# Supplementary material for: The effect of protein mutations on drug binding suggests ensuing personalised drug selection
Source: Sci Rep. 2021 Jun 29;11:13452. doi: 10.1038/s41598-021-92785-w (PMC8241852; doi:10.1038/s41598-021-92785-w)
Supplement: Supplementary file 1 — Supplementary Information 1. [file 41598_2021_92785_MOESM1_ESM.tar]

Archive with 14 entries (14 files):
- 1qku-K529N.pdb
- 1qku-L384V.pdb
- 1qku-L387R.pdb
- 1qku-R548P.pdb
- 1qku-T431A.pdb
- 1qku-T485I.pdb
- 1qku-wt.pdb
- 3ert-K529N.pdb
- 3ert-L384V.pdb
- 3ert-L387R.pdb
- 3ert-R548P.pdb
- 3ert-T431A.pdb
- 3ert-T485I.pdb
- 3ert-wt.pdb
