# Supplementary material for: The effect of protein mutations on drug binding suggests ensuing personalised drug selection
Source: Sci Rep. 2021 Jun 29;11:13452. doi: 10.1038/s41598-021-92785-w (PMC8241852; doi:10.1038/s41598-021-92785-w)
Supplement: Supplementary file 1 — Supplementary Information 1. [file 41598_2021_92785_MOESM1_ESM.tar › 1qku-wt.pdb]

ATOM      1  N   LEU   306       6.747  11.479   5.115  1.00  0.00           N 
ATOM      2  H1  LEU   306       7.458  11.891   5.702  1.00  0.00           H 
ATOM      3  H2  LEU   306       6.347  12.201   4.533  1.00  0.00           H 
ATOM      4  H3  LEU   306       7.120  10.640   4.694  1.00  0.00           H 
ATOM      5  CA  LEU   306       5.658  11.029   5.972  1.00  0.00           C 
ATOM      6  HA  LEU   306       4.724  11.520   5.699  1.00  0.00           H 
ATOM      7  CB  LEU   306       5.486   9.501   5.790  1.00  0.00           C 
ATOM      8  HB2 LEU   306       5.149   9.487   4.753  1.00  0.00           H 
ATOM      9  HB3 LEU   306       6.523   9.168   5.839  1.00  0.00           H 
ATOM     10  CG  LEU   306       4.602   8.555   6.631  1.00  0.00           C 
ATOM     11  HG  LEU   306       3.770   9.125   7.045  1.00  0.00           H 
ATOM     12  CD1 LEU   306       4.058   7.411   5.769  1.00  0.00           C 
ATOM     13 HD11 LEU   306       4.889   6.840   5.355  1.00  0.00           H 
ATOM     14 HD12 LEU   306       3.438   6.757   6.382  1.00  0.00           H 
ATOM     15 HD13 LEU   306       3.459   7.821   4.956  1.00  0.00           H 
ATOM     16  CD2 LEU   306       5.420   7.988   7.792  1.00  0.00           C 
ATOM     17 HD21 LEU   306       5.776   8.805   8.420  1.00  0.00           H 
ATOM     18 HD22 LEU   306       4.795   7.320   8.385  1.00  0.00           H 
ATOM     19 HD23 LEU   306       6.273   7.434   7.400  1.00  0.00           H 
ATOM     20  C   LEU   306       6.051  11.400   7.409  1.00  0.00           C 
ATOM     21  O   LEU   306       5.463  10.919   8.377  1.00  0.00           O 
ATOM     22  N   ALA   307       7.038  12.284   7.533  1.00  0.00           N 
ATOM     23  H   ALA   307       7.493  12.631   6.701  1.00  0.00           H 
ATOM     24  CA  ALA   307       7.553  12.709   8.831  1.00  0.00           C 
ATOM     25  HA  ALA   307       7.116  12.027   9.560  1.00  0.00           H 
ATOM     26  CB  ALA   307       9.074  12.543   8.856  1.00  0.00           C 
ATOM     27  HB1 ALA   307       9.526  13.226   8.137  1.00  0.00           H 
ATOM     28  HB2 ALA   307       9.448  12.767   9.855  1.00  0.00           H 
ATOM     29  HB3 ALA   307       9.332  11.517   8.594  1.00  0.00           H 
ATOM     30  C   ALA   307       7.185  14.132   9.245  1.00  0.00           C 
ATOM     31  O   ALA   307       6.634  14.339  10.331  1.00  0.00           O 
ATOM     32  N   LEU   308       7.503  15.111   8.397  1.00  0.00           N 
ATOM     33  H   LEU   308       7.983  14.899   7.534  1.00  0.00           H 
ATOM     34  CA  LEU   308       7.203  16.510   8.698  1.00  0.00           C 
ATOM     35  HA  LEU   308       7.735  16.807   9.602  1.00  0.00           H 
ATOM     36  CB  LEU   308       7.632  17.431   7.553  1.00  0.00           C 
ATOM     37  HB2 LEU   308       7.150  16.973   6.689  1.00  0.00           H 
ATOM     38  HB3 LEU   308       7.135  18.372   7.789  1.00  0.00           H 
ATOM     39  CG  LEU   308       9.105  17.698   7.233  1.00  0.00           C 
ATOM     40  HG  LEU   308       9.645  17.851   8.167  1.00  0.00           H 
ATOM     41  CD1 LEU   308       9.716  16.529   6.482  1.00  0.00           C 
ATOM     42 HD11 LEU   308       9.177  16.375   5.547  1.00  0.00           H 
ATOM     43 HD12 LEU   308      10.763  16.742   6.266  1.00  0.00           H 
ATOM     44 HD13 LEU   308       9.648  15.629   7.093  1.00  0.00           H 
ATOM     45  CD2 LEU   308       9.179  18.961   6.383  1.00  0.00           C 
ATOM     46 HD21 LEU   308       8.756  19.798   6.938  1.00  0.00           H 
ATOM     47 HD22 LEU   308      10.220  19.175   6.140  1.00  0.00           H 
ATOM     48 HD23 LEU   308       8.614  18.814   5.462  1.00  0.00           H 
ATOM     49  C   LEU   308       5.717  16.732   8.962  1.00  0.00           C 
ATOM     50  O   LEU   308       5.318  17.781   9.470  1.00  0.00           O 
ATOM     51  N   SER   309       4.895  15.748   8.611  1.00  0.00           N 
ATOM     52  H   SER   309       5.246  14.921   8.150  1.00  0.00           H 
ATOM     53  CA  SER   309       3.463  15.864   8.822  1.00  0.00           C 
ATOM     54  HA  SER   309       3.186  16.916   8.891  1.00  0.00           H 
ATOM     55  CB  SER   309       2.688  15.227   7.656  1.00  0.00           C 
ATOM     56  HB2 SER   309       1.655  15.570   7.709  1.00  0.00           H 
ATOM     57  HB3 SER   309       3.137  15.570   6.724  1.00  0.00           H 
ATOM     58  OG  SER   309       2.718  13.815   7.702  1.00  0.00           O 
ATOM     59  HG  SER   309       2.224  13.460   6.959  1.00  0.00           H 
ATOM     60  C   SER   309       3.031  15.230  10.142  1.00  0.00           C 
ATOM     61  O   SER   309       2.006  15.613  10.709  1.00  0.00           O 
ATOM     62  N   LEU   310       3.801  14.271  10.650  1.00  0.00           N 
ATOM     63  H   LEU   310       4.633  13.945  10.179  1.00  0.00           H 
ATOM     64  CA  LEU   310       3.419  13.630  11.903  1.00  0.00           C 
ATOM     65  HA  LEU   310       2.523  13.031  11.742  1.00  0.00           H 
ATOM     66  CB  LEU   310       4.532  12.716  12.429  1.00  0.00           C 
ATOM     67  HB2 LEU   310       5.455  13.277  12.281  1.00  0.00           H 
ATOM     68  HB3 LEU   310       4.357  12.580  13.496  1.00  0.00           H 
ATOM     69  CG  LEU   310       4.654  11.350  11.755  1.00  0.00           C 
ATOM     70  HG  LEU   310       4.804  11.489  10.684  1.00  0.00           H 
ATOM     71  CD1 LEU   310       5.831  10.590  12.335  1.00  0.00           C 
ATOM     72 HD11 LEU   310       5.682  10.450  13.406  1.00  0.00           H 
ATOM     73 HD12 LEU   310       5.911   9.617  11.849  1.00  0.00           H 
ATOM     74 HD13 LEU   310       6.748  11.156  12.168  1.00  0.00           H 
ATOM     75  CD2 LEU   310       3.375  10.568  11.959  1.00  0.00           C 
ATOM     76 HD21 LEU   310       2.540  11.115  11.521  1.00  0.00           H 
ATOM     77 HD22 LEU   310       3.463   9.594  11.478  1.00  0.00           H 
ATOM     78 HD23 LEU   310       3.199  10.431  13.026  1.00  0.00           H 
ATOM     79  C   LEU   310       3.076  14.655  12.968  1.00  0.00           C 
ATOM     80  O   LEU   310       3.694  15.722  13.053  1.00  0.00           O 
ATOM     81  N   THR   311       2.064  14.331  13.761  1.00  0.00           N 
ATOM     82  H   THR   311       1.578  13.452  13.655  1.00  0.00           H 
ATOM     83  CA  THR   311       1.667  15.208  14.839  1.00  0.00           C 
ATOM     84  HA  THR   311       1.610  16.232  14.471  1.00  0.00           H 
ATOM     85  CB  THR   311       0.290  14.816  15.423  1.00  0.00           C 
ATOM     86  HB  THR   311      -0.020  15.578  16.139  1.00  0.00           H 
ATOM     87  CG2 THR   311      -0.747  14.706  14.321  1.00  0.00           C 
ATOM     88 HG21 THR   311      -0.438  13.944  13.605  1.00  0.00           H 
ATOM     89 HG22 THR   311      -1.709  14.429  14.753  1.00  0.00           H 
ATOM     90 HG23 THR   311      -0.840  15.665  13.812  1.00  0.00           H 
ATOM     91  OG1 THR   311       0.389  13.555  16.098  1.00  0.00           O 
ATOM     92  HG1 THR   311      -0.468  13.317  16.458  1.00  0.00           H 
ATOM     93  C   THR   311       2.730  14.995  15.907  1.00  0.00           C 
ATOM     94  O   THR   311       3.342  13.930  15.973  1.00  0.00           O 
ATOM     95  N   ALA   312       2.957  16.005  16.732  1.00  0.00           N 
ATOM     96  H   ALA   312       2.472  16.884  16.623  1.00  0.00           H 
ATOM     97  CA  ALA   312       3.936  15.888  17.790  1.00  0.00           C 
ATOM     98  HA  ALA   312       4.944  15.841  17.378  1.00  0.00           H 
ATOM     99  CB  ALA   312       3.843  17.096  18.708  1.00  0.00           C 
ATOM    100  HB1 ALA   312       2.842  17.152  19.136  1.00  0.00           H 
ATOM    101  HB2 ALA   312       4.575  17.001  19.510  1.00  0.00           H 
ATOM    102  HB3 ALA   312       4.045  18.003  18.138  1.00  0.00           H 
ATOM    103  C   ALA   312       3.703  14.592  18.580  1.00  0.00           C 
ATOM    104  O   ALA   312       4.644  14.022  19.136  1.00  0.00           O 
ATOM    105  N   ASP   313       2.459  14.119  18.617  1.00  0.00           N 
ATOM    106  H   ASP   313       1.706  14.627  18.175  1.00  0.00           H 
ATOM    107  CA  ASP   313       2.135  12.894  19.342  1.00  0.00           C 
ATOM    108  HA  ASP   313       2.716  12.843  20.263  1.00  0.00           H 
ATOM    109  CB  ASP   313       0.651  12.869  19.699  1.00  0.00           C 
ATOM    110  HB2 ASP   313       0.083  12.869  18.768  1.00  0.00           H 
ATOM    111  HB3 ASP   313       0.448  11.949  20.247  1.00  0.00           H 
ATOM    112  CG  ASP   313       0.242  14.055  20.538  1.00  0.00           C 
ATOM    113  OD1 ASP   313       0.923  14.334  21.553  1.00  0.00           O 
ATOM    114  OD2 ASP   313      -0.764  14.705  20.183  1.00  0.00           O 
ATOM    115  C   ASP   313       2.487  11.620  18.574  1.00  0.00           C 
ATOM    116  O   ASP   313       3.076  10.695  19.131  1.00  0.00           O 
ATOM    117  N   GLN   314       2.101  11.566  17.302  1.00  0.00           N 
ATOM    118  H   GLN   314       1.593  12.335  16.889  1.00  0.00           H 
ATOM    119  CA  GLN   314       2.395  10.408  16.471  1.00  0.00           C 
ATOM    120  HA  GLN   314       1.891   9.527  16.868  1.00  0.00           H 
ATOM    121  CB  GLN   314       1.909  10.646  15.046  1.00  0.00           C 
ATOM    122  HB2 GLN   314       2.408  11.539  14.670  1.00  0.00           H 
ATOM    123  HB3 GLN   314       2.205   9.785  14.446  1.00  0.00           H 
ATOM    124  CG  GLN   314       0.398  10.832  14.957  1.00  0.00           C 
ATOM    125  HG2 GLN   314      -0.081   9.907  15.280  1.00  0.00           H 
ATOM    126  HG3 GLN   314       0.109  11.643  15.626  1.00  0.00           H 
ATOM    127  CD  GLN   314      -0.085  11.165  13.551  1.00  0.00           C 
ATOM    128  OE1 GLN   314       0.228  12.230  13.001  1.00  0.00           O 
ATOM    129  NE2 GLN   314      -0.857  10.249  12.963  1.00  0.00           N 
ATOM    130 HE21 GLN   314      -1.208  10.413  12.030  1.00  0.00           H 
ATOM    131 HE22 GLN   314      -1.086   9.396  13.453  1.00  0.00           H 
ATOM    132  C   GLN   314       3.899  10.221  16.493  1.00  0.00           C 
ATOM    133  O   GLN   314       4.393   9.101  16.623  1.00  0.00           O 
ATOM    134  N   MET   315       4.623  11.332  16.377  1.00  0.00           N 
ATOM    135  H   MET   315       4.157  12.220  16.260  1.00  0.00           H 
ATOM    136  CA  MET   315       6.081  11.315  16.410  1.00  0.00           C 
ATOM    137  HA  MET   315       6.473  10.938  15.466  1.00  0.00           H 
ATOM    138  CB  MET   315       6.610  12.730  16.628  1.00  0.00           C 
ATOM    139  HB2 MET   315       6.355  13.313  15.743  1.00  0.00           H 
ATOM    140  HB3 MET   315       6.093  13.141  17.495  1.00  0.00           H 
ATOM    141  CG  MET   315       8.096  12.790  16.856  1.00  0.00           C 
ATOM    142  HG2 MET   315       8.420  13.831  16.839  1.00  0.00           H 
ATOM    143  HG3 MET   315       8.327  12.354  17.828  1.00  0.00           H 
ATOM    144  SD  MET   315       8.966  11.882  15.582  1.00  0.00           S 
ATOM    145  CE  MET   315       9.051  13.136  14.274  1.00  0.00           C 
ATOM    146  HE1 MET   315       9.595  14.007  14.640  1.00  0.00           H 
ATOM    147  HE2 MET   315       9.567  12.723  13.407  1.00  0.00           H 
ATOM    148  HE3 MET   315       8.042  13.433  13.988  1.00  0.00           H 
ATOM    149  C   MET   315       6.560  10.419  17.545  1.00  0.00           C 
ATOM    150  O   MET   315       7.403   9.548  17.354  1.00  0.00           O 
ATOM    151  N   VAL   316       5.998  10.651  18.725  1.00  0.00           N 
ATOM    152  H   VAL   316       5.330  11.405  18.799  1.00  0.00           H 
ATOM    153  CA  VAL   316       6.317   9.887  19.930  1.00  0.00           C 
ATOM    154  HA  VAL   316       7.385   9.897  20.150  1.00  0.00           H 
ATOM    155  CB  VAL   316       5.559  10.452  21.145  1.00  0.00           C 
ATOM    156  HB  VAL   316       4.487  10.398  20.954  1.00  0.00           H 
ATOM    157  CG1 VAL   316       5.891   9.651  22.386  1.00  0.00           C 
ATOM    158 HG11 VAL   316       6.963   9.704  22.578  1.00  0.00           H 
ATOM    159 HG12 VAL   316       5.349  10.060  23.239  1.00  0.00           H 
ATOM    160 HG13 VAL   316       5.601   8.611  22.236  1.00  0.00           H 
ATOM    161  CG2 VAL   316       5.904  11.922  21.331  1.00  0.00           C 
ATOM    162 HG21 VAL   316       5.619  12.479  20.438  1.00  0.00           H 
ATOM    163 HG22 VAL   316       5.365  12.316  22.192  1.00  0.00           H 
ATOM    164 HG23 VAL   316       6.976  12.026  21.496  1.00  0.00           H 
ATOM    165  C   VAL   316       5.970   8.400  19.801  1.00  0.00           C 
ATOM    166  O   VAL   316       6.861   7.552  19.728  1.00  0.00           O 
ATOM    167  N   SER   317       4.672   8.094  19.789  1.00  0.00           N 
ATOM    168  H   SER   317       3.996   8.836  19.901  1.00  0.00           H 
ATOM    169  CA  SER   317       4.181   6.720  19.669  1.00  0.00           C 
ATOM    170  HA  SER   317       4.418   6.157  20.572  1.00  0.00           H 
ATOM    171  CB  SER   317       2.666   6.724  19.480  1.00  0.00           C 
ATOM    172  HB2 SER   317       2.347   5.732  19.160  1.00  0.00           H 
ATOM    173  HB3 SER   317       2.192   6.968  20.431  1.00  0.00           H 
ATOM    174  OG  SER   317       2.287   7.680  18.504  1.00  0.00           O 
ATOM    175  HG  SER   317       1.333   7.669  18.399  1.00  0.00           H 
ATOM    176  C   SER   317       4.852   5.988  18.509  1.00  0.00           C 
ATOM    177  O   SER   317       4.760   4.766  18.393  1.00  0.00           O 
ATOM    178  N   ALA   318       5.519   6.749  17.647  1.00  0.00           N 
ATOM    179  H   ALA   318       5.545   7.751  17.767  1.00  0.00           H 
ATOM    180  CA  ALA   318       6.232   6.172  16.522  1.00  0.00           C 
ATOM    181  HA  ALA   318       5.710   5.339  16.052  1.00  0.00           H 
ATOM    182  CB  ALA   318       6.495   7.240  15.467  1.00  0.00           C 
ATOM    183  HB1 ALA   318       7.026   8.077  15.921  1.00  0.00           H 
ATOM    184  HB2 ALA   318       7.101   6.818  14.665  1.00  0.00           H 
ATOM    185  HB3 ALA   318       5.547   7.590  15.059  1.00  0.00           H 
ATOM    186  C   ALA   318       7.553   5.634  17.072  1.00  0.00           C 
ATOM    187  O   ALA   318       7.827   4.432  17.007  1.00  0.00           O 
ATOM    188  N   LEU   319       8.354   6.540  17.626  1.00  0.00           N 
ATOM    189  H   LEU   319       8.049   7.502  17.665  1.00  0.00           H 
ATOM    190  CA  LEU   319       9.651   6.203  18.197  1.00  0.00           C 
ATOM    191  HA  LEU   319      10.295   5.766  17.433  1.00  0.00           H 
ATOM    192  CB  LEU   319      10.322   7.461  18.739  1.00  0.00           C 
ATOM    193  HB2 LEU   319       9.759   7.717  19.636  1.00  0.00           H 
ATOM    194  HB3 LEU   319      11.341   7.189  19.015  1.00  0.00           H 
ATOM    195  CG  LEU   319      10.354   8.661  17.800  1.00  0.00           C 
ATOM    196  HG  LEU   319       9.347   8.853  17.430  1.00  0.00           H 
ATOM    197  CD1 LEU   319      10.860   9.876  18.529  1.00  0.00           C 
ATOM    198 HD11 LEU   319      11.867   9.685  18.899  1.00  0.00           H 
ATOM    199 HD12 LEU   319      10.879  10.727  17.848  1.00  0.00           H 
ATOM    200 HD13 LEU   319      10.201  10.097  19.369  1.00  0.00           H 
ATOM    201  CD2 LEU   319      11.241   8.343  16.626  1.00  0.00           C 
ATOM    202 HD21 LEU   319      10.848   7.474  16.098  1.00  0.00           H 
ATOM    203 HD22 LEU   319      11.269   9.197  15.949  1.00  0.00           H 
ATOM    204 HD23 LEU   319      12.249   8.127  16.980  1.00  0.00           H 
ATOM    205  C   LEU   319       9.462   5.226  19.339  1.00  0.00           C 
ATOM    206  O   LEU   319      10.325   4.384  19.599  1.00  0.00           O 
ATOM    207  N   LEU   320       8.328   5.358  20.023  1.00  0.00           N 
ATOM    208  H   LEU   320       7.677   6.087  19.768  1.00  0.00           H 
ATOM    209  CA  LEU   320       8.005   4.510  21.164  1.00  0.00           C 
ATOM    210  HA  LEU   320       8.859   4.453  21.839  1.00  0.00           H 
ATOM    211  CB  LEU   320       6.819   5.086  21.928  1.00  0.00           C 
ATOM    212  HB2 LEU   320       6.817   6.163  21.757  1.00  0.00           H 
ATOM    213  HB3 LEU   320       5.901   4.654  21.530  1.00  0.00           H 
ATOM    214  CG  LEU   320       6.904   4.809  23.425  1.00  0.00           C 
ATOM    215  HG  LEU   320       7.462   3.889  23.600  1.00  0.00           H 
ATOM    216  CD1 LEU   320       7.618   5.970  24.097  1.00  0.00           C 
ATOM    217 HD11 LEU   320       7.060   6.890  23.923  1.00  0.00           H 
ATOM    218 HD12 LEU   320       7.686   5.784  25.169  1.00  0.00           H 
ATOM    219 HD13 LEU   320       8.621   6.070  23.682  1.00  0.00           H 
ATOM    220  CD2 LEU   320       5.518   4.640  24.004  1.00  0.00           C 
ATOM    221 HD21 LEU   320       5.019   3.804  23.514  1.00  0.00           H 
ATOM    222 HD22 LEU   320       5.592   4.443  25.073  1.00  0.00           H 
ATOM    223 HD23 LEU   320       4.942   5.551  23.842  1.00  0.00           H 
ATOM    224  C   LEU   320       7.688   3.081  20.742  1.00  0.00           C 
ATOM    225  O   LEU   320       8.096   2.123  21.393  1.00  0.00           O 
ATOM    226  N   ASP   321       6.943   2.943  19.654  1.00  0.00           N 
ATOM    227  H   ASP   321       6.617   3.759  19.156  1.00  0.00           H 
ATOM    228  CA  ASP   321       6.588   1.629  19.135  1.00  0.00           C 
ATOM    229  HA  ASP   321       6.206   1.000  19.939  1.00  0.00           H 
ATOM    230  CB  ASP   321       5.501   1.768  18.062  1.00  0.00           C 
ATOM    231  HB2 ASP   321       4.656   2.290  18.511  1.00  0.00           H 
ATOM    232  HB3 ASP   321       5.909   2.370  17.250  1.00  0.00           H 
ATOM    233  CG  ASP   321       5.034   0.422  17.513  1.00  0.00           C 
ATOM    234  OD1 ASP   321       4.238   0.414  16.550  1.00  0.00           O 
ATOM    235  OD2 ASP   321       5.457  -0.632  18.039  1.00  0.00           O 
ATOM    236  C   ASP   321       7.851   1.041  18.520  1.00  0.00           C 
ATOM    237  O   ASP   321       8.057  -0.175  18.501  1.00  0.00           O 
ATOM    238  N   ALA   322       8.704   1.940  18.034  1.00  0.00           N 
ATOM    239  H   ALA   322       8.439   2.914  18.067  1.00  0.00           H 
ATOM    240  CA  ALA   322       9.964   1.588  17.391  1.00  0.00           C 
ATOM    241  HA  ALA   322       9.719   0.914  16.570  1.00  0.00           H 
ATOM    242  CB  ALA   322      10.607   2.851  16.811  1.00  0.00           C 
ATOM    243  HB1 ALA   322      10.866   3.532  17.621  1.00  0.00           H 
ATOM    244  HB2 ALA   322      11.509   2.581  16.262  1.00  0.00           H 
ATOM    245  HB3 ALA   322       9.904   3.340  16.137  1.00  0.00           H 
ATOM    246  C   ALA   322      10.963   0.872  18.300  1.00  0.00           C 
ATOM    247  O   ALA   322      11.678  -0.024  17.851  1.00  0.00           O 
ATOM    248  N   GLU   323      11.016   1.278  19.565  1.00  0.00           N 
ATOM    249  H   GLU   323      10.454   2.065  19.857  1.00  0.00           H 
ATOM    250  CA  GLU   323      11.935   0.692  20.529  1.00  0.00           C 
ATOM    251  HA  GLU   323      12.923   1.141  20.428  1.00  0.00           H 
ATOM    252  CB  GLU   323      11.427   0.946  21.945  1.00  0.00           C 
ATOM    253  HB2 GLU   323      10.339   0.999  21.904  1.00  0.00           H 
ATOM    254  HB3 GLU   323      11.726   0.099  22.563  1.00  0.00           H 
ATOM    255  CG  GLU   323      11.969   2.218  22.542  1.00  0.00           C 
ATOM    256  HG2 GLU   323      11.762   3.036  21.852  1.00  0.00           H 
ATOM    257  HG3 GLU   323      11.450   2.397  23.484  1.00  0.00           H 
ATOM    258  CD  GLU   323      13.462   2.136  22.795  1.00  0.00           C 
ATOM    259  OE1 GLU   323      13.884   1.296  23.621  1.00  0.00           O 
ATOM    260  OE2 GLU   323      14.219   2.908  22.167  1.00  0.00           O 
ATOM    261  C   GLU   323      12.229  -0.799  20.349  1.00  0.00           C 
ATOM    262  O   GLU   323      11.323  -1.599  20.092  1.00  0.00           O 
ATOM    263  N   PRO   324      13.515  -1.186  20.479  1.00  0.00           N 
ATOM    264  CD  PRO   324      14.655  -0.271  20.691  1.00  0.00           C 
ATOM    265  HD2 PRO   324      14.474   0.342  21.574  1.00  0.00           H 
ATOM    266  HD3 PRO   324      14.776   0.373  19.820  1.00  0.00           H 
ATOM    267  CG  PRO   324      15.821  -1.223  20.872  1.00  0.00           C 
ATOM    268  HG2 PRO   324      15.908  -1.545  21.910  1.00  0.00           H 
ATOM    269  HG3 PRO   324      16.757  -0.763  20.555  1.00  0.00           H 
ATOM    270  CB  PRO   324      15.460  -2.351  19.984  1.00  0.00           C 
ATOM    271  HB2 PRO   324      16.039  -3.230  20.267  1.00  0.00           H 
ATOM    272  HB3 PRO   324      15.557  -2.183  18.911  1.00  0.00           H 
ATOM    273  CA  PRO   324      14.003  -2.555  20.345  1.00  0.00           C 
ATOM    274  HA  PRO   324      13.432  -3.056  19.563  1.00  0.00           H 
ATOM    275  C   PRO   324      13.848  -3.321  21.657  1.00  0.00           C 
ATOM    276  O   PRO   324      13.559  -2.736  22.707  1.00  0.00           O 
ATOM    277  N   PRO   325      14.030  -4.645  21.614  1.00  0.00           N 
ATOM    278  CD  PRO   325      14.238  -5.524  20.453  1.00  0.00           C 
ATOM    279  HD2 PRO   325      15.014  -5.113  19.807  1.00  0.00           H 
ATOM    280  HD3 PRO   325      13.311  -5.624  19.888  1.00  0.00           H 
ATOM    281  CG  PRO   325      14.654  -6.817  21.108  1.00  0.00           C 
ATOM    282  HG2 PRO   325      15.714  -6.806  21.362  1.00  0.00           H 
ATOM    283  HG3 PRO   325      14.444  -7.670  20.462  1.00  0.00           H 
ATOM    284  CB  PRO   325      13.801  -6.853  22.331  1.00  0.00           C 
ATOM    285  HB2 PRO   325      14.248  -7.538  23.051  1.00  0.00           H 
ATOM    286  HB3 PRO   325      12.755  -7.119  22.177  1.00  0.00           H 
ATOM    287  CA  PRO   325      13.903  -5.423  22.845  1.00  0.00           C 
ATOM    288  HA  PRO   325      12.995  -5.120  23.367  1.00  0.00           H 
ATOM    289  C   PRO   325      15.113  -5.185  23.748  1.00  0.00           C 
ATOM    290  O   PRO   325      16.199  -4.852  23.279  1.00  0.00           O 
ATOM    291  N   ILE   326      14.919  -5.332  25.049  1.00  0.00           N 
ATOM    292  H   ILE   326      14.010  -5.555  25.429  1.00  0.00           H 
ATOM    293  CA  ILE   326      16.006  -5.080  25.972  1.00  0.00           C 
ATOM    294  HA  ILE   326      16.740  -4.441  25.482  1.00  0.00           H 
ATOM    295  CB  ILE   326      15.468  -4.370  27.240  1.00  0.00           C 
ATOM    296  HB  ILE   326      14.833  -5.059  27.797  1.00  0.00           H 
ATOM    297  CG2 ILE   326      16.631  -3.930  28.118  1.00  0.00           C 
ATOM    298 HG21 ILE   326      17.266  -3.241  27.562  1.00  0.00           H 
ATOM    299 HG22 ILE   326      16.247  -3.431  29.008  1.00  0.00           H 
ATOM    300 HG23 ILE   326      17.214  -4.802  28.414  1.00  0.00           H 
ATOM    301  CG1 ILE   326      14.660  -3.125  26.835  1.00  0.00           C 
ATOM    302 HG12 ILE   326      15.270  -2.573  26.120  1.00  0.00           H 
ATOM    303 HG13 ILE   326      13.757  -3.483  26.341  1.00  0.00           H 
ATOM    304  CD1 ILE   326      14.278  -2.209  27.990  1.00  0.00           C 
ATOM    305 HD11 ILE   326      15.181  -1.850  28.484  1.00  0.00           H 
ATOM    306 HD12 ILE   326      13.711  -1.360  27.609  1.00  0.00           H 
ATOM    307 HD13 ILE   326      13.668  -2.760  28.705  1.00  0.00           H 
ATOM    308  C   ILE   326      16.747  -6.362  26.322  1.00  0.00           C 
ATOM    309  O   ILE   326      17.105  -6.604  27.475  1.00  0.00           O 
ATOM    310  N   LEU   327      16.993  -7.168  25.295  1.00  0.00           N 
ATOM    311  H   LEU   327      16.604  -6.925  24.395  1.00  0.00           H 
ATOM    312  CA  LEU   327      17.679  -8.447  25.428  1.00  0.00           C 
ATOM    313  HA  LEU   327      16.962  -9.252  25.590  1.00  0.00           H 
ATOM    314  CB  LEU   327      18.445  -8.729  24.144  1.00  0.00           C 
ATOM    315  HB2 LEU   327      19.159  -9.508  24.413  1.00  0.00           H 
ATOM    316  HB3 LEU   327      17.737  -9.122  23.415  1.00  0.00           H 
ATOM    317  CG  LEU   327      19.188  -7.547  23.542  1.00  0.00           C 
ATOM    318  HG  LEU   327      18.496  -6.719  23.389  1.00  0.00           H 
ATOM    319  CD1 LEU   327      20.281  -7.119  24.481  1.00  0.00           C 
ATOM    320 HD11 LEU   327      20.974  -7.946  24.634  1.00  0.00           H 
ATOM    321 HD12 LEU   327      20.817  -6.271  24.054  1.00  0.00           H 
ATOM    322 HD13 LEU   327      19.846  -6.828  25.437  1.00  0.00           H 
ATOM    323  CD2 LEU   327      19.750  -7.940  22.187  1.00  0.00           C 
ATOM    324 HD21 LEU   327      18.934  -8.231  21.525  1.00  0.00           H 
ATOM    325 HD22 LEU   327      20.283  -7.093  21.755  1.00  0.00           H 
ATOM    326 HD23 LEU   327      20.437  -8.778  22.307  1.00  0.00           H 
ATOM    327  C   LEU   327      18.603  -8.690  26.632  1.00  0.00           C 
ATOM    328  O   LEU   327      19.438  -7.853  26.991  1.00  0.00           O 
ATOM    329  N   TYR   328      18.430  -9.864  27.245  1.00  0.00           N 
ATOM    330  H   TYR   328      17.727 -10.495  26.888  1.00  0.00           H 
ATOM    331  CA  TYR   328      19.228 -10.294  28.393  1.00  0.00           C 
ATOM    332  HA  TYR   328      19.413  -9.443  29.049  1.00  0.00           H 
ATOM    333  CB  TYR   328      18.494 -11.382  29.195  1.00  0.00           C 
ATOM    334  HB2 TYR   328      18.255 -12.172  28.483  1.00  0.00           H 
ATOM    335  HB3 TYR   328      19.214 -11.756  29.922  1.00  0.00           H 
ATOM    336  CG  TYR   328      17.231 -10.949  29.912  1.00  0.00           C 
ATOM    337  CD1 TYR   328      16.089 -10.600  29.201  1.00  0.00           C 
ATOM    338  HD1 TYR   328      16.115 -10.643  28.112  1.00  0.00           H 
ATOM    339  CE1 TYR   328      14.919 -10.198  29.858  1.00  0.00           C 
ATOM    340  HE1 TYR   328      14.028  -9.938  29.286  1.00  0.00           H 
ATOM    341  CZ  TYR   328      14.893 -10.146  31.243  1.00  0.00           C 
ATOM    342  OH  TYR   328      13.740  -9.731  31.873  1.00  0.00           O 
ATOM    343  HH  TYR   328      13.036  -9.509  31.259  1.00  0.00           H 
ATOM    344  CE2 TYR   328      16.019 -10.493  31.978  1.00  0.00           C 
ATOM    345  HE2 TYR   328      16.001 -10.457  33.067  1.00  0.00           H 
ATOM    346  CD2 TYR   328      17.181 -10.890  31.311  1.00  0.00           C 
ATOM    347  HD2 TYR   328      18.070 -11.161  31.880  1.00  0.00           H 
ATOM    348  C   TYR   328      20.531 -10.879  27.856  1.00  0.00           C 
ATOM    349  O   TYR   328      20.530 -11.547  26.819  1.00  0.00           O 
ATOM    350  N   SER   329      21.633 -10.648  28.564  1.00  0.00           N 
ATOM    351  H   SER   329      21.582 -10.091  29.405  1.00  0.00           H 
ATOM    352  CA  SER   329      22.943 -11.149  28.141  1.00  0.00           C 
ATOM    353  HA  SER   329      22.968 -11.257  27.057  1.00  0.00           H 
ATOM    354  CB  SER   329      24.044 -10.167  28.562  1.00  0.00           C 
ATOM    355  HB2 SER   329      24.513  -9.773  27.660  1.00  0.00           H 
ATOM    356  HB3 SER   329      23.580  -9.351  29.116  1.00  0.00           H 
ATOM    357  OG  SER   329      25.028 -10.790  29.374  1.00  0.00           O 
ATOM    358  HG  SER   329      25.697 -10.146  29.616  1.00  0.00           H 
ATOM    359  C   SER   329      23.270 -12.519  28.713  1.00  0.00           C 
ATOM    360  O   SER   329      23.071 -12.752  29.902  1.00  0.00           O 
ATOM    361  N   GLU   330      23.767 -13.429  27.879  1.00  0.00           N 
ATOM    362  H   GLU   330      23.882 -13.263  26.889  1.00  0.00           H 
ATOM    363  CA  GLU   330      24.140 -14.730  28.407  1.00  0.00           C 
ATOM    364  HA  GLU   330      23.273 -15.189  28.882  1.00  0.00           H 
ATOM    365  CB  GLU   330      24.642 -15.664  27.292  1.00  0.00           C 
ATOM    366  HB2 GLU   330      24.990 -16.568  27.792  1.00  0.00           H 
ATOM    367  HB3 GLU   330      23.769 -15.900  26.683  1.00  0.00           H 
ATOM    368  CG  GLU   330      25.751 -15.118  26.400  1.00  0.00           C 
ATOM    369  HG2 GLU   330      25.908 -15.832  25.591  1.00  0.00           H 
ATOM    370  HG3 GLU   330      25.405 -14.171  25.986  1.00  0.00           H 
ATOM    371  CD  GLU   330      27.060 -14.898  27.142  1.00  0.00           C 
ATOM    372  OE1 GLU   330      27.489 -15.819  27.877  1.00  0.00           O 
ATOM    373  OE2 GLU   330      27.657 -13.805  26.987  1.00  0.00           O 
ATOM    374  C   GLU   330      25.234 -14.428  29.439  1.00  0.00           C 
ATOM    375  O   GLU   330      26.194 -13.708  29.162  1.00  0.00           O 
ATOM    376  N   TYR   331      25.074 -14.957  30.646  1.00  0.00           N 
ATOM    377  H   TYR   331      24.276 -15.537  30.863  1.00  0.00           H 
ATOM    378  CA  TYR   331      26.034 -14.681  31.704  1.00  0.00           C 
ATOM    379  HA  TYR   331      27.033 -15.013  31.423  1.00  0.00           H 
ATOM    380  CB  TYR   331      26.067 -13.159  31.928  1.00  0.00           C 
ATOM    381  HB2 TYR   331      26.688 -12.749  31.131  1.00  0.00           H 
ATOM    382  HB3 TYR   331      25.042 -12.810  31.805  1.00  0.00           H 
ATOM    383  CG  TYR   331      26.598 -12.699  33.268  1.00  0.00           C 
ATOM    384  CD1 TYR   331      27.949 -12.813  33.586  1.00  0.00           C 
ATOM    385  HD1 TYR   331      28.634 -13.239  32.853  1.00  0.00           H 
ATOM    386  CE1 TYR   331      28.428 -12.390  34.823  1.00  0.00           C 
ATOM    387  HE1 TYR   331      29.488 -12.477  35.060  1.00  0.00           H 
ATOM    388  CZ  TYR   331      27.550 -11.848  35.753  1.00  0.00           C 
ATOM    389  OH  TYR   331      28.014 -11.439  36.983  1.00  0.00           O 
ATOM    390  HH  TYR   331      28.958 -11.574  37.092  1.00  0.00           H 
ATOM    391  CE2 TYR   331      26.209 -11.723  35.457  1.00  0.00           C 
ATOM    392  HE2 TYR   331      25.518 -11.294  36.183  1.00  0.00           H 
ATOM    393  CD2 TYR   331      25.741 -12.149  34.221  1.00  0.00           C 
ATOM    394  HD2 TYR   331      24.682 -12.057  33.978  1.00  0.00           H 
ATOM    395  C   TYR   331      25.660 -15.411  32.996  1.00  0.00           C 
ATOM    396  O   TYR   331      24.498 -15.387  33.413  1.00  0.00           O 
ATOM    397  N   ASP   332      26.636 -16.070  33.618  1.00  0.00           N 
ATOM    398  H   ASP   332      27.555 -16.147  33.205  1.00  0.00           H 
ATOM    399  CA  ASP   332      26.383 -16.762  34.878  1.00  0.00           C 
ATOM    400  HA  ASP   332      25.324 -16.675  35.123  1.00  0.00           H 
ATOM    401  CB  ASP   332      26.752 -18.263  34.806  1.00  0.00           C 
ATOM    402  HB2 ASP   332      26.598 -18.700  35.793  1.00  0.00           H 
ATOM    403  HB3 ASP   332      26.063 -18.720  34.096  1.00  0.00           H 
ATOM    404  CG  ASP   332      28.184 -18.516  34.357  1.00  0.00           C 
ATOM    405  OD1 ASP   332      28.659 -19.664  34.526  1.00  0.00           O 
ATOM    406  OD2 ASP   332      28.822 -17.581  33.822  1.00  0.00           O 
ATOM    407  C   ASP   332      27.132 -16.100  36.021  1.00  0.00           C 
ATOM    408  O   ASP   332      28.355 -16.204  36.112  1.00  0.00           O 
ATOM    409  N   PRO   333      26.404 -15.397  36.907  1.00  0.00           N 
ATOM    410  CD  PRO   333      24.957 -15.162  36.775  1.00  0.00           C 
ATOM    411  HD2 PRO   333      24.404 -16.015  37.168  1.00  0.00           H 
ATOM    412  HD3 PRO   333      24.698 -15.013  35.727  1.00  0.00           H 
ATOM    413  CG  PRO   333      24.759 -13.911  37.601  1.00  0.00           C 
ATOM    414  HG2 PRO   333      23.725 -13.814  37.932  1.00  0.00           H 
ATOM    415  HG3 PRO   333      25.048 -13.019  37.045  1.00  0.00           H 
ATOM    416  CB  PRO   333      25.681 -14.142  38.754  1.00  0.00           C 
ATOM    417  HB2 PRO   333      25.257 -14.899  39.414  1.00  0.00           H 
ATOM    418  HB3 PRO   333      25.926 -13.252  39.333  1.00  0.00           H 
ATOM    419  CA  PRO   333      26.937 -14.687  38.080  1.00  0.00           C 
ATOM    420  HA  PRO   333      27.596 -13.892  37.732  1.00  0.00           H 
ATOM    421  C   PRO   333      27.716 -15.627  39.001  1.00  0.00           C 
ATOM    422  O   PRO   333      28.031 -15.290  40.147  1.00  0.00           O 
ATOM    423  N   THR   334      28.001 -16.814  38.473  1.00  0.00           N 
ATOM    424  H   THR   334      27.688 -16.991  37.529  1.00  0.00           H 
ATOM    425  CA  THR   334      28.738 -17.861  39.162  1.00  0.00           C 
ATOM    426  HA  THR   334      28.868 -17.612  40.215  1.00  0.00           H 
ATOM    427  CB  THR   334      27.989 -19.211  39.062  1.00  0.00           C 
ATOM    428  HB  THR   334      28.639 -20.006  39.426  1.00  0.00           H 
ATOM    429  CG2 THR   334      26.717 -19.174  39.896  1.00  0.00           C 
ATOM    430 HG21 THR   334      26.066 -18.379  39.532  1.00  0.00           H 
ATOM    431 HG22 THR   334      26.201 -20.131  39.815  1.00  0.00           H 
ATOM    432 HG23 THR   334      26.971 -18.985  40.939  1.00  0.00           H 
ATOM    433  OG1 THR   334      27.667 -19.483  37.688  1.00  0.00           O 
ATOM    434  HG1 THR   334      27.202 -20.321  37.628  1.00  0.00           H 
ATOM    435  C   THR   334      30.108 -17.995  38.496  1.00  0.00           C 
ATOM    436  O   THR   334      30.567 -19.098  38.171  1.00  0.00           O 
ATOM    437  N   ARG   335      30.757 -16.859  38.289  1.00  0.00           N 
ATOM    438  H   ARG   335      30.343 -15.978  38.558  1.00  0.00           H 
ATOM    439  CA  ARG   335      32.061 -16.841  37.661  1.00  0.00           C 
ATOM    440  HA  ARG   335      32.719 -17.576  38.125  1.00  0.00           H 
ATOM    441  CB  ARG   335      31.906 -17.189  36.185  1.00  0.00           C 
ATOM    442  HB2 ARG   335      31.213 -18.028  36.133  1.00  0.00           H 
ATOM    443  HB3 ARG   335      31.459 -16.319  35.704  1.00  0.00           H 
ATOM    444  CG  ARG   335      33.186 -17.551  35.477  1.00  0.00           C 
ATOM    445  HG2 ARG   335      33.918 -17.865  36.221  1.00  0.00           H 
ATOM    446  HG3 ARG   335      32.985 -18.377  34.795  1.00  0.00           H 
ATOM    447  CD  ARG   335      33.731 -16.377  34.698  1.00  0.00           C 
ATOM    448  HD2 ARG   335      32.919 -15.899  34.149  1.00  0.00           H 
ATOM    449  HD3 ARG   335      34.174 -15.659  35.388  1.00  0.00           H 
ATOM    450  NE  ARG   335      34.752 -16.802  33.746  1.00  0.00           N 
ATOM    451  HE  ARG   335      35.693 -16.469  33.902  1.00  0.00           H 
ATOM    452  CZ  ARG   335      34.523 -17.589  32.698  1.00  0.00           C 
ATOM    453  NH1 ARG   335      33.300 -18.048  32.453  1.00  0.00           N 
ATOM    454 HH11 ARG   335      32.538 -17.798  33.067  1.00  0.00           H 
ATOM    455 HH12 ARG   335      33.138 -18.645  31.654  1.00  0.00           H 
ATOM    456  NH2 ARG   335      35.522 -17.921  31.892  1.00  0.00           N 
ATOM    457 HH21 ARG   335      36.453 -17.575  32.077  1.00  0.00           H 
ATOM    458 HH22 ARG   335      35.348 -18.518  31.097  1.00  0.00           H 
ATOM    459  C   ARG   335      32.654 -15.452  37.832  1.00  0.00           C 
ATOM    460  O   ARG   335      32.096 -14.460  37.362  1.00  0.00           O 
ATOM    461  N   PRO   336      33.788 -15.357  38.536  1.00  0.00           N 
ATOM    462  CD  PRO   336      34.533 -16.462  39.165  1.00  0.00           C 
ATOM    463  HD2 PRO   336      34.533 -17.333  38.510  1.00  0.00           H 
ATOM    464  HD3 PRO   336      34.076 -16.725  40.119  1.00  0.00           H 
ATOM    465  CG  PRO   336      35.904 -15.863  39.331  1.00  0.00           C 
ATOM    466  HG2 PRO   336      36.468 -15.894  38.399  1.00  0.00           H 
ATOM    467  HG3 PRO   336      36.468 -16.371  40.113  1.00  0.00           H 
ATOM    468  CB  PRO   336      35.585 -14.455  39.731  1.00  0.00           C 
ATOM    469  HB2 PRO   336      36.430 -13.780  39.595  1.00  0.00           H 
ATOM    470  HB3 PRO   336      35.234 -14.394  40.761  1.00  0.00           H 
ATOM    471  CA  PRO   336      34.456 -14.075  38.771  1.00  0.00           C 
ATOM    472  HA  PRO   336      33.739 -13.428  39.276  1.00  0.00           H 
ATOM    473  C   PRO   336      34.960 -13.382  37.494  1.00  0.00           C 
ATOM    474  O   PRO   336      35.534 -14.019  36.603  1.00  0.00           O 
ATOM    475  N   PHE   337      34.740 -12.073  37.418  1.00  0.00           N 
ATOM    476  H   PHE   337      34.249 -11.607  38.167  1.00  0.00           H 
ATOM    477  CA  PHE   337      35.154 -11.282  36.265  1.00  0.00           C 
ATOM    478  HA  PHE   337      34.770 -11.737  35.352  1.00  0.00           H 
ATOM    479  CB  PHE   337      34.614  -9.848  36.364  1.00  0.00           C 
ATOM    480  HB2 PHE   337      34.769  -9.479  37.378  1.00  0.00           H 
ATOM    481  HB3 PHE   337      35.122  -9.191  35.658  1.00  0.00           H 
ATOM    482  CG  PHE   337      33.153  -9.728  36.084  1.00  0.00           C 
ATOM    483  CD1 PHE   337      32.248  -9.526  37.119  1.00  0.00           C 
ATOM    484  HD1 PHE   337      32.620  -9.434  38.139  1.00  0.00           H 
ATOM    485  CE1 PHE   337      30.886  -9.441  36.867  1.00  0.00           C 
ATOM    486  HE1 PHE   337      30.181  -9.283  37.683  1.00  0.00           H 
ATOM    487  CZ  PHE   337      30.425  -9.558  35.567  1.00  0.00           C 
ATOM    488  HZ  PHE   337      29.357  -9.493  35.361  1.00  0.00           H 
ATOM    489  CE2 PHE   337      31.324  -9.759  34.524  1.00  0.00           C 
ATOM    490  HE2 PHE   337      30.962  -9.852  33.500  1.00  0.00           H 
ATOM    491  CD2 PHE   337      32.677  -9.841  34.788  1.00  0.00           C 
ATOM    492  HD2 PHE   337      33.383  -9.996  33.972  1.00  0.00           H 
ATOM    493  C   PHE   337      36.662 -11.190  36.075  1.00  0.00           C 
ATOM    494  O   PHE   337      37.402 -10.956  37.031  1.00  0.00           O 
ATOM    495  N   SER   338      37.101 -11.366  34.833  1.00  0.00           N 
ATOM    496  H   SER   338      36.431 -11.566  34.104  1.00  0.00           H 
ATOM    497  CA  SER   338      38.505 -11.250  34.467  1.00  0.00           C 
ATOM    498  HA  SER   338      39.090 -10.974  35.344  1.00  0.00           H 
ATOM    499  CB  SER   338      39.039 -12.580  33.920  1.00  0.00           C 
ATOM    500  HB2 SER   338      40.127 -12.527  33.892  1.00  0.00           H 
ATOM    501  HB3 SER   338      38.732 -13.377  34.597  1.00  0.00           H 
ATOM    502  OG  SER   338      38.547 -12.849  32.622  1.00  0.00           O 
ATOM    503  HG  SER   338      38.901 -13.686  32.313  1.00  0.00           H 
ATOM    504  C   SER   338      38.494 -10.187  33.374  1.00  0.00           C 
ATOM    505  O   SER   338      37.492 -10.050  32.669  1.00  0.00           O 
ATOM    506  N   GLU   339      39.578  -9.427  33.227  1.00  0.00           N 
ATOM    507  H   GLU   339      40.384  -9.540  33.826  1.00  0.00           H 
ATOM    508  CA  GLU   339      39.614  -8.382  32.209  1.00  0.00           C 
ATOM    509  HA  GLU   339      39.090  -7.498  32.572  1.00  0.00           H 
ATOM    510  CB  GLU   339      41.061  -7.994  31.881  1.00  0.00           C 
ATOM    511  HB2 GLU   339      41.455  -7.481  32.758  1.00  0.00           H 
ATOM    512  HB3 GLU   339      41.609  -8.924  31.728  1.00  0.00           H 
ATOM    513  CG  GLU   339      41.223  -7.102  30.656  1.00  0.00           C 
ATOM    514  HG2 GLU   339      41.095  -7.724  29.770  1.00  0.00           H 
ATOM    515  HG3 GLU   339      40.434  -6.351  30.689  1.00  0.00           H 
ATOM    516  CD  GLU   339      42.578  -6.412  30.599  1.00  0.00           C 
ATOM    517  OE1 GLU   339      42.772  -5.429  31.342  1.00  0.00           O 
ATOM    518  OE2 GLU   339      43.451  -6.851  29.816  1.00  0.00           O 
ATOM    519  C   GLU   339      38.905  -8.895  30.966  1.00  0.00           C 
ATOM    520  O   GLU   339      37.921  -8.313  30.516  1.00  0.00           O 
ATOM    521  N   ALA   340      39.384 -10.023  30.452  1.00  0.00           N 
ATOM    522  H   ALA   340      40.198 -10.448  30.873  1.00  0.00           H 
ATOM    523  CA  ALA   340      38.819 -10.644  29.258  1.00  0.00           C 
ATOM    524  HA  ALA   340      38.830  -9.902  28.459  1.00  0.00           H 
ATOM    525  CB  ALA   340      39.686 -11.826  28.837  1.00  0.00           C 
ATOM    526  HB1 ALA   340      39.678 -12.581  29.623  1.00  0.00           H 
ATOM    527  HB2 ALA   340      39.292 -12.256  27.916  1.00  0.00           H 
ATOM    528  HB3 ALA   340      40.708 -11.486  28.671  1.00  0.00           H 
ATOM    529  C   ALA   340      37.380 -11.098  29.446  1.00  0.00           C 
ATOM    530  O   ALA   340      36.508 -10.782  28.645  1.00  0.00           O 
ATOM    531  N   SER   341      37.144 -11.852  30.510  1.00  0.00           N 
ATOM    532  H   SER   341      37.910 -12.126  31.109  1.00  0.00           H 
ATOM    533  CA  SER   341      35.816 -12.369  30.808  1.00  0.00           C 
ATOM    534  HA  SER   341      35.562 -13.175  30.120  1.00  0.00           H 
ATOM    535  CB  SER   341      35.786 -12.919  32.240  1.00  0.00           C 
ATOM    536  HB2 SER   341      36.520 -13.721  32.317  1.00  0.00           H 
ATOM    537  HB3 SER   341      36.055 -12.115  32.925  1.00  0.00           H 
ATOM    538  OG  SER   341      34.503 -13.418  32.578  1.00  0.00           O 
ATOM    539  HG  SER   341      34.517 -13.754  33.477  1.00  0.00           H 
ATOM    540  C   SER   341      34.690 -11.343  30.622  1.00  0.00           C 
ATOM    541  O   SER   341      33.725 -11.595  29.890  1.00  0.00           O 
ATOM    542  N   MET   342      34.818 -10.191  31.278  1.00  0.00           N 
ATOM    543  H   MET   342      35.607 -10.039  31.889  1.00  0.00           H 
ATOM    544  CA  MET   342      33.798  -9.147  31.190  1.00  0.00           C 
ATOM    545  HA  MET   342      32.809  -9.587  31.319  1.00  0.00           H 
ATOM    546  CB  MET   342      34.011  -8.091  32.281  1.00  0.00           C 
ATOM    547  HB2 MET   342      33.975  -8.611  33.238  1.00  0.00           H 
ATOM    548  HB3 MET   342      35.007  -7.675  32.131  1.00  0.00           H 
ATOM    549  CG  MET   342      32.982  -6.961  32.277  1.00  0.00           C 
ATOM    550  HG2 MET   342      33.198  -6.320  31.422  1.00  0.00           H 
ATOM    551  HG3 MET   342      31.997  -7.411  32.153  1.00  0.00           H 
ATOM    552  SD  MET   342      32.994  -5.959  33.794  1.00  0.00           S 
ATOM    553  CE  MET   342      34.433  -4.989  33.542  1.00  0.00           C 
ATOM    554  HE1 MET   342      34.320  -4.400  32.632  1.00  0.00           H 
ATOM    555  HE2 MET   342      34.575  -4.321  34.392  1.00  0.00           H 
ATOM    556  HE3 MET   342      35.300  -5.643  33.445  1.00  0.00           H 
ATOM    557  C   MET   342      33.763  -8.473  29.830  1.00  0.00           C 
ATOM    558  O   MET   342      32.690  -8.223  29.291  1.00  0.00           O 
ATOM    559  N   MET   343      34.930  -8.159  29.285  1.00  0.00           N 
ATOM    560  H   MET   343      35.801  -8.344  29.762  1.00  0.00           H 
ATOM    561  CA  MET   343      34.982  -7.542  27.969  1.00  0.00           C 
ATOM    562  HA  MET   343      34.580  -6.530  28.019  1.00  0.00           H 
ATOM    563  CB  MET   343      36.421  -7.471  27.471  1.00  0.00           C 
ATOM    564  HB2 MET   343      36.917  -8.382  27.806  1.00  0.00           H 
ATOM    565  HB3 MET   343      36.378  -7.461  26.382  1.00  0.00           H 
ATOM    566  CG  MET   343      37.197  -6.268  27.956  1.00  0.00           C 
ATOM    567  HG2 MET   343      37.052  -6.168  29.032  1.00  0.00           H 
ATOM    568  HG3 MET   343      38.255  -6.426  27.746  1.00  0.00           H 
ATOM    569  SD  MET   343      36.652  -4.762  27.145  1.00  0.00           S 
ATOM    570  CE  MET   343      35.356  -4.268  28.212  1.00  0.00           C 
ATOM    571  HE1 MET   343      35.752  -4.106  29.215  1.00  0.00           H 
ATOM    572  HE2 MET   343      34.913  -3.343  27.843  1.00  0.00           H 
ATOM    573  HE3 MET   343      34.594  -5.047  28.244  1.00  0.00           H 
ATOM    574  C   MET   343      34.155  -8.400  27.014  1.00  0.00           C 
ATOM    575  O   MET   343      33.248  -7.915  26.340  1.00  0.00           O 
ATOM    576  N   GLY   344      34.472  -9.689  26.968  1.00  0.00           N 
ATOM    577  H   GLY   344      35.218 -10.070  27.532  1.00  0.00           H 
ATOM    578  CA  GLY   344      33.744 -10.586  26.096  1.00  0.00           C 
ATOM    579  HA2 GLY   344      33.859 -10.262  25.062  1.00  0.00           H 
ATOM    580  HA3 GLY   344      34.135 -11.598  26.205  1.00  0.00           H 
ATOM    581  C   GLY   344      32.280 -10.586  26.449  1.00  0.00           C 
ATOM    582  O   GLY   344      31.415 -10.553  25.569  1.00  0.00           O 
ATOM    583  N   LEU   345      31.998 -10.612  27.747  1.00  0.00           N 
ATOM    584  H   LEU   345      32.736 -10.658  28.435  1.00  0.00           H 
ATOM    585  CA  LEU   345      30.620 -10.624  28.213  1.00  0.00           C 
ATOM    586  HA  LEU   345      30.106 -11.509  27.837  1.00  0.00           H 
ATOM    587  CB  LEU   345      30.584 -10.651  29.744  1.00  0.00           C 
ATOM    588  HB2 LEU   345      31.502 -11.156  30.046  1.00  0.00           H 
ATOM    589  HB3 LEU   345      30.609  -9.617  30.087  1.00  0.00           H 
ATOM    590  CG  LEU   345      29.380 -11.366  30.365  1.00  0.00           C 
ATOM    591  HG  LEU   345      29.499 -11.401  31.448  1.00  0.00           H 
ATOM    592  CD1 LEU   345      28.111 -10.620  30.022  1.00  0.00           C 
ATOM    593 HD11 LEU   345      27.991 -10.585  28.939  1.00  0.00           H 
ATOM    594 HD12 LEU   345      27.257 -11.132  30.466  1.00  0.00           H 
ATOM    595 HD13 LEU   345      28.169  -9.604  30.414  1.00  0.00           H 
ATOM    596  CD2 LEU   345      29.310 -12.796  29.843  1.00  0.00           C 
ATOM    597 HD21 LEU   345      30.224 -13.326  30.111  1.00  0.00           H 
ATOM    598 HD22 LEU   345      28.453 -13.303  30.286  1.00  0.00           H 
ATOM    599 HD23 LEU   345      29.203 -12.783  28.758  1.00  0.00           H 
ATOM    600  C   LEU   345      29.867  -9.406  27.684  1.00  0.00           C 
ATOM    601  O   LEU   345      28.750  -9.535  27.187  1.00  0.00           O 
ATOM    602  N   LEU   346      30.494  -8.233  27.781  1.00  0.00           N 
ATOM    603  H   LEU   346      31.410  -8.204  28.205  1.00  0.00           H 
ATOM    604  CA  LEU   346      29.903  -6.978  27.324  1.00  0.00           C 
ATOM    605  HA  LEU   346      28.883  -6.888  27.698  1.00  0.00           H 
ATOM    606  CB  LEU   346      30.716  -5.799  27.840  1.00  0.00           C 
ATOM    607  HB2 LEU   346      31.704  -5.955  27.407  1.00  0.00           H 
ATOM    608  HB3 LEU   346      30.260  -4.915  27.394  1.00  0.00           H 
ATOM    609  CG  LEU   346      30.847  -5.598  29.349  1.00  0.00           C 
ATOM    610  HG  LEU   346      31.361  -6.448  29.798  1.00  0.00           H 
ATOM    611  CD1 LEU   346      31.655  -4.333  29.589  1.00  0.00           C 
ATOM    612 HD11 LEU   346      31.141  -3.483  29.140  1.00  0.00           H 
ATOM    613 HD12 LEU   346      31.762  -4.168  30.661  1.00  0.00           H 
ATOM    614 HD13 LEU   346      32.641  -4.440  29.138  1.00  0.00           H 
ATOM    615  CD2 LEU   346      29.480  -5.483  30.004  1.00  0.00           C 
ATOM    616 HD21 LEU   346      28.911  -6.395  29.821  1.00  0.00           H 
ATOM    617 HD22 LEU   346      29.602  -5.341  31.078  1.00  0.00           H 
ATOM    618 HD23 LEU   346      28.945  -4.631  29.583  1.00  0.00           H 
ATOM    619  C   LEU   346      29.831  -6.895  25.809  1.00  0.00           C 
ATOM    620  O   LEU   346      28.757  -6.750  25.233  1.00  0.00           O 
ATOM    621  N   THR   347      30.993  -6.981  25.173  1.00  0.00           N 
ATOM    622  H   THR   347      31.845  -7.064  25.710  1.00  0.00           H 
ATOM    623  CA  THR   347      31.095  -6.920  23.722  1.00  0.00           C 
ATOM    624  HA  THR   347      30.849  -5.907  23.403  1.00  0.00           H 
ATOM    625  CB  THR   347      32.536  -7.254  23.248  1.00  0.00           C 
ATOM    626  HB  THR   347      32.565  -7.233  22.159  1.00  0.00           H 
ATOM    627  CG2 THR   347      33.514  -6.254  23.793  1.00  0.00           C 
ATOM    628 HG21 THR   347      33.486  -6.275  24.882  1.00  0.00           H 
ATOM    629 HG22 THR   347      34.518  -6.504  23.451  1.00  0.00           H 
ATOM    630 HG23 THR   347      33.248  -5.257  23.442  1.00  0.00           H 
ATOM    631  OG1 THR   347      32.924  -8.543  23.731  1.00  0.00           O 
ATOM    632  HG1 THR   347      33.815  -8.741  23.434  1.00  0.00           H 
ATOM    633  C   THR   347      30.116  -7.878  23.065  1.00  0.00           C 
ATOM    634  O   THR   347      29.668  -7.638  21.946  1.00  0.00           O 
ATOM    635  N   ASN   348      29.789  -8.967  23.760  1.00  0.00           N 
ATOM    636  H   ASN   348      30.183  -9.127  24.676  1.00  0.00           H 
ATOM    637  CA  ASN   348      28.852  -9.945  23.232  1.00  0.00           C 
ATOM    638  HA  ASN   348      29.166 -10.255  22.235  1.00  0.00           H 
ATOM    639  CB  ASN   348      28.797 -11.181  24.135  1.00  0.00           C 
ATOM    640  HB2 ASN   348      29.765 -11.680  24.094  1.00  0.00           H 
ATOM    641  HB3 ASN   348      28.593 -10.868  25.159  1.00  0.00           H 
ATOM    642  CG  ASN   348      27.712 -12.179  23.701  1.00  0.00           C 
ATOM    643  OD1 ASN   348      27.856 -12.865  22.682  1.00  0.00           O 
ATOM    644  ND2 ASN   348      26.614 -12.252  24.474  1.00  0.00           N 
ATOM    645 HD21 ASN   348      25.871 -12.892  24.232  1.00  0.00           H 
ATOM    646 HD22 ASN   348      26.537 -11.666  25.293  1.00  0.00           H 
ATOM    647  C   ASN   348      27.487  -9.279  23.194  1.00  0.00           C 
ATOM    648  O   ASN   348      26.787  -9.306  22.182  1.00  0.00           O 
ATOM    649  N   LEU   349      27.126  -8.676  24.320  1.00  0.00           N 
ATOM    650  H   LEU   349      27.749  -8.690  25.115  1.00  0.00           H 
ATOM    651  CA  LEU   349      25.849  -7.993  24.457  1.00  0.00           C 
ATOM    652  HA  LEU   349      25.030  -8.693  24.291  1.00  0.00           H 
ATOM    653  CB  LEU   349      25.719  -7.414  25.866  1.00  0.00           C 
ATOM    654  HB2 LEU   349      25.926  -8.254  26.529  1.00  0.00           H 
ATOM    655  HB3 LEU   349      26.487  -6.651  25.996  1.00  0.00           H 
ATOM    656  CG  LEU   349      24.359  -6.826  26.203  1.00  0.00           C 
ATOM    657  HG  LEU   349      24.192  -5.928  25.608  1.00  0.00           H 
ATOM    658  CD1 LEU   349      23.271  -7.852  25.892  1.00  0.00           C 
ATOM    659 HD11 LEU   349      23.437  -8.750  26.488  1.00  0.00           H 
ATOM    660 HD12 LEU   349      22.295  -7.432  26.133  1.00  0.00           H 
ATOM    661 HD13 LEU   349      23.304  -8.108  24.833  1.00  0.00           H 
ATOM    662  CD2 LEU   349      24.337  -6.417  27.661  1.00  0.00           C 
ATOM    663 HD21 LEU   349      25.111  -5.671  27.841  1.00  0.00           H 
ATOM    664 HD22 LEU   349      23.362  -5.995  27.906  1.00  0.00           H 
ATOM    665 HD23 LEU   349      24.522  -7.290  28.287  1.00  0.00           H 
ATOM    666  C   LEU   349      25.791  -6.882  23.430  1.00  0.00           C 
ATOM    667  O   LEU   349      24.787  -6.688  22.751  1.00  0.00           O 
ATOM    668  N   ALA   350      26.897  -6.161  23.325  1.00  0.00           N 
ATOM    669  H   ALA   350      27.681  -6.361  23.930  1.00  0.00           H 
ATOM    670  CA  ALA   350      27.017  -5.066  22.385  1.00  0.00           C 
ATOM    671  HA  ALA   350      26.293  -4.284  22.616  1.00  0.00           H 
ATOM    672  CB  ALA   350      28.406  -4.477  22.465  1.00  0.00           C 
ATOM    673  HB1 ALA   350      29.141  -5.246  22.227  1.00  0.00           H 
ATOM    674  HB2 ALA   350      28.495  -3.657  21.753  1.00  0.00           H 
ATOM    675  HB3 ALA   350      28.585  -4.103  23.473  1.00  0.00           H 
ATOM    676  C   ALA   350      26.738  -5.547  20.972  1.00  0.00           C 
ATOM    677  O   ALA   350      25.808  -5.079  20.320  1.00  0.00           O 
ATOM    678  N   ASP   351      27.542  -6.488  20.499  1.00  0.00           N 
ATOM    679  H   ASP   351      28.324  -6.826  21.041  1.00  0.00           H 
ATOM    680  CA  ASP   351      27.361  -7.006  19.148  1.00  0.00           C 
ATOM    681  HA  ASP   351      27.594  -6.230  18.419  1.00  0.00           H 
ATOM    682  CB  ASP   351      28.293  -8.203  18.905  1.00  0.00           C 
ATOM    683  HB2 ASP   351      29.320  -7.862  19.033  1.00  0.00           H 
ATOM    684  HB3 ASP   351      28.064  -8.958  19.657  1.00  0.00           H 
ATOM    685  CG  ASP   351      28.128  -8.806  17.514  1.00  0.00           C 
ATOM    686  OD1 ASP   351      27.154  -9.563  17.274  1.00  0.00           O 
ATOM    687  OD2 ASP   351      28.977  -8.518  16.649  1.00  0.00           O 
ATOM    688  C   ASP   351      25.903  -7.402  18.865  1.00  0.00           C 
ATOM    689  O   ASP   351      25.335  -7.003  17.845  1.00  0.00           O 
ATOM    690  N   ARG   352      25.292  -8.172  19.766  1.00  0.00           N 
ATOM    691  H   ARG   352      25.783  -8.504  20.584  1.00  0.00           H 
ATOM    692  CA  ARG   352      23.916  -8.605  19.563  1.00  0.00           C 
ATOM    693  HA  ARG   352      23.824  -9.083  18.588  1.00  0.00           H 
ATOM    694  CB  ARG   352      23.492  -9.607  20.642  1.00  0.00           C 
ATOM    695  HB2 ARG   352      23.853  -9.239  21.602  1.00  0.00           H 
ATOM    696  HB3 ARG   352      22.403  -9.646  20.654  1.00  0.00           H 
ATOM    697  CG  ARG   352      24.049 -11.009  20.392  1.00  0.00           C 
ATOM    698  HG2 ARG   352      23.773 -11.303  19.379  1.00  0.00           H 
ATOM    699  HG3 ARG   352      25.135 -10.957  20.472  1.00  0.00           H 
ATOM    700  CD  ARG   352      23.518 -12.035  21.379  1.00  0.00           C 
ATOM    701  HD2 ARG   352      22.429 -11.996  21.387  1.00  0.00           H 
ATOM    702  HD3 ARG   352      23.843 -13.029  21.073  1.00  0.00           H 
ATOM    703  NE  ARG   352      24.004 -11.779  22.729  1.00  0.00           N 
ATOM    704  HE  ARG   352      24.995 -11.886  22.890  1.00  0.00           H 
ATOM    705  CZ  ARG   352      23.233 -11.417  23.747  1.00  0.00           C 
ATOM    706  NH1 ARG   352      21.923 -11.266  23.573  1.00  0.00           N 
ATOM    707 HH11 ARG   352      21.516 -11.428  22.663  1.00  0.00           H 
ATOM    708 HH12 ARG   352      21.342 -10.990  24.352  1.00  0.00           H 
ATOM    709  NH2 ARG   352      23.785 -11.209  24.941  1.00  0.00           N 
ATOM    710 HH21 ARG   352      24.781 -11.328  25.061  1.00  0.00           H 
ATOM    711 HH22 ARG   352      23.205 -10.933  25.721  1.00  0.00           H 
ATOM    712  C   ARG   352      22.977  -7.431  19.553  1.00  0.00           C 
ATOM    713  O   ARG   352      22.230  -7.231  18.609  1.00  0.00           O 
ATOM    714  N   GLU   353      23.028  -6.642  20.608  1.00  0.00           N 
ATOM    715  H   GLU   353      23.656  -6.851  21.371  1.00  0.00           H 
ATOM    716  CA  GLU   353      22.165  -5.480  20.725  1.00  0.00           C 
ATOM    717  HA  GLU   353      21.125  -5.782  20.846  1.00  0.00           H 
ATOM    718  CB  GLU   353      22.589  -4.680  21.960  1.00  0.00           C 
ATOM    719  HB2 GLU   353      22.747  -5.406  22.758  1.00  0.00           H 
ATOM    720  HB3 GLU   353      23.537  -4.205  21.709  1.00  0.00           H 
ATOM    721  CG  GLU   353      21.603  -3.626  22.424  1.00  0.00           C 
ATOM    722  HG2 GLU   353      21.568  -2.834  21.676  1.00  0.00           H 
ATOM    723  HG3 GLU   353      20.621  -4.091  22.507  1.00  0.00           H 
ATOM    724  CD  GLU   353      21.997  -3.038  23.763  1.00  0.00           C 
ATOM    725  OE1 GLU   353      21.386  -2.031  24.185  1.00  0.00           O 
ATOM    726  OE2 GLU   353      22.922  -3.591  24.394  1.00  0.00           O 
ATOM    727  C   GLU   353      22.266  -4.633  19.454  1.00  0.00           C 
ATOM    728  O   GLU   353      21.284  -4.042  18.989  1.00  0.00           O 
ATOM    729  N   LEU   354      23.468  -4.613  18.889  1.00  0.00           N 
ATOM    730  H   LEU   354      24.217  -5.129  19.329  1.00  0.00           H 
ATOM    731  CA  LEU   354      23.770  -3.850  17.682  1.00  0.00           C 
ATOM    732  HA  LEU   354      23.547  -2.794  17.833  1.00  0.00           H 
ATOM    733  CB  LEU   354      25.256  -3.993  17.357  1.00  0.00           C 
ATOM    734  HB2 LEU   354      25.723  -4.306  18.291  1.00  0.00           H 
ATOM    735  HB3 LEU   354      25.311  -4.806  16.633  1.00  0.00           H 
ATOM    736  CG  LEU   354      25.984  -2.779  16.810  1.00  0.00           C 
ATOM    737  HG  LEU   354      25.665  -2.624  15.779  1.00  0.00           H 
ATOM    738  CD1 LEU   354      25.690  -1.529  17.625  1.00  0.00           C 
ATOM    739 HD11 LEU   354      26.009  -1.683  18.656  1.00  0.00           H 
ATOM    740 HD12 LEU   354      26.230  -0.683  17.201  1.00  0.00           H 
ATOM    741 HD13 LEU   354      24.620  -1.324  17.604  1.00  0.00           H 
ATOM    742  CD2 LEU   354      27.438  -3.086  16.871  1.00  0.00           C 
ATOM    743 HD21 LEU   354      27.649  -3.968  16.267  1.00  0.00           H 
ATOM    744 HD22 LEU   354      28.005  -2.238  16.486  1.00  0.00           H 
ATOM    745 HD23 LEU   354      27.727  -3.277  17.905  1.00  0.00           H 
ATOM    746  C   LEU   354      22.934  -4.309  16.489  1.00  0.00           C 
ATOM    747  O   LEU   354      22.734  -3.561  15.531  1.00  0.00           O 
ATOM    748  N   VAL   355      22.443  -5.544  16.554  1.00  0.00           N 
ATOM    749  H   VAL   355      22.633  -6.130  17.355  1.00  0.00           H 
ATOM    750  CA  VAL   355      21.639  -6.095  15.469  1.00  0.00           C 
ATOM    751  HA  VAL   355      22.084  -5.845  14.506  1.00  0.00           H 
ATOM    752  CB  VAL   355      21.508  -7.636  15.569  1.00  0.00           C 
ATOM    753  HB  VAL   355      20.967  -7.896  16.479  1.00  0.00           H 
ATOM    754  CG1 VAL   355      20.757  -8.158  14.372  1.00  0.00           C 
ATOM    755 HG11 VAL   355      21.298  -7.899  13.462  1.00  0.00           H 
ATOM    756 HG12 VAL   355      20.666  -9.242  14.444  1.00  0.00           H 
ATOM    757 HG13 VAL   355      19.763  -7.711  14.343  1.00  0.00           H 
ATOM    758  CG2 VAL   355      22.891  -8.281  15.646  1.00  0.00           C 
ATOM    759 HG21 VAL   355      23.417  -7.911  16.526  1.00  0.00           H 
ATOM    760 HG22 VAL   355      22.784  -9.364  15.716  1.00  0.00           H 
ATOM    761 HG23 VAL   355      23.460  -8.030  14.751  1.00  0.00           H 
ATOM    762  C   VAL   355      20.257  -5.482  15.501  1.00  0.00           C 
ATOM    763  O   VAL   355      19.679  -5.198  14.466  1.00  0.00           O 
ATOM    764  N   HIE   356      19.731  -5.268  16.695  1.00  0.00           N 
ATOM    765  H   HIE   356      20.213  -5.513  17.548  1.00  0.00           H 
ATOM    766  CA  HIE   356      18.405  -4.698  16.796  1.00  0.00           C 
ATOM    767  HA  HIE   356      17.753  -5.150  16.048  1.00  0.00           H 
ATOM    768  CB  HIE   356      17.811  -4.952  18.178  1.00  0.00           C 
ATOM    769  HB2 HIE   356      18.464  -4.548  18.952  1.00  0.00           H 
ATOM    770  HB3 HIE   356      16.829  -4.484  18.251  1.00  0.00           H 
ATOM    771  CG  HIE   356      17.619  -6.401  18.494  1.00  0.00           C 
ATOM    772  ND1 HIE   356      18.665  -7.235  18.822  1.00  0.00           N 
ATOM    773  CE1 HIE   356      18.202  -8.452  19.046  1.00  0.00           C 
ATOM    774  HE1 HIE   356      18.878  -9.261  19.322  1.00  0.00           H 
ATOM    775  NE2 HIE   356      16.892  -8.438  18.873  1.00  0.00           N 
ATOM    776  HE2 HIE   356      16.269  -9.226  18.975  1.00  0.00           H 
ATOM    777  CD2 HIE   356      16.504  -7.166  18.527  1.00  0.00           C 
ATOM    778  HD2 HIE   356      15.452  -6.949  18.340  1.00  0.00           H 
ATOM    779  C   HIE   356      18.438  -3.211  16.528  1.00  0.00           C 
ATOM    780  O   HIE   356      17.460  -2.635  16.049  1.00  0.00           O 
ATOM    781  N   MET   357      19.557  -2.582  16.849  1.00  0.00           N 
ATOM    782  H   MET   357      20.343  -3.073  17.251  1.00  0.00           H 
ATOM    783  CA  MET   357      19.679  -1.153  16.628  1.00  0.00           C 
ATOM    784  HA  MET   357      18.896  -0.629  17.176  1.00  0.00           H 
ATOM    785  CB  MET   357      21.030  -0.647  17.107  1.00  0.00           C 
ATOM    786  HB2 MET   357      21.066  -0.776  18.189  1.00  0.00           H 
ATOM    787  HB3 MET   357      21.798  -1.265  16.642  1.00  0.00           H 
ATOM    788  CG  MET   357      21.276   0.800  16.766  1.00  0.00           C 
ATOM    789  HG2 MET   357      21.063   0.971  15.711  1.00  0.00           H 
ATOM    790  HG3 MET   357      20.633   1.436  17.374  1.00  0.00           H 
ATOM    791  SD  MET   357      22.966   1.204  17.090  1.00  0.00           S 
ATOM    792  CE  MET   357      23.004   1.080  18.863  1.00  0.00           C 
ATOM    793  HE1 MET   357      22.732   0.068  19.163  1.00  0.00           H 
ATOM    794  HE2 MET   357      24.008   1.307  19.222  1.00  0.00           H 
ATOM    795  HE3 MET   357      22.296   1.788  19.293  1.00  0.00           H 
ATOM    796  C   MET   357      19.543  -0.840  15.153  1.00  0.00           C 
ATOM    797  O   MET   357      18.950   0.160  14.781  1.00  0.00           O 
ATOM    798  N   ILE   358      20.107  -1.691  14.310  1.00  0.00           N 
ATOM    799  H   ILE   358      20.614  -2.501  14.636  1.00  0.00           H 
ATOM    800  CA  ILE   358      20.020  -1.463  12.875  1.00  0.00           C 
ATOM    801  HA  ILE   358      20.492  -0.506  12.651  1.00  0.00           H 
ATOM    802  CB  ILE   358      20.728  -2.584  12.083  1.00  0.00           C 
ATOM    803  HB  ILE   358      20.338  -3.549  12.405  1.00  0.00           H 
ATOM    804  CG2 ILE   358      20.487  -2.413  10.612  1.00  0.00           C 
ATOM    805 HG21 ILE   358      20.877  -1.448  10.289  1.00  0.00           H 
ATOM    806 HG22 ILE   358      20.992  -3.210  10.066  1.00  0.00           H 
ATOM    807 HG23 ILE   358      19.417  -2.457  10.411  1.00  0.00           H 
ATOM    808  CG1 ILE   358      22.231  -2.530  12.342  1.00  0.00           C 
ATOM    809 HG12 ILE   358      22.589  -1.559  11.999  1.00  0.00           H 
ATOM    810 HG13 ILE   358      22.382  -2.613  13.418  1.00  0.00           H 
ATOM    811  CD1 ILE   358      22.993  -3.619  11.645  1.00  0.00           C 
ATOM    812 HD11 ILE   358      22.843  -3.537  10.569  1.00  0.00           H 
ATOM    813 HD12 ILE   358      24.055  -3.522  11.871  1.00  0.00           H 
ATOM    814 HD13 ILE   358      22.636  -4.590  11.988  1.00  0.00           H 
ATOM    815  C   ILE   358      18.553  -1.409  12.477  1.00  0.00           C 
ATOM    816  O   ILE   358      18.122  -0.471  11.798  1.00  0.00           O 
ATOM    817  N   ASN   359      17.789  -2.413  12.915  1.00  0.00           N 
ATOM    818  H   ASN   359      18.214  -3.168  13.435  1.00  0.00           H 
ATOM    819  CA  ASN   359      16.359  -2.493  12.621  1.00  0.00           C 
ATOM    820  HA  ASN   359      16.196  -2.444  11.544  1.00  0.00           H 
ATOM    821  CB  ASN   359      15.790  -3.812  13.141  1.00  0.00           C 
ATOM    822  HB2 ASN   359      15.969  -3.874  14.214  1.00  0.00           H 
ATOM    823  HB3 ASN   359      14.717  -3.831  12.951  1.00  0.00           H 
ATOM    824  CG  ASN   359      16.423  -5.022  12.472  1.00  0.00           C 
ATOM    825  OD1 ASN   359      16.064  -6.173  12.759  1.00  0.00           O 
ATOM    826  ND2 ASN   359      17.372  -4.769  11.572  1.00  0.00           N 
ATOM    827 HD21 ASN   359      17.828  -5.534  11.095  1.00  0.00           H 
ATOM    828 HD22 ASN   359      17.631  -3.814  11.371  1.00  0.00           H 
ATOM    829  C   ASN   359      15.602  -1.312  13.226  1.00  0.00           C 
ATOM    830  O   ASN   359      14.692  -0.770  12.613  1.00  0.00           O 
ATOM    831  N   TRP   360      15.978  -0.921  14.436  1.00  0.00           N 
ATOM    832  H   TRP   360      16.723  -1.404  14.918  1.00  0.00           H 
ATOM    833  CA  TRP   360      15.362   0.218  15.088  1.00  0.00           C 
ATOM    834  HA  TRP   360      14.316   0.002  15.305  1.00  0.00           H 
ATOM    835  CB  TRP   360      16.077   0.522  16.396  1.00  0.00           C 
ATOM    836  HB2 TRP   360      15.794  -0.201  17.161  1.00  0.00           H 
ATOM    837  HB3 TRP   360      17.157   0.496  16.255  1.00  0.00           H 
ATOM    838  CG  TRP   360      15.749   1.875  16.944  1.00  0.00           C 
ATOM    839  CD1 TRP   360      14.569   2.259  17.524  1.00  0.00           C 
ATOM    840  HD1 TRP   360      13.785   1.504  17.591  1.00  0.00           H 
ATOM    841  NE1 TRP   360      14.638   3.577  17.912  1.00  0.00           N 
ATOM    842  HE1 TRP   360      13.900   4.093  18.369  1.00  0.00           H 
ATOM    843  CE2 TRP   360      15.873   4.076  17.581  1.00  0.00           C 
ATOM    844  CZ2 TRP   360      16.413   5.357  17.771  1.00  0.00           C 
ATOM    845  HZ2 TRP   360      15.796   6.117  18.250  1.00  0.00           H 
ATOM    846  CH2 TRP   360      17.692   5.572  17.339  1.00  0.00           C 
ATOM    847  HH2 TRP   360      18.148   6.553  17.470  1.00  0.00           H 
ATOM    848  CZ3 TRP   360      18.438   4.549  16.725  1.00  0.00           C 
ATOM    849  HZ3 TRP   360      19.457   4.733  16.384  1.00  0.00           H 
ATOM    850  CE3 TRP   360      17.906   3.282  16.535  1.00  0.00           C 
ATOM    851  HE3 TRP   360      18.528   2.527  16.054  1.00  0.00           H 
ATOM    852  CD2 TRP   360      16.603   3.030  16.968  1.00  0.00           C 
ATOM    853  C   TRP   360      15.497   1.421  14.170  1.00  0.00           C 
ATOM    854  O   TRP   360      14.518   2.087  13.871  1.00  0.00           O 
ATOM    855  N   ALA   361      16.725   1.688  13.735  1.00  0.00           N 
ATOM    856  H   ALA   361      17.492   1.113  14.052  1.00  0.00           H 
ATOM    857  CA  ALA   361      17.023   2.815  12.857  1.00  0.00           C 
ATOM    858  HA  ALA   361      16.987   3.733  13.443  1.00  0.00           H 
ATOM    859  CB  ALA   361      18.418   2.666  12.272  1.00  0.00           C 
ATOM    860  HB1 ALA   361      18.467   1.756  11.675  1.00  0.00           H 
ATOM    861  HB2 ALA   361      18.642   3.526  11.641  1.00  0.00           H 
ATOM    862  HB3 ALA   361      19.147   2.609  13.080  1.00  0.00           H 
ATOM    863  C   ALA   361      16.005   2.943  11.743  1.00  0.00           C 
ATOM    864  O   ALA   361      15.420   4.002  11.562  1.00  0.00           O 
ATOM    865  N   LYS   362      15.791   1.866  10.997  1.00  0.00           N 
ATOM    866  H   LYS   362      16.331   1.025  11.142  1.00  0.00           H 
ATOM    867  CA  LYS   362      14.832   1.890   9.900  1.00  0.00           C 
ATOM    868  HA  LYS   362      15.193   2.543   9.105  1.00  0.00           H 
ATOM    869  CB  LYS   362      14.643   0.478   9.327  1.00  0.00           C 
ATOM    870  HB2 LYS   362      14.832  -0.222  10.141  1.00  0.00           H 
ATOM    871  HB3 LYS   362      13.601   0.400   9.016  1.00  0.00           H 
ATOM    872  CG  LYS   362      15.555   0.142   8.143  1.00  0.00           C 
ATOM    873  HG2 LYS   362      15.379  -0.900   7.876  1.00  0.00           H 
ATOM    874  HG3 LYS   362      15.265   0.783   7.311  1.00  0.00           H 
ATOM    875  CD  LYS   362      17.054   0.348   8.453  1.00  0.00           C 
ATOM    876  HD2 LYS   362      17.200   1.385   8.756  1.00  0.00           H 
ATOM    877  HD3 LYS   362      17.326  -0.312   9.276  1.00  0.00           H 
ATOM    878  CE  LYS   362      17.947   0.038   7.227  1.00  0.00           C 
ATOM    879  HE2 LYS   362      17.988  -1.047   7.134  1.00  0.00           H 
ATOM    880  HE3 LYS   362      17.443   0.458   6.357  1.00  0.00           H 
ATOM    881  NZ  LYS   362      19.349   0.588   7.309  1.00  0.00           N 
ATOM    882  HZ1 LYS   362      19.817   0.199   8.115  1.00  0.00           H 
ATOM    883  HZ2 LYS   362      19.857   0.340   6.472  1.00  0.00           H 
ATOM    884  HZ3 LYS   362      19.312   1.594   7.394  1.00  0.00           H 
ATOM    885  C   LYS   362      13.469   2.479  10.295  1.00  0.00           C 
ATOM    886  O   LYS   362      12.848   3.196   9.508  1.00  0.00           O 
ATOM    887  N   ARG   363      13.016   2.192  11.515  1.00  0.00           N 
ATOM    888  H   ARG   363      13.545   1.568  12.107  1.00  0.00           H 
ATOM    889  CA  ARG   363      11.720   2.672  11.996  1.00  0.00           C 
ATOM    890  HA  ARG   363      10.981   2.629  11.196  1.00  0.00           H 
ATOM    891  CB  ARG   363      11.242   1.789  13.151  1.00  0.00           C 
ATOM    892  HB2 ARG   363      12.032   1.775  13.902  1.00  0.00           H 
ATOM    893  HB3 ARG   363      10.349   2.253  13.571  1.00  0.00           H 
ATOM    894  CG  ARG   363      10.921   0.363  12.727  1.00  0.00           C 
ATOM    895  HG2 ARG   363      10.080   0.411  12.035  1.00  0.00           H 
ATOM    896  HG3 ARG   363      11.797  -0.027  12.208  1.00  0.00           H 
ATOM    897  CD  ARG   363      10.565  -0.568  13.904  1.00  0.00           C 
ATOM    898  HD2 ARG   363      11.426  -0.656  14.567  1.00  0.00           H 
ATOM    899  HD3 ARG   363       9.724  -0.147  14.455  1.00  0.00           H 
ATOM    900  NE  ARG   363      10.195  -1.908  13.434  1.00  0.00           N 
ATOM    901  HE  ARG   363       9.231  -2.181  13.563  1.00  0.00           H 
ATOM    902  CZ  ARG   363      11.035  -2.781  12.875  1.00  0.00           C 
ATOM    903  NH1 ARG   363      12.319  -2.472  12.712  1.00  0.00           N 
ATOM    904 HH11 ARG   363      12.661  -1.571  13.013  1.00  0.00           H 
ATOM    905 HH12 ARG   363      12.946  -3.140  12.288  1.00  0.00           H 
ATOM    906  NH2 ARG   363      10.590  -3.963  12.457  1.00  0.00           N 
ATOM    907 HH21 ARG   363       9.614  -4.198  12.564  1.00  0.00           H 
ATOM    908 HH22 ARG   363      11.231  -4.620  12.035  1.00  0.00           H 
ATOM    909  C   ARG   363      11.693   4.145  12.412  1.00  0.00           C 
ATOM    910  O   ARG   363      10.623   4.754  12.488  1.00  0.00           O 
ATOM    911  N   VAL   364      12.855   4.726  12.686  1.00  0.00           N 
ATOM    912  H   VAL   364      13.726   4.217  12.631  1.00  0.00           H 
ATOM    913  CA  VAL   364      12.899   6.127  13.064  1.00  0.00           C 
ATOM    914  HA  VAL   364      12.250   6.312  13.920  1.00  0.00           H 
ATOM    915  CB  VAL   364      14.318   6.569  13.422  1.00  0.00           C 
ATOM    916  HB  VAL   364      14.976   6.402  12.570  1.00  0.00           H 
ATOM    917  CG1 VAL   364      14.316   8.052  13.779  1.00  0.00           C 
ATOM    918 HG11 VAL   364      13.658   8.220  14.632  1.00  0.00           H 
ATOM    919 HG12 VAL   364      15.328   8.366  14.034  1.00  0.00           H 
ATOM    920 HG13 VAL   364      13.960   8.631  12.927  1.00  0.00           H 
ATOM    921  CG2 VAL   364      14.841   5.745  14.585  1.00  0.00           C 
ATOM    922 HG21 VAL   364      14.853   4.691  14.308  1.00  0.00           H 
ATOM    923 HG22 VAL   364      15.852   6.067  14.833  1.00  0.00           H 
ATOM    924 HG23 VAL   364      14.193   5.885  15.450  1.00  0.00           H 
ATOM    925  C   VAL   364      12.413   6.948  11.872  1.00  0.00           C 
ATOM    926  O   VAL   364      12.738   6.634  10.721  1.00  0.00           O 
ATOM    927  N   PRO   365      11.627   8.010  12.132  1.00  0.00           N 
ATOM    928  CD  PRO   365      11.071   8.400  13.434  1.00  0.00           C 
ATOM    929  HD2 PRO   365      11.751   9.082  13.945  1.00  0.00           H 
ATOM    930  HD3 PRO   365      10.908   7.518  14.054  1.00  0.00           H 
ATOM    931  CG  PRO   365       9.794   9.057  13.034  1.00  0.00           C 
ATOM    932  HG2 PRO   365       9.414   9.702  13.827  1.00  0.00           H 
ATOM    933  HG3 PRO   365       9.035   8.320  12.771  1.00  0.00           H 
ATOM    934  CB  PRO   365      10.197   9.833  11.862  1.00  0.00           C 
ATOM    935  HB2 PRO   365      10.763  10.722  12.141  1.00  0.00           H 
ATOM    936  HB3 PRO   365       9.343  10.124  11.250  1.00  0.00           H 
ATOM    937  CA  PRO   365      11.090   8.873  11.085  1.00  0.00           C 
ATOM    938  HA  PRO   365      10.506   8.240  10.418  1.00  0.00           H 
ATOM    939  C   PRO   365      12.149   9.617  10.280  1.00  0.00           C 
ATOM    940  O   PRO   365      13.159  10.077  10.815  1.00  0.00           O 
ATOM    941  N   GLY   366      11.897   9.734   8.984  1.00  0.00           N 
ATOM    942  H   GLY   366      11.068   9.330   8.572  1.00  0.00           H 
ATOM    943  CA  GLY   366      12.812  10.450   8.122  1.00  0.00           C 
ATOM    944  HA2 GLY   366      12.294  10.642   7.182  1.00  0.00           H 
ATOM    945  HA3 GLY   366      13.045  11.398   8.607  1.00  0.00           H 
ATOM    946  C   GLY   366      14.099   9.716   7.833  1.00  0.00           C 
ATOM    947  O   GLY   366      14.821  10.070   6.895  1.00  0.00           O 
ATOM    948  N   PHE   367      14.389   8.686   8.616  1.00  0.00           N 
ATOM    949  H   PHE   367      13.798   8.446   9.399  1.00  0.00           H 
ATOM    950  CA  PHE   367      15.616   7.933   8.422  1.00  0.00           C 
ATOM    951  HA  PHE   367      16.469   8.612   8.411  1.00  0.00           H 
ATOM    952  CB  PHE   367      15.807   6.932   9.549  1.00  0.00           C 
ATOM    953  HB2 PHE   367      15.701   7.476  10.487  1.00  0.00           H 
ATOM    954  HB3 PHE   367      15.096   6.106   9.526  1.00  0.00           H 
ATOM    955  CG  PHE   367      17.162   6.326   9.560  1.00  0.00           C 
ATOM    956  CD1 PHE   367      18.242   7.036  10.054  1.00  0.00           C 
ATOM    957  HD1 PHE   367      18.076   8.018  10.497  1.00  0.00           H 
ATOM    958  CE1 PHE   367      19.525   6.512   9.990  1.00  0.00           C 
ATOM    959  HE1 PHE   367      20.366   7.083  10.383  1.00  0.00           H 
ATOM    960  CZ  PHE   367      19.739   5.256   9.423  1.00  0.00           C 
ATOM    961  HZ  PHE   367      20.746   4.842   9.368  1.00  0.00           H 
ATOM    962  CE2 PHE   367      18.665   4.533   8.928  1.00  0.00           C 
ATOM    963  HE2 PHE   367      18.820   3.549   8.485  1.00  0.00           H 
ATOM    964  CD2 PHE   367      17.379   5.072   9.000  1.00  0.00           C 
ATOM    965  HD2 PHE   367      16.529   4.508   8.614  1.00  0.00           H 
ATOM    966  C   PHE   367      15.722   7.207   7.074  1.00  0.00           C 
ATOM    967  O   PHE   367      16.759   7.273   6.409  1.00  0.00           O 
ATOM    968  N   VAL   368      14.670   6.505   6.663  1.00  0.00           N 
ATOM    969  H   VAL   368      13.833   6.418   7.221  1.00  0.00           H 
ATOM    970  CA  VAL   368      14.725   5.802   5.383  1.00  0.00           C 
ATOM    971  HA  VAL   368      15.685   5.298   5.270  1.00  0.00           H 
ATOM    972  CB  VAL   368      13.591   4.749   5.237  1.00  0.00           C 
ATOM    973  HB  VAL   368      13.604   4.349   4.223  1.00  0.00           H 
ATOM    974  CG1 VAL   368      13.792   3.627   6.221  1.00  0.00           C 
ATOM    975 HG11 VAL   368      13.779   4.026   7.235  1.00  0.00           H 
ATOM    976 HG12 VAL   368      12.991   2.896   6.108  1.00  0.00           H 
ATOM    977 HG13 VAL   368      14.752   3.145   6.033  1.00  0.00           H 
ATOM    978  CG2 VAL   368      12.238   5.396   5.457  1.00  0.00           C 
ATOM    979 HG21 VAL   368      12.087   6.184   4.719  1.00  0.00           H 
ATOM    980 HG22 VAL   368      11.454   4.646   5.351  1.00  0.00           H 
ATOM    981 HG23 VAL   368      12.198   5.824   6.459  1.00  0.00           H 
ATOM    982  C   VAL   368      14.629   6.771   4.215  1.00  0.00           C 
ATOM    983  O   VAL   368      14.800   6.388   3.070  1.00  0.00           O 
ATOM    984  N   ASP   369      14.349   8.031   4.506  1.00  0.00           N 
ATOM    985  H   ASP   369      14.193   8.316   5.462  1.00  0.00           H 
ATOM    986  CA  ASP   369      14.226   9.035   3.457  1.00  0.00           C 
ATOM    987  HA  ASP   369      13.645   8.630   2.628  1.00  0.00           H 
ATOM    988  CB  ASP   369      13.514  10.297   3.988  1.00  0.00           C 
ATOM    989  HB2 ASP   369      14.129  10.691   4.797  1.00  0.00           H 
ATOM    990  HB3 ASP   369      13.463  11.029   3.182  1.00  0.00           H 
ATOM    991  CG  ASP   369      12.094  10.013   4.514  1.00  0.00           C 
ATOM    992  OD1 ASP   369      11.337   9.260   3.841  1.00  0.00           O 
ATOM    993  OD2 ASP   369      11.727  10.555   5.588  1.00  0.00           O 
ATOM    994  C   ASP   369      15.610   9.408   2.928  1.00  0.00           C 
ATOM    995  O   ASP   369      15.742  10.043   1.877  1.00  0.00           O 
ATOM    996  N   LEU   370      16.643   9.014   3.670  1.00  0.00           N 
ATOM    997  H   LEU   370      16.477   8.493   4.519  1.00  0.00           H 
ATOM    998  CA  LEU   370      18.023   9.289   3.286  1.00  0.00           C 
ATOM    999  HA  LEU   370      18.105  10.296   2.877  1.00  0.00           H 
ATOM   1000  CB  LEU   370      18.926   9.184   4.503  1.00  0.00           C 
ATOM   1001  HB2 LEU   370      18.732   8.189   4.904  1.00  0.00           H 
ATOM   1002  HB3 LEU   370      19.953   9.236   4.141  1.00  0.00           H 
ATOM   1003  CG  LEU   370      18.722  10.217   5.595  1.00  0.00           C 
ATOM   1004  HG  LEU   370      17.658  10.312   5.811  1.00  0.00           H 
ATOM   1005  CD1 LEU   370      19.450   9.784   6.840  1.00  0.00           C 
ATOM   1006 HD11 LEU   370      20.514   9.689   6.625  1.00  0.00           H 
ATOM   1007 HD12 LEU   370      19.303  10.527   7.624  1.00  0.00           H 
ATOM   1008 HD13 LEU   370      19.060   8.822   7.173  1.00  0.00           H 
ATOM   1009  CD2 LEU   370      19.233  11.561   5.111  1.00  0.00           C 
ATOM   1010 HD21 LEU   370      18.683  11.859   4.218  1.00  0.00           H 
ATOM   1011 HD22 LEU   370      19.089  12.308   5.892  1.00  0.00           H 
ATOM   1012 HD23 LEU   370      20.294  11.483   4.875  1.00  0.00           H 
ATOM   1013  C   LEU   370      18.465   8.257   2.263  1.00  0.00           C 
ATOM   1014  O   LEU   370      17.697   7.368   1.891  1.00  0.00           O 
ATOM   1015  N   THR   371      19.698   8.374   1.797  1.00  0.00           N 
ATOM   1016  H   THR   371      20.313   9.123   2.081  1.00  0.00           H 
ATOM   1017  CA  THR   371      20.199   7.395   0.852  1.00  0.00           C 
ATOM   1018  HA  THR   371      19.384   7.052   0.214  1.00  0.00           H 
ATOM   1019  CB  THR   371      21.295   7.983  -0.031  1.00  0.00           C 
ATOM   1020  HB  THR   371      21.784   7.178  -0.580  1.00  0.00           H 
ATOM   1021  CG2 THR   371      20.701   8.969  -1.008  1.00  0.00           C 
ATOM   1022 HG21 THR   371      20.213   9.775  -0.460  1.00  0.00           H 
ATOM   1023 HG22 THR   371      21.492   9.383  -1.634  1.00  0.00           H 
ATOM   1024 HG23 THR   371      19.969   8.462  -1.637  1.00  0.00           H 
ATOM   1025  OG1 THR   371      22.261   8.648   0.787  1.00  0.00           O 
ATOM   1026  HG1 THR   371      22.951   9.018   0.231  1.00  0.00           H 
ATOM   1027  C   THR   371      20.761   6.255   1.682  1.00  0.00           C 
ATOM   1028  O   THR   371      21.307   6.479   2.762  1.00  0.00           O 
ATOM   1029  N   LEU   372      20.619   5.035   1.189  1.00  0.00           N 
ATOM   1030  H   LEU   372      20.124   4.875   0.324  1.00  0.00           H 
ATOM   1031  CA  LEU   372      21.113   3.885   1.922  1.00  0.00           C 
ATOM   1032  HA  LEU   372      20.450   3.661   2.758  1.00  0.00           H 
ATOM   1033  CB  LEU   372      21.169   2.669   1.005  1.00  0.00           C 
ATOM   1034  HB2 LEU   372      21.805   2.933   0.160  1.00  0.00           H 
ATOM   1035  HB3 LEU   372      21.606   1.824   1.537  1.00  0.00           H 
ATOM   1036  CG  LEU   372      19.782   2.288   0.498  1.00  0.00           C 
ATOM   1037  HG  LEU   372      19.347   3.148  -0.011  1.00  0.00           H 
ATOM   1038  CD1 LEU   372      19.858   1.117  -0.464  1.00  0.00           C 
ATOM   1039 HD11 LEU   372      20.293   0.256   0.044  1.00  0.00           H 
ATOM   1040 HD12 LEU   372      18.856   0.865  -0.811  1.00  0.00           H 
ATOM   1041 HD13 LEU   372      20.480   1.387  -1.317  1.00  0.00           H 
ATOM   1042  CD2 LEU   372      18.910   1.942   1.692  1.00  0.00           C 
ATOM   1043 HD21 LEU   372      18.839   2.805   2.353  1.00  0.00           H 
ATOM   1044 HD22 LEU   372      17.913   1.667   1.347  1.00  0.00           H 
ATOM   1045 HD23 LEU   372      19.350   1.105   2.234  1.00  0.00           H 
ATOM   1046  C   LEU   372      22.478   4.137   2.547  1.00  0.00           C 
ATOM   1047  O   LEU   372      22.644   4.013   3.763  1.00  0.00           O 
ATOM   1048  N   HIE   373      23.452   4.512   1.728  1.00  0.00           N 
ATOM   1049  H   HIE   373      23.313   4.567   0.729  1.00  0.00           H 
ATOM   1050  CA  HIE   373      24.785   4.753   2.252  1.00  0.00           C 
ATOM   1051  HA  HIE   373      25.172   3.842   2.708  1.00  0.00           H 
ATOM   1052  CB  HIE   373      25.732   5.179   1.134  1.00  0.00           C 
ATOM   1053  HB2 HIE   373      25.234   5.813   0.400  1.00  0.00           H 
ATOM   1054  HB3 HIE   373      26.571   5.720   1.571  1.00  0.00           H 
ATOM   1055  CG  HIE   373      26.314   4.023   0.377  1.00  0.00           C 
ATOM   1056  ND1 HIE   373      26.023   3.765  -0.949  1.00  0.00           N 
ATOM   1057  CE1 HIE   373      26.652   2.666  -1.332  1.00  0.00           C 
ATOM   1058  HE1 HIE   373      26.548   2.293  -2.351  1.00  0.00           H 
ATOM   1059  NE2 HIE   373      27.341   2.202  -0.306  1.00  0.00           N 
ATOM   1060  HE2 HIE   373      27.918   1.373  -0.304  1.00  0.00           H 
ATOM   1061  CD2 HIE   373      27.149   3.033   0.775  1.00  0.00           C 
ATOM   1062  HD2 HIE   373      27.641   2.816   1.723  1.00  0.00           H 
ATOM   1063  C   HIE   373      24.803   5.764   3.384  1.00  0.00           C 
ATOM   1064  O   HIE   373      25.554   5.607   4.350  1.00  0.00           O 
ATOM   1065  N   ASP   374      23.965   6.790   3.285  1.00  0.00           N 
ATOM   1066  H   ASP   374      23.391   6.923   2.465  1.00  0.00           H 
ATOM   1067  CA  ASP   374      23.924   7.802   4.326  1.00  0.00           C 
ATOM   1068  HA  ASP   374      24.938   8.068   4.623  1.00  0.00           H 
ATOM   1069  CB  ASP   374      23.218   9.059   3.821  1.00  0.00           C 
ATOM   1070  HB2 ASP   374      22.352   8.751   3.234  1.00  0.00           H 
ATOM   1071  HB3 ASP   374      22.884   9.631   4.687  1.00  0.00           H 
ATOM   1072  CG  ASP   374      24.134   9.928   2.959  1.00  0.00           C 
ATOM   1073  OD1 ASP   374      25.234  10.280   3.444  1.00  0.00           O 
ATOM   1074  OD2 ASP   374      23.765  10.258   1.808  1.00  0.00           O 
ATOM   1075  C   ASP   374      23.272   7.285   5.588  1.00  0.00           C 
ATOM   1076  O   ASP   374      23.548   7.758   6.687  1.00  0.00           O 
ATOM   1077  N   GLN   375      22.412   6.295   5.446  1.00  0.00           N 
ATOM   1078  H   GLN   375      22.171   5.917   4.541  1.00  0.00           H 
ATOM   1079  CA  GLN   375      21.775   5.726   6.623  1.00  0.00           C 
ATOM   1080  HA  GLN   375      21.365   6.522   7.245  1.00  0.00           H 
ATOM   1081  CB  GLN   375      20.640   4.798   6.210  1.00  0.00           C 
ATOM   1082  HB2 GLN   375      21.046   4.061   5.517  1.00  0.00           H 
ATOM   1083  HB3 GLN   375      20.278   4.293   7.105  1.00  0.00           H 
ATOM   1084  CG  GLN   375      19.506   5.528   5.556  1.00  0.00           C 
ATOM   1085  HG2 GLN   375      18.973   6.111   6.307  1.00  0.00           H 
ATOM   1086  HG3 GLN   375      19.905   6.197   4.793  1.00  0.00           H 
ATOM   1087  CD  GLN   375      18.546   4.590   4.912  1.00  0.00           C 
ATOM   1088  OE1 GLN   375      18.170   3.573   5.504  1.00  0.00           O 
ATOM   1089  NE2 GLN   375      18.129   4.912   3.690  1.00  0.00           N 
ATOM   1090 HE21 GLN   375      17.477   4.310   3.207  1.00  0.00           H 
ATOM   1091 HE22 GLN   375      18.466   5.757   3.251  1.00  0.00           H 
ATOM   1092  C   GLN   375      22.841   4.956   7.390  1.00  0.00           C 
ATOM   1093  O   GLN   375      22.952   5.078   8.616  1.00  0.00           O 
ATOM   1094  N   VAL   376      23.625   4.170   6.649  1.00  0.00           N 
ATOM   1095  H   VAL   376      23.481   4.125   5.650  1.00  0.00           H 
ATOM   1096  CA  VAL   376      24.703   3.373   7.230  1.00  0.00           C 
ATOM   1097  HA  VAL   376      24.304   2.660   7.952  1.00  0.00           H 
ATOM   1098  CB  VAL   376      25.477   2.595   6.144  1.00  0.00           C 
ATOM   1099  HB  VAL   376      25.939   3.302   5.454  1.00  0.00           H 
ATOM   1100  CG1 VAL   376      26.542   1.751   6.783  1.00  0.00           C 
ATOM   1101 HG11 VAL   376      26.081   1.044   7.472  1.00  0.00           H 
ATOM   1102 HG12 VAL   376      27.085   1.204   6.012  1.00  0.00           H 
ATOM   1103 HG13 VAL   376      27.235   2.391   7.329  1.00  0.00           H 
ATOM   1104  CG2 VAL   376      24.531   1.722   5.351  1.00  0.00           C 
ATOM   1105 HG21 VAL   376      23.776   2.345   4.872  1.00  0.00           H 
ATOM   1106 HG22 VAL   376      25.090   1.179   4.589  1.00  0.00           H 
ATOM   1107 HG23 VAL   376      24.045   1.012   6.020  1.00  0.00           H 
ATOM   1108  C   VAL   376      25.671   4.309   7.936  1.00  0.00           C 
ATOM   1109  O   VAL   376      26.097   4.049   9.062  1.00  0.00           O 
ATOM   1110  N   HIE   377      26.004   5.406   7.260  1.00  0.00           N 
ATOM   1111  H   HIE   377      25.631   5.563   6.335  1.00  0.00           H 
ATOM   1112  CA  HIE   377      26.906   6.390   7.810  1.00  0.00           C 
ATOM   1113  HA  HIE   377      27.904   5.963   7.911  1.00  0.00           H 
ATOM   1114  CB  HIE   377      26.986   7.597   6.898  1.00  0.00           C 
ATOM   1115  HB2 HIE   377      27.208   7.290   5.876  1.00  0.00           H 
ATOM   1116  HB3 HIE   377      26.043   8.143   6.916  1.00  0.00           H 
ATOM   1117  CG  HIE   377      28.051   8.569   7.294  1.00  0.00           C 
ATOM   1118  ND1 HIE   377      28.177   9.052   8.582  1.00  0.00           N 
ATOM   1119  CE1 HIE   377      29.196   9.893   8.638  1.00  0.00           C 
ATOM   1120  HE1 HIE   377      29.462  10.384   9.574  1.00  0.00           H 
ATOM   1121  NE2 HIE   377      29.734   9.973   7.434  1.00  0.00           N 
ATOM   1122  HE2 HIE   377      30.528  10.541   7.176  1.00  0.00           H 
ATOM   1123  CD2 HIE   377      29.037   9.154   6.576  1.00  0.00           C 
ATOM   1124  HD2 HIE   377      29.333   9.083   5.529  1.00  0.00           H 
ATOM   1125  C   HIE   377      26.415   6.824   9.180  1.00  0.00           C 
ATOM   1126  O   HIE   377      27.141   6.728  10.171  1.00  0.00           O 
ATOM   1127  N   LEU   378      25.184   7.312   9.239  1.00  0.00           N 
ATOM   1128  H   LEU   378      24.619   7.400   8.406  1.00  0.00           H 
ATOM   1129  CA  LEU   378      24.611   7.742  10.513  1.00  0.00           C 
ATOM   1130  HA  LEU   378      25.138   8.623  10.879  1.00  0.00           H 
ATOM   1131  CB  LEU   378      23.129   8.096  10.337  1.00  0.00           C 
ATOM   1132  HB2 LEU   378      22.676   7.214   9.885  1.00  0.00           H 
ATOM   1133  HB3 LEU   378      22.742   8.225  11.348  1.00  0.00           H 
ATOM   1134  CG  LEU   378      22.787   9.333   9.497  1.00  0.00           C 
ATOM   1135  HG  LEU   378      23.134   9.191   8.474  1.00  0.00           H 
ATOM   1136  CD1 LEU   378      21.298   9.527   9.498  1.00  0.00           C 
ATOM   1137 HD11 LEU   378      20.950   9.670  10.521  1.00  0.00           H 
ATOM   1138 HD12 LEU   378      21.045  10.405   8.903  1.00  0.00           H 
ATOM   1139 HD13 LEU   378      20.816   8.648   9.071  1.00  0.00           H 
ATOM   1140  CD2 LEU   378      23.459  10.572  10.081  1.00  0.00           C 
ATOM   1141 HD21 LEU   378      24.540  10.432  10.084  1.00  0.00           H 
ATOM   1142 HD22 LEU   378      23.207  11.442   9.475  1.00  0.00           H 
ATOM   1143 HD23 LEU   378      23.110  10.728  11.102  1.00  0.00           H 
ATOM   1144  C   LEU   378      24.741   6.620  11.531  1.00  0.00           C 
ATOM   1145  O   LEU   378      25.315   6.780  12.607  1.00  0.00           O 
ATOM   1146  N   LEU   379      24.209   5.472  11.156  1.00  0.00           N 
ATOM   1147  H   LEU   379      23.717   5.405  10.277  1.00  0.00           H 
ATOM   1148  CA  LEU   379      24.248   4.309  12.008  1.00  0.00           C 
ATOM   1149  HA  LEU   379      23.615   4.461  12.882  1.00  0.00           H 
ATOM   1150  CB  LEU   379      23.738   3.100  11.244  1.00  0.00           C 
ATOM   1151  HB2 LEU   379      23.567   3.444  10.224  1.00  0.00           H 
ATOM   1152  HB3 LEU   379      24.455   2.279  11.234  1.00  0.00           H 
ATOM   1153  CG  LEU   379      22.423   2.618  11.844  1.00  0.00           C 
ATOM   1154  HG  LEU   379      21.787   3.478  12.054  1.00  0.00           H 
ATOM   1155  CD1 LEU   379      21.719   1.695  10.869  1.00  0.00           C 
ATOM   1156 HD11 LEU   379      22.355   0.835  10.659  1.00  0.00           H 
ATOM   1157 HD12 LEU   379      20.780   1.354  11.304  1.00  0.00           H 
ATOM   1158 HD13 LEU   379      21.516   2.231   9.942  1.00  0.00           H 
ATOM   1159  CD2 LEU   379      22.703   1.955  13.191  1.00  0.00           C 
ATOM   1160 HD21 LEU   379      23.170   2.677  13.862  1.00  0.00           H 
ATOM   1161 HD22 LEU   379      21.766   1.607  13.627  1.00  0.00           H 
ATOM   1162 HD23 LEU   379      23.373   1.107  13.047  1.00  0.00           H 
ATOM   1163  C   LEU   379      25.615   4.012  12.576  1.00  0.00           C 
ATOM   1164  O   LEU   379      25.788   3.964  13.787  1.00  0.00           O 
ATOM   1165  N   GLU   380      26.598   3.822  11.712  1.00  0.00           N 
ATOM   1166  H   GLU   380      26.449   3.834  10.713  1.00  0.00           H 
ATOM   1167  CA  GLU   380      27.933   3.503  12.208  1.00  0.00           C 
ATOM   1168  HA  GLU   380      27.852   2.797  13.035  1.00  0.00           H 
ATOM   1169  CB  GLU   380      28.797   2.878  11.116  1.00  0.00           C 
ATOM   1170  HB2 GLU   380      29.668   2.443  11.607  1.00  0.00           H 
ATOM   1171  HB3 GLU   380      28.207   2.086  10.656  1.00  0.00           H 
ATOM   1172  CG  GLU   380      29.247   3.839  10.064  1.00  0.00           C 
ATOM   1173  HG2 GLU   380      28.413   4.501   9.831  1.00  0.00           H 
ATOM   1174  HG3 GLU   380      30.077   4.425  10.459  1.00  0.00           H 
ATOM   1175  CD  GLU   380      29.689   3.124   8.807  1.00  0.00           C 
ATOM   1176  OE1 GLU   380      30.077   3.818   7.840  1.00  0.00           O 
ATOM   1177  OE2 GLU   380      29.643   1.866   8.781  1.00  0.00           O 
ATOM   1178  C   GLU   380      28.665   4.684  12.795  1.00  0.00           C 
ATOM   1179  O   GLU   380      29.728   4.516  13.367  1.00  0.00           O 
ATOM   1180  N   CYS   381      28.125   5.883  12.669  1.00  0.00           N 
ATOM   1181  H   CYS   381      27.277   6.066  12.152  1.00  0.00           H 
ATOM   1182  CA  CYS   381      28.827   7.006  13.257  1.00  0.00           C 
ATOM   1183  HA  CYS   381      29.892   6.783  13.313  1.00  0.00           H 
ATOM   1184  CB  CYS   381      28.635   8.274  12.414  1.00  0.00           C 
ATOM   1185  HB2 CYS   381      28.853   8.077  11.364  1.00  0.00           H 
ATOM   1186  HB3 CYS   381      27.617   8.651  12.509  1.00  0.00           H 
ATOM   1187  SG  CYS   381      29.745   9.665  12.916  1.00  0.00           S 
ATOM   1188  HG  CYS   381      29.304  10.530  12.007  1.00  0.00           H 
ATOM   1189  C   CYS   381      28.340   7.231  14.694  1.00  0.00           C 
ATOM   1190  O   CYS   381      29.027   7.865  15.496  1.00  0.00           O 
ATOM   1191  N   ALA   382      27.172   6.684  15.026  1.00  0.00           N 
ATOM   1192  H   ALA   382      26.622   6.188  14.339  1.00  0.00           H 
ATOM   1193  CA  ALA   382      26.605   6.876  16.361  1.00  0.00           C 
ATOM   1194  HA  ALA   382      27.366   7.442  16.899  1.00  0.00           H 
ATOM   1195  CB  ALA   382      25.342   7.731  16.259  1.00  0.00           C 
ATOM   1196  HB1 ALA   382      24.568   7.175  15.731  1.00  0.00           H 
ATOM   1197  HB2 ALA   382      24.990   7.982  17.260  1.00  0.00           H 
ATOM   1198  HB3 ALA   382      25.566   8.648  15.713  1.00  0.00           H 
ATOM   1199  C   ALA   382      26.297   5.620  17.166  1.00  0.00           C 
ATOM   1200  O   ALA   382      25.956   5.728  18.339  1.00  0.00           O 
ATOM   1201  N   TRP   383      26.416   4.444  16.551  1.00  0.00           N 
ATOM   1202  H   TRP   383      26.666   4.413  15.573  1.00  0.00           H 
ATOM   1203  CA  TRP   383      26.109   3.178  17.232  1.00  0.00           C 
ATOM   1204  HA  TRP   383      25.030   3.026  17.245  1.00  0.00           H 
ATOM   1205  CB  TRP   383      26.766   1.982  16.515  1.00  0.00           C 
ATOM   1206  HB2 TRP   383      26.358   1.010  16.793  1.00  0.00           H 
ATOM   1207  HB3 TRP   383      26.609   2.150  15.450  1.00  0.00           H 
ATOM   1208  CG  TRP   383      28.253   1.900  16.723  1.00  0.00           C 
ATOM   1209  CD1 TRP   383      29.203   2.637  16.088  1.00  0.00           C 
ATOM   1210  HD1 TRP   383      28.863   3.305  15.297  1.00  0.00           H 
ATOM   1211  NE1 TRP   383      30.443   2.361  16.613  1.00  0.00           N 
ATOM   1212  HE1 TRP   383      31.311   2.781  16.313  1.00  0.00           H 
ATOM   1213  CE2 TRP   383      30.313   1.428  17.604  1.00  0.00           C 
ATOM   1214  CZ2 TRP   383      31.287   0.837  18.424  1.00  0.00           C 
ATOM   1215  HZ2 TRP   383      32.327   1.133  18.290  1.00  0.00           H 
ATOM   1216  CH2 TRP   383      30.866  -0.079  19.345  1.00  0.00           C 
ATOM   1217  HH2 TRP   383      31.592  -0.559  20.001  1.00  0.00           H 
ATOM   1218  CZ3 TRP   383      29.503  -0.421  19.467  1.00  0.00           C 
ATOM   1219  HZ3 TRP   383      29.174  -1.155  20.203  1.00  0.00           H 
ATOM   1220  CE3 TRP   383      28.534   0.169  18.650  1.00  0.00           C 
ATOM   1221  HE3 TRP   383      27.493  -0.123  18.785  1.00  0.00           H 
ATOM   1222  CD2 TRP   383      28.943   1.109  17.702  1.00  0.00           C 
ATOM   1223  C   TRP   383      26.499   3.137  18.714  1.00  0.00           C 
ATOM   1224  O   TRP   383      25.676   2.788  19.558  1.00  0.00           O 
ATOM   1225  N   LEU   384      27.740   3.490  19.041  1.00  0.00           N 
ATOM   1226  H   LEU   384      28.421   3.736  18.336  1.00  0.00           H 
ATOM   1227  CA  LEU   384      28.167   3.452  20.425  1.00  0.00           C 
ATOM   1228  HA  LEU   384      27.895   2.494  20.868  1.00  0.00           H 
ATOM   1229  CB  LEU   384      29.674   3.623  20.526  1.00  0.00           C 
ATOM   1230  HB2 LEU   384      30.108   2.879  19.859  1.00  0.00           H 
ATOM   1231  HB3 LEU   384      29.918   4.622  20.163  1.00  0.00           H 
ATOM   1232  CG  LEU   384      30.243   3.439  21.933  1.00  0.00           C 
ATOM   1233  HG  LEU   384      29.866   4.224  22.589  1.00  0.00           H 
ATOM   1234  CD1 LEU   384      29.817   2.106  22.456  1.00  0.00           C 
ATOM   1235 HD11 LEU   384      30.194   1.321  21.801  1.00  0.00           H 
ATOM   1236 HD12 LEU   384      30.218   1.964  23.460  1.00  0.00           H 
ATOM   1237 HD13 LEU   384      28.729   2.059  22.490  1.00  0.00           H 
ATOM   1238  CD2 LEU   384      31.745   3.527  21.920  1.00  0.00           C 
ATOM   1239 HD21 LEU   384      32.049   4.504  21.544  1.00  0.00           H 
ATOM   1240 HD22 LEU   384      32.126   3.393  22.932  1.00  0.00           H 
ATOM   1241 HD23 LEU   384      32.150   2.748  21.274  1.00  0.00           H 
ATOM   1242  C   LEU   384      27.463   4.498  21.278  1.00  0.00           C 
ATOM   1243  O   LEU   384      27.149   4.214  22.433  1.00  0.00           O 
ATOM   1244  N   GLU   385      27.224   5.700  20.735  1.00  0.00           N 
ATOM   1245  H   GLU   385      27.500   5.902  19.785  1.00  0.00           H 
ATOM   1246  CA  GLU   385      26.507   6.741  21.489  1.00  0.00           C 
ATOM   1247  HA  GLU   385      27.087   7.004  22.373  1.00  0.00           H 
ATOM   1248  CB  GLU   385      26.291   7.996  20.659  1.00  0.00           C 
ATOM   1249  HB2 GLU   385      25.912   7.658  19.694  1.00  0.00           H 
ATOM   1250  HB3 GLU   385      25.518   8.568  21.172  1.00  0.00           H 
ATOM   1251  CG  GLU   385      27.495   8.862  20.447  1.00  0.00           C 
ATOM   1252  HG2 GLU   385      27.945   9.051  21.422  1.00  0.00           H 
ATOM   1253  HG3 GLU   385      28.203   8.321  19.819  1.00  0.00           H 
ATOM   1254  CD  GLU   385      27.140  10.191  19.785  1.00  0.00           C 
ATOM   1255  OE1 GLU   385      26.493  11.027  20.451  1.00  0.00           O 
ATOM   1256  OE2 GLU   385      27.499  10.395  18.602  1.00  0.00           O 
ATOM   1257  C   GLU   385      25.130   6.200  21.848  1.00  0.00           C 
ATOM   1258  O   GLU   385      24.646   6.377  22.960  1.00  0.00           O 
ATOM   1259  N   ILE   386      24.499   5.552  20.880  1.00  0.00           N 
ATOM   1260  H   ILE   386      24.901   5.494  19.955  1.00  0.00           H 
ATOM   1261  CA  ILE   386      23.197   4.984  21.094  1.00  0.00           C 
ATOM   1262  HA  ILE   386      22.528   5.724  21.533  1.00  0.00           H 
ATOM   1263  CB  ILE   386      22.608   4.486  19.769  1.00  0.00           C 
ATOM   1264  HB  ILE   386      23.287   3.759  19.324  1.00  0.00           H 
ATOM   1265  CG2 ILE   386      21.245   3.827  20.018  1.00  0.00           C 
ATOM   1266 HG21 ILE   386      20.565   4.554  20.463  1.00  0.00           H 
ATOM   1267 HG22 ILE   386      20.833   3.476  19.072  1.00  0.00           H 
ATOM   1268 HG23 ILE   386      21.368   2.983  20.696  1.00  0.00           H 
ATOM   1269  CG1 ILE   386      22.470   5.664  18.804  1.00  0.00           C 
ATOM   1270 HG12 ILE   386      21.843   6.411  19.291  1.00  0.00           H 
ATOM   1271 HG13 ILE   386      23.468   6.074  18.647  1.00  0.00           H 
ATOM   1272  CD1 ILE   386      21.860   5.287  17.461  1.00  0.00           C 
ATOM   1273 HD11 ILE   386      20.862   4.877  17.617  1.00  0.00           H 
ATOM   1274 HD12 ILE   386      21.794   6.173  16.830  1.00  0.00           H 
ATOM   1275 HD13 ILE   386      22.487   4.540  16.973  1.00  0.00           H 
ATOM   1276  C   ILE   386      23.242   3.855  22.129  1.00  0.00           C 
ATOM   1277  O   ILE   386      22.394   3.810  23.027  1.00  0.00           O 
ATOM   1278  N   LEU   387      24.216   2.952  22.016  1.00  0.00           N 
ATOM   1279  H   LEU   387      24.892   3.009  21.267  1.00  0.00           H 
ATOM   1280  CA  LEU   387      24.336   1.863  22.972  1.00  0.00           C 
ATOM   1281  HA  LEU   387      23.468   1.207  22.897  1.00  0.00           H 
ATOM   1282  CB  LEU   387      25.584   1.049  22.691  1.00  0.00           C 
ATOM   1283  HB2 LEU   387      26.322   1.784  22.369  1.00  0.00           H 
ATOM   1284  HB3 LEU   387      25.886   0.628  23.650  1.00  0.00           H 
ATOM   1285  CG  LEU   387      25.491  -0.063  21.656  1.00  0.00           C 
ATOM   1286  HG  LEU   387      25.054   0.339  20.742  1.00  0.00           H 
ATOM   1287  CD1 LEU   387      26.866  -0.623  21.354  1.00  0.00           C 
ATOM   1288 HD11 LEU   387      27.304  -1.026  22.268  1.00  0.00           H 
ATOM   1289 HD12 LEU   387      26.781  -1.417  20.612  1.00  0.00           H 
ATOM   1290 HD13 LEU   387      27.504   0.170  20.965  1.00  0.00           H 
ATOM   1291  CD2 LEU   387      24.593  -1.157  22.194  1.00  0.00           C 
ATOM   1292 HD21 LEU   387      23.601  -0.750  22.389  1.00  0.00           H 
ATOM   1293 HD22 LEU   387      24.518  -1.960  21.461  1.00  0.00           H 
ATOM   1294 HD23 LEU   387      25.012  -1.549  23.120  1.00  0.00           H 
ATOM   1295  C   LEU   387      24.430   2.413  24.391  1.00  0.00           C 
ATOM   1296  O   LEU   387      23.971   1.790  25.350  1.00  0.00           O 
ATOM   1297  N   MET   388      25.019   3.593  24.524  1.00  0.00           N 
ATOM   1298  H   MET   388      25.410   4.067  23.723  1.00  0.00           H 
ATOM   1299  CA  MET   388      25.204   4.190  25.836  1.00  0.00           C 
ATOM   1300  HA  MET   388      25.333   3.409  26.586  1.00  0.00           H 
ATOM   1301  CB  MET   388      26.451   5.082  25.838  1.00  0.00           C 
ATOM   1302  HB2 MET   388      26.305   5.810  25.040  1.00  0.00           H 
ATOM   1303  HB3 MET   388      26.457   5.594  26.800  1.00  0.00           H 
ATOM   1304  CG  MET   388      27.787   4.364  25.635  1.00  0.00           C 
ATOM   1305  HG2 MET   388      27.982   3.738  26.506  1.00  0.00           H 
ATOM   1306  HG3 MET   388      27.714   3.737  24.747  1.00  0.00           H 
ATOM   1307  SD  MET   388      29.153   5.536  25.426  1.00  0.00           S 
ATOM   1308  CE  MET   388      29.755   5.657  27.122  1.00  0.00           C 
ATOM   1309  HE1 MET   388      30.073   4.673  27.466  1.00  0.00           H 
ATOM   1310  HE2 MET   388      30.600   6.345  27.160  1.00  0.00           H 
ATOM   1311  HE3 MET   388      28.957   6.027  27.766  1.00  0.00           H 
ATOM   1312  C   MET   388      24.031   4.984  26.384  1.00  0.00           C 
ATOM   1313  O   MET   388      23.741   4.884  27.574  1.00  0.00           O 
ATOM   1314  N   ILE   389      23.362   5.787  25.560  1.00  0.00           N 
ATOM   1315  H   ILE   389      23.604   5.904  24.586  1.00  0.00           H 
ATOM   1316  CA  ILE   389      22.238   6.556  26.093  1.00  0.00           C 
ATOM   1317  HA  ILE   389      22.599   7.116  26.956  1.00  0.00           H 
ATOM   1318  CB  ILE   389      21.617   7.536  25.065  1.00  0.00           C 
ATOM   1319  HB  ILE   389      22.414   8.143  24.635  1.00  0.00           H 
ATOM   1320  CG2 ILE   389      20.897   6.779  23.951  1.00  0.00           C 
ATOM   1321 HG21 ILE   389      20.100   6.172  24.380  1.00  0.00           H 
ATOM   1322 HG22 ILE   389      20.471   7.491  23.244  1.00  0.00           H 
ATOM   1323 HG23 ILE   389      21.606   6.133  23.433  1.00  0.00           H 
ATOM   1324  CG1 ILE   389      20.619   8.440  25.786  1.00  0.00           C 
ATOM   1325 HG12 ILE   389      19.919   7.790  26.311  1.00  0.00           H 
ATOM   1326 HG13 ILE   389      21.183   9.026  26.511  1.00  0.00           H 
ATOM   1327  CD1 ILE   389      19.867   9.354  24.888  1.00  0.00           C 
ATOM   1328 HD11 ILE   389      19.302   8.768  24.163  1.00  0.00           H 
ATOM   1329 HD12 ILE   389      19.180   9.961  25.478  1.00  0.00           H 
ATOM   1330 HD13 ILE   389      20.566  10.005  24.363  1.00  0.00           H 
ATOM   1331  C   ILE   389      21.163   5.583  26.555  1.00  0.00           C 
ATOM   1332  O   ILE   389      20.303   5.931  27.359  1.00  0.00           O 
ATOM   1333  N   GLY   390      21.228   4.360  26.034  1.00  0.00           N 
ATOM   1334  H   GLY   390      21.941   4.128  25.357  1.00  0.00           H 
ATOM   1335  CA  GLY   390      20.283   3.328  26.419  1.00  0.00           C 
ATOM   1336  HA2 GLY   390      19.273   3.732  26.496  1.00  0.00           H 
ATOM   1337  HA3 GLY   390      20.291   2.505  25.705  1.00  0.00           H 
ATOM   1338  C   GLY   390      20.711   2.808  27.775  1.00  0.00           C 
ATOM   1339  O   GLY   390      19.934   2.852  28.728  1.00  0.00           O 
ATOM   1340  N   LEU   391      21.951   2.330  27.864  1.00  0.00           N 
ATOM   1341  H   LEU   391      22.533   2.318  27.039  1.00  0.00           H 
ATOM   1342  CA  LEU   391      22.511   1.817  29.117  1.00  0.00           C 
ATOM   1343  HA  LEU   391      22.086   0.838  29.340  1.00  0.00           H 
ATOM   1344  CB  LEU   391      24.032   1.675  29.002  1.00  0.00           C 
ATOM   1345  HB2 LEU   391      24.179   0.921  28.229  1.00  0.00           H 
ATOM   1346  HB3 LEU   391      24.407   2.635  28.648  1.00  0.00           H 
ATOM   1347  CG  LEU   391      24.791   1.265  30.264  1.00  0.00           C 
ATOM   1348  HG  LEU   391      24.576   1.981  31.057  1.00  0.00           H 
ATOM   1349  CD1 LEU   391      24.366  -0.125  30.707  1.00  0.00           C 
ATOM   1350 HD11 LEU   391      24.581  -0.841  29.914  1.00  0.00           H 
ATOM   1351 HD12 LEU   391      24.915  -0.404  31.607  1.00  0.00           H 
ATOM   1352 HD13 LEU   391      23.297  -0.128  30.918  1.00  0.00           H 
ATOM   1353  CD2 LEU   391      26.273   1.294  29.979  1.00  0.00           C 
ATOM   1354 HD21 LEU   391      26.567   2.301  29.685  1.00  0.00           H 
ATOM   1355 HD22 LEU   391      26.822   1.003  30.875  1.00  0.00           H 
ATOM   1356 HD23 LEU   391      26.502   0.599  29.171  1.00  0.00           H 
ATOM   1357  C   LEU   391      22.207   2.755  30.272  1.00  0.00           C 
ATOM   1358  O   LEU   391      21.735   2.333  31.326  1.00  0.00           O 
ATOM   1359  N   VAL   392      22.504   4.031  30.057  1.00  0.00           N 
ATOM   1360  H   VAL   392      22.953   4.295  29.192  1.00  0.00           H 
ATOM   1361  CA  VAL   392      22.271   5.058  31.051  1.00  0.00           C 
ATOM   1362  HA  VAL   392      22.810   4.832  31.971  1.00  0.00           H 
ATOM   1363  CB  VAL   392      22.755   6.419  30.518  1.00  0.00           C 
ATOM   1364  HB  VAL   392      22.453   6.517  29.475  1.00  0.00           H 
ATOM   1365  CG1 VAL   392      22.157   7.555  31.326  1.00  0.00           C 
ATOM   1366 HG11 VAL   392      22.459   7.458  32.369  1.00  0.00           H 
ATOM   1367 HG12 VAL   392      22.512   8.508  30.933  1.00  0.00           H 
ATOM   1368 HG13 VAL   392      21.070   7.517  31.258  1.00  0.00           H 
ATOM   1369  CG2 VAL   392      24.278   6.481  30.603  1.00  0.00           C 
ATOM   1370 HG21 VAL   392      24.709   5.680  30.002  1.00  0.00           H 
ATOM   1371 HG22 VAL   392      24.625   7.443  30.226  1.00  0.00           H 
ATOM   1372 HG23 VAL   392      24.590   6.364  31.641  1.00  0.00           H 
ATOM   1373  C   VAL   392      20.800   5.111  31.441  1.00  0.00           C 
ATOM   1374  O   VAL   392      20.472   5.320  32.608  1.00  0.00           O 
ATOM   1375  N   TRP   393      19.922   4.905  30.468  1.00  0.00           N 
ATOM   1376  H   TRP   393      20.243   4.756  29.522  1.00  0.00           H 
ATOM   1377  CA  TRP   393      18.486   4.905  30.719  1.00  0.00           C 
ATOM   1378  HA  TRP   393      18.199   5.827  31.225  1.00  0.00           H 
ATOM   1379  CB  TRP   393      17.714   4.809  29.404  1.00  0.00           C 
ATOM   1380  HB2 TRP   393      17.897   5.721  28.836  1.00  0.00           H 
ATOM   1381  HB3 TRP   393      18.039   3.947  28.821  1.00  0.00           H 
ATOM   1382  CG  TRP   393      16.220   4.688  29.555  1.00  0.00           C 
ATOM   1383  CD1 TRP   393      15.457   3.615  29.220  1.00  0.00           C 
ATOM   1384  HD1 TRP   393      15.985   2.746  28.828  1.00  0.00           H 
ATOM   1385  NE1 TRP   393      14.129   3.875  29.461  1.00  0.00           N 
ATOM   1386  HE1 TRP   393      13.365   3.235  29.296  1.00  0.00           H 
ATOM   1387  CE2 TRP   393      14.010   5.142  29.967  1.00  0.00           C 
ATOM   1388  CZ2 TRP   393      12.872   5.852  30.368  1.00  0.00           C 
ATOM   1389  HZ2 TRP   393      11.902   5.363  30.282  1.00  0.00           H 
ATOM   1390  CH2 TRP   393      13.049   7.125  30.846  1.00  0.00           C 
ATOM   1391  HH2 TRP   393      12.184   7.707  31.166  1.00  0.00           H 
ATOM   1392  CZ3 TRP   393      14.328   7.701  30.934  1.00  0.00           C 
ATOM   1393  HZ3 TRP   393      14.461   8.714  31.315  1.00  0.00           H 
ATOM   1394  CE3 TRP   393      15.465   6.995  30.537  1.00  0.00           C 
ATOM   1395  HE3 TRP   393      16.434   7.487  30.621  1.00  0.00           H 
ATOM   1396  CD2 TRP   393      15.310   5.688  30.044  1.00  0.00           C 
ATOM   1397  C   TRP   393      18.113   3.738  31.605  1.00  0.00           C 
ATOM   1398  O   TRP   393      17.433   3.914  32.606  1.00  0.00           O 
ATOM   1399  N   ARG   394      18.552   2.543  31.232  1.00  0.00           N 
ATOM   1400  H   ARG   394      19.087   2.439  30.382  1.00  0.00           H 
ATOM   1401  CA  ARG   394      18.260   1.344  32.020  1.00  0.00           C 
ATOM   1402  HA  ARG   394      17.181   1.206  32.094  1.00  0.00           H 
ATOM   1403  CB  ARG   394      18.868   0.105  31.361  1.00  0.00           C 
ATOM   1404  HB2 ARG   394      19.916   0.341  31.174  1.00  0.00           H 
ATOM   1405  HB3 ARG   394      18.802  -0.697  32.097  1.00  0.00           H 
ATOM   1406  CG  ARG   394      18.215  -0.339  30.073  1.00  0.00           C 
ATOM   1407  HG2 ARG   394      17.143  -0.451  30.233  1.00  0.00           H 
ATOM   1408  HG3 ARG   394      18.390   0.413  29.303  1.00  0.00           H 
ATOM   1409  CD  ARG   394      18.806  -1.677  29.623  1.00  0.00           C 
ATOM   1410  HD2 ARG   394      18.786  -2.355  30.476  1.00  0.00           H 
ATOM   1411  HD3 ARG   394      18.171  -2.073  28.830  1.00  0.00           H 
ATOM   1412  NE  ARG   394      20.185  -1.590  29.123  1.00  0.00           N 
ATOM   1413  HE  ARG   394      20.922  -1.870  29.754  1.00  0.00           H 
ATOM   1414  CZ  ARG   394      20.518  -1.157  27.910  1.00  0.00           C 
ATOM   1415  NH1 ARG   394      19.571  -0.769  27.071  1.00  0.00           N 
ATOM   1416 HH11 ARG   394      18.603  -0.804  27.356  1.00  0.00           H 
ATOM   1417 HH12 ARG   394      19.821  -0.440  26.149  1.00  0.00           H 
ATOM   1418  NH2 ARG   394      21.789  -1.124  27.526  1.00  0.00           N 
ATOM   1419 HH21 ARG   394      22.513  -1.431  28.160  1.00  0.00           H 
ATOM   1420 HH22 ARG   394      22.026  -0.793  26.602  1.00  0.00           H 
ATOM   1421  C   ARG   394      18.806   1.446  33.448  1.00  0.00           C 
ATOM   1422  O   ARG   394      18.222   0.909  34.383  1.00  0.00           O 
ATOM   1423  N   SER   395      19.928   2.141  33.602  1.00  0.00           N 
ATOM   1424  H   SER   395      20.375   2.541  32.789  1.00  0.00           H 
ATOM   1425  CA  SER   395      20.580   2.294  34.893  1.00  0.00           C 
ATOM   1426  HA  SER   395      20.443   1.399  35.500  1.00  0.00           H 
ATOM   1427  CB  SER   395      22.066   2.506  34.671  1.00  0.00           C 
ATOM   1428  HB2 SER   395      22.232   3.476  34.202  1.00  0.00           H 
ATOM   1429  HB3 SER   395      22.589   2.471  35.627  1.00  0.00           H 
ATOM   1430  OG  SER   395      22.557   1.487  33.830  1.00  0.00           O 
ATOM   1431  HG  SER   395      23.497   1.616  33.686  1.00  0.00           H 
ATOM   1432  C   SER   395      20.035   3.418  35.763  1.00  0.00           C 
ATOM   1433  O   SER   395      20.480   3.591  36.898  1.00  0.00           O 
ATOM   1434  N   MET   396      19.081   4.177  35.231  1.00  0.00           N 
ATOM   1435  H   MET   396      18.795   4.006  34.277  1.00  0.00           H 
ATOM   1436  CA  MET   396      18.460   5.290  35.953  1.00  0.00           C 
ATOM   1437  HA  MET   396      19.133   6.147  35.971  1.00  0.00           H 
ATOM   1438  CB  MET   396      17.159   5.703  35.253  1.00  0.00           C 
ATOM   1439  HB2 MET   396      16.728   4.793  34.836  1.00  0.00           H 
ATOM   1440  HB3 MET   396      16.500   6.095  36.028  1.00  0.00           H 
ATOM   1441  CG  MET   396      17.317   6.735  34.155  1.00  0.00           C 
ATOM   1442  HG2 MET   396      18.380   6.859  33.950  1.00  0.00           H 
ATOM   1443  HG3 MET   396      16.815   6.366  33.260  1.00  0.00           H 
ATOM   1444  SD  MET   396      16.610   8.333  34.616  1.00  0.00           S 
ATOM   1445  CE  MET   396      14.954   8.149  34.002  1.00  0.00           C 
ATOM   1446  HE1 MET   396      14.476   7.301  34.493  1.00  0.00           H 
ATOM   1447  HE2 MET   396      14.386   9.056  34.210  1.00  0.00           H 
ATOM   1448  HE3 MET   396      14.982   7.977  32.926  1.00  0.00           H 
ATOM   1449  C   MET   396      18.142   5.025  37.427  1.00  0.00           C 
ATOM   1450  O   MET   396      18.680   5.682  38.320  1.00  0.00           O 
ATOM   1451  N   GLU   397      17.263   4.056  37.669  1.00  0.00           N 
ATOM   1452  H   GLU   397      16.840   3.583  36.884  1.00  0.00           H 
ATOM   1453  CA  GLU   397      16.805   3.713  39.013  1.00  0.00           C 
ATOM   1454  HA  GLU   397      16.575   4.614  39.581  1.00  0.00           H 
ATOM   1455  CB  GLU   397      15.536   2.868  38.904  1.00  0.00           C 
ATOM   1456  HB2 GLU   397      15.821   1.901  38.490  1.00  0.00           H 
ATOM   1457  HB3 GLU   397      15.147   2.730  39.913  1.00  0.00           H 
ATOM   1458  CG  GLU   397      14.468   3.495  38.032  1.00  0.00           C 
ATOM   1459  HG2 GLU   397      14.252   4.489  38.424  1.00  0.00           H 
ATOM   1460  HG3 GLU   397      14.866   3.582  37.021  1.00  0.00           H 
ATOM   1461  CD  GLU   397      13.199   2.679  38.004  1.00  0.00           C 
ATOM   1462  OE1 GLU   397      13.268   1.485  37.633  1.00  0.00           O 
ATOM   1463  OE2 GLU   397      12.132   3.232  38.354  1.00  0.00           O 
ATOM   1464  C   GLU   397      17.784   3.012  39.951  1.00  0.00           C 
ATOM   1465  O   GLU   397      17.564   2.973  41.163  1.00  0.00           O 
ATOM   1466  N   HIE   398      18.858   2.461  39.404  1.00  0.00           N 
ATOM   1467  H   HIE   398      19.009   2.497  38.406  1.00  0.00           H 
ATOM   1468  CA  HIE   398      19.832   1.751  40.226  1.00  0.00           C 
ATOM   1469  HA  HIE   398      19.434   1.574  41.225  1.00  0.00           H 
ATOM   1470  CB  HIE   398      20.139   0.402  39.577  1.00  0.00           C 
ATOM   1471  HB2 HIE   398      20.742   0.554  38.682  1.00  0.00           H 
ATOM   1472  HB3 HIE   398      20.675  -0.245  40.271  1.00  0.00           H 
ATOM   1473  CG  HIE   398      18.917  -0.349  39.148  1.00  0.00           C 
ATOM   1474  ND1 HIE   398      17.872   0.257  38.487  1.00  0.00           N 
ATOM   1475  CE1 HIE   398      16.939  -0.641  38.226  1.00  0.00           C 
ATOM   1476  HE1 HIE   398      16.025  -0.356  37.706  1.00  0.00           H 
ATOM   1477  NE2 HIE   398      17.342  -1.809  38.692  1.00  0.00           N 
ATOM   1478  HE2 HIE   398      16.834  -2.680  38.635  1.00  0.00           H 
ATOM   1479  CD2 HIE   398      18.576  -1.653  39.274  1.00  0.00           C 
ATOM   1480  HD2 HIE   398      19.080  -2.510  39.721  1.00  0.00           H 
ATOM   1481  C   HIE   398      21.111   2.562  40.392  1.00  0.00           C 
ATOM   1482  O   HIE   398      22.147   2.243  39.803  1.00  0.00           O 
ATOM   1483  N   PRO   399      21.061   3.623  41.211  1.00  0.00           N 
ATOM   1484  CD  PRO   399      20.014   3.980  42.183  1.00  0.00           C 
ATOM   1485  HD2 PRO   399      19.479   3.087  42.508  1.00  0.00           H 
ATOM   1486  HD3 PRO   399      19.310   4.683  41.738  1.00  0.00           H 
ATOM   1487  CG  PRO   399      20.823   4.600  43.285  1.00  0.00           C 
ATOM   1488  HG2 PRO   399      21.292   3.837  43.907  1.00  0.00           H 
ATOM   1489  HG3 PRO   399      20.207   5.248  43.909  1.00  0.00           H 
ATOM   1490  CB  PRO   399      21.836   5.390  42.537  1.00  0.00           C 
ATOM   1491  HB2 PRO   399      22.697   5.621  43.164  1.00  0.00           H 
ATOM   1492  HB3 PRO   399      21.433   6.313  42.119  1.00  0.00           H 
ATOM   1493  CA  PRO   399      22.252   4.448  41.412  1.00  0.00           C 
ATOM   1494  HA  PRO   399      22.428   5.008  40.494  1.00  0.00           H 
ATOM   1495  C   PRO   399      23.484   3.631  41.749  1.00  0.00           C 
ATOM   1496  O   PRO   399      23.386   2.599  42.408  1.00  0.00           O 
ATOM   1497  N   GLY   400      24.634   4.095  41.265  1.00  0.00           N 
ATOM   1498  H   GLY   400      24.655   4.937  40.707  1.00  0.00           H 
ATOM   1499  CA  GLY   400      25.887   3.409  41.523  1.00  0.00           C 
ATOM   1500  HA2 GLY   400      26.691   4.096  41.259  1.00  0.00           H 
ATOM   1501  HA3 GLY   400      25.925   3.199  42.592  1.00  0.00           H 
ATOM   1502  C   GLY   400      26.075   2.111  40.758  1.00  0.00           C 
ATOM   1503  O   GLY   400      27.048   1.391  40.985  1.00  0.00           O 
ATOM   1504  N   LYS   401      25.157   1.810  39.845  1.00  0.00           N 
ATOM   1505  H   LYS   401      24.365   2.416  39.684  1.00  0.00           H 
ATOM   1506  CA  LYS   401      25.252   0.584  39.077  1.00  0.00           C 
ATOM   1507  HA  LYS   401      26.290   0.257  39.014  1.00  0.00           H 
ATOM   1508  CB  LYS   401      24.439  -0.507  39.757  1.00  0.00           C 
ATOM   1509  HB2 LYS   401      23.396  -0.190  39.766  1.00  0.00           H 
ATOM   1510  HB3 LYS   401      24.537  -1.416  39.164  1.00  0.00           H 
ATOM   1511  CG  LYS   401      24.895  -0.778  41.173  1.00  0.00           C 
ATOM   1512  HG2 LYS   401      25.845  -1.310  41.124  1.00  0.00           H 
ATOM   1513  HG3 LYS   401      25.042   0.182  41.668  1.00  0.00           H 
ATOM   1514  CD  LYS   401      23.894  -1.603  41.958  1.00  0.00           C 
ATOM   1515  HD2 LYS   401      22.925  -1.106  41.919  1.00  0.00           H 
ATOM   1516  HD3 LYS   401      23.815  -2.588  41.497  1.00  0.00           H 
ATOM   1517  CE  LYS   401      24.332  -1.757  43.422  1.00  0.00           C 
ATOM   1518  HE2 LYS   401      24.458  -0.754  43.829  1.00  0.00           H 
ATOM   1519  HE3 LYS   401      23.523  -2.263  43.949  1.00  0.00           H 
ATOM   1520  NZ  LYS   401      25.606  -2.532  43.598  1.00  0.00           N 
ATOM   1521  HZ1 LYS   401      26.356  -2.063  43.110  1.00  0.00           H 
ATOM   1522  HZ2 LYS   401      25.830  -2.592  44.581  1.00  0.00           H 
ATOM   1523  HZ3 LYS   401      25.489  -3.462  43.222  1.00  0.00           H 
ATOM   1524  C   LYS   401      24.751   0.805  37.667  1.00  0.00           C 
ATOM   1525  O   LYS   401      23.840   1.591  37.444  1.00  0.00           O 
ATOM   1526  N   LEU   402      25.369   0.112  36.717  1.00  0.00           N 
ATOM   1527  H   LEU   402      26.114  -0.519  36.975  1.00  0.00           H 
ATOM   1528  CA  LEU   402      25.003   0.209  35.312  1.00  0.00           C 
ATOM   1529  HA  LEU   402      24.373   1.084  35.153  1.00  0.00           H 
ATOM   1530  CB  LEU   402      26.255   0.343  34.442  1.00  0.00           C 
ATOM   1531  HB2 LEU   402      26.795  -0.587  34.621  1.00  0.00           H 
ATOM   1532  HB3 LEU   402      25.901   0.364  33.411  1.00  0.00           H 
ATOM   1533  CG  LEU   402      27.195   1.538  34.686  1.00  0.00           C 
ATOM   1534  HG  LEU   402      27.483   1.569  35.737  1.00  0.00           H 
ATOM   1535  CD1 LEU   402      28.438   1.381  33.825  1.00  0.00           C 
ATOM   1536 HD11 LEU   402      28.151   1.351  32.774  1.00  0.00           H 
ATOM   1537 HD12 LEU   402      29.107   2.225  33.994  1.00  0.00           H 
ATOM   1538 HD13 LEU   402      28.949   0.455  34.089  1.00  0.00           H 
ATOM   1539  CD2 LEU   402      26.502   2.855  34.363  1.00  0.00           C 
ATOM   1540 HD21 LEU   402      25.623   2.968  34.997  1.00  0.00           H 
ATOM   1541 HD22 LEU   402      27.189   3.682  34.544  1.00  0.00           H 
ATOM   1542 HD23 LEU   402      26.198   2.859  33.316  1.00  0.00           H 
ATOM   1543  C   LEU   402      24.275  -1.067  34.954  1.00  0.00           C 
ATOM   1544  O   LEU   402      24.853  -2.141  35.022  1.00  0.00           O 
ATOM   1545  N   LEU   403      23.004  -0.954  34.576  1.00  0.00           N 
ATOM   1546  H   LEU   403      22.559  -0.047  34.568  1.00  0.00           H 
ATOM   1547  CA  LEU   403      22.199  -2.126  34.226  1.00  0.00           C 
ATOM   1548  HA  LEU   403      22.503  -2.980  34.830  1.00  0.00           H 
ATOM   1549  CB  LEU   403      20.710  -1.844  34.488  1.00  0.00           C 
ATOM   1550  HB2 LEU   403      20.716  -1.232  35.390  1.00  0.00           H 
ATOM   1551  HB3 LEU   403      20.371  -1.243  33.644  1.00  0.00           H 
ATOM   1552  CG  LEU   403      19.759  -3.035  34.684  1.00  0.00           C 
ATOM   1553  HG  LEU   403      20.128  -3.677  35.484  1.00  0.00           H 
ATOM   1554  CD1 LEU   403      18.393  -2.507  35.053  1.00  0.00           C 
ATOM   1555 HD11 LEU   403      18.023  -1.865  34.254  1.00  0.00           H 
ATOM   1556 HD12 LEU   403      17.707  -3.342  35.195  1.00  0.00           H 
ATOM   1557 HD13 LEU   403      18.462  -1.933  35.977  1.00  0.00           H 
ATOM   1558  CD2 LEU   403      19.663  -3.880  33.435  1.00  0.00           C 
ATOM   1559 HD21 LEU   403      20.650  -4.266  33.180  1.00  0.00           H 
ATOM   1560 HD22 LEU   403      18.982  -4.713  33.611  1.00  0.00           H 
ATOM   1561 HD23 LEU   403      19.288  -3.272  32.612  1.00  0.00           H 
ATOM   1562  C   LEU   403      22.401  -2.554  32.772  1.00  0.00           C 
ATOM   1563  O   LEU   403      21.547  -2.318  31.918  1.00  0.00           O 
ATOM   1564  N   PHE   404      23.536  -3.183  32.492  1.00  0.00           N 
ATOM   1565  H   PHE   404      24.249  -3.325  33.193  1.00  0.00           H 
ATOM   1566  CA  PHE   404      23.802  -3.633  31.138  1.00  0.00           C 
ATOM   1567  HA  PHE   404      23.875  -2.774  30.471  1.00  0.00           H 
ATOM   1568  CB  PHE   404      25.127  -4.415  31.079  1.00  0.00           C 
ATOM   1569  HB2 PHE   404      25.192  -4.955  32.023  1.00  0.00           H 
ATOM   1570  HB3 PHE   404      25.210  -5.119  30.251  1.00  0.00           H 
ATOM   1571  CG  PHE   404      26.337  -3.525  31.009  1.00  0.00           C 
ATOM   1572  CD1 PHE   404      26.714  -2.758  32.107  1.00  0.00           C 
ATOM   1573  HD1 PHE   404      26.187  -2.882  33.053  1.00  0.00           H 
ATOM   1574  CE1 PHE   404      27.748  -1.844  32.005  1.00  0.00           C 
ATOM   1575  HE1 PHE   404      28.036  -1.246  32.869  1.00  0.00           H 
ATOM   1576  CZ  PHE   404      28.417  -1.690  30.802  1.00  0.00           C 
ATOM   1577  HZ  PHE   404      29.228  -0.967  30.721  1.00  0.00           H 
ATOM   1578  CE2 PHE   404      28.058  -2.451  29.705  1.00  0.00           C 
ATOM   1579  HE2 PHE   404      28.586  -2.334  28.759  1.00  0.00           H 
ATOM   1580  CD2 PHE   404      27.027  -3.361  29.812  1.00  0.00           C 
ATOM   1581  HD2 PHE   404      26.742  -3.965  28.951  1.00  0.00           H 
ATOM   1582  C   PHE   404      22.627  -4.477  30.690  1.00  0.00           C 
ATOM   1583  O   PHE   404      21.991  -4.177  29.684  1.00  0.00           O 
ATOM   1584  N   ALA   405      22.330  -5.512  31.461  1.00  0.00           N 
ATOM   1585  H   ALA   405      22.888  -5.708  32.280  1.00  0.00           H 
ATOM   1586  CA  ALA   405      21.214  -6.391  31.162  1.00  0.00           C 
ATOM   1587  HA  ALA   405      20.487  -5.940  30.487  1.00  0.00           H 
ATOM   1588  CB  ALA   405      21.715  -7.686  30.541  1.00  0.00           C 
ATOM   1589  HB1 ALA   405      22.438  -8.154  31.209  1.00  0.00           H 
ATOM   1590  HB2 ALA   405      20.875  -8.363  30.383  1.00  0.00           H 
ATOM   1591  HB3 ALA   405      22.192  -7.470  29.585  1.00  0.00           H 
ATOM   1592  C   ALA   405      20.500  -6.674  32.479  1.00  0.00           C 
ATOM   1593  O   ALA   405      21.085  -6.507  33.553  1.00  0.00           O 
ATOM   1594  N   PRO   406      19.213  -7.072  32.421  1.00  0.00           N 
ATOM   1595  CD  PRO   406      18.300  -7.056  31.261  1.00  0.00           C 
ATOM   1596  HD2 PRO   406      18.393  -7.987  30.702  1.00  0.00           H 
ATOM   1597  HD3 PRO   406      18.541  -6.216  30.610  1.00  0.00           H 
ATOM   1598  CG  PRO   406      16.933  -6.905  31.925  1.00  0.00           C 
ATOM   1599  HG2 PRO   406      16.134  -7.272  31.281  1.00  0.00           H 
ATOM   1600  HG3 PRO   406      16.734  -5.868  32.195  1.00  0.00           H 
ATOM   1601  CB  PRO   406      17.082  -7.748  33.137  1.00  0.00           C 
ATOM   1602  HB2 PRO   406      17.069  -8.801  32.855  1.00  0.00           H 
ATOM   1603  HB3 PRO   406      16.337  -7.571  33.913  1.00  0.00           H 
ATOM   1604  CA  PRO   406      18.474  -7.363  33.651  1.00  0.00           C 
ATOM   1605  HA  PRO   406      18.436  -6.457  34.256  1.00  0.00           H 
ATOM   1606  C   PRO   406      19.144  -8.483  34.451  1.00  0.00           C 
ATOM   1607  O   PRO   406      19.018  -8.548  35.675  1.00  0.00           O 
ATOM   1608  N   ASN   407      19.864  -9.360  33.757  1.00  0.00           N 
ATOM   1609  H   ASN   407      19.917  -9.309  32.750  1.00  0.00           H 
ATOM   1610  CA  ASN   407      20.548 -10.453  34.428  1.00  0.00           C 
ATOM   1611  HA  ASN   407      20.063 -10.667  35.380  1.00  0.00           H 
ATOM   1612  CB  ASN   407      20.503 -11.713  33.563  1.00  0.00           C 
ATOM   1613  HB2 ASN   407      20.834 -12.561  34.162  1.00  0.00           H 
ATOM   1614  HB3 ASN   407      19.476 -11.877  33.237  1.00  0.00           H 
ATOM   1615  CG  ASN   407      21.385 -11.611  32.345  1.00  0.00           C 
ATOM   1616  OD1 ASN   407      22.605 -11.531  32.460  1.00  0.00           O 
ATOM   1617  ND2 ASN   407      20.774 -11.613  31.168  1.00  0.00           N 
ATOM   1618 HD21 ASN   407      21.318 -11.547  30.320  1.00  0.00           H 
ATOM   1619 HD22 ASN   407      19.767 -11.681  31.125  1.00  0.00           H 
ATOM   1620  C   ASN   407      21.994 -10.069  34.747  1.00  0.00           C 
ATOM   1621  O   ASN   407      22.607 -10.641  35.641  1.00  0.00           O 
ATOM   1622  N   LEU   408      22.533  -9.102  34.010  1.00  0.00           N 
ATOM   1623  H   LEU   408      21.995  -8.686  33.263  1.00  0.00           H 
ATOM   1624  CA  LEU   408      23.899  -8.623  34.231  1.00  0.00           C 
ATOM   1625  HA  LEU   408      24.402  -9.264  34.955  1.00  0.00           H 
ATOM   1626  CB  LEU   408      24.694  -8.645  32.924  1.00  0.00           C 
ATOM   1627  HB2 LEU   408      24.762  -9.701  32.663  1.00  0.00           H 
ATOM   1628  HB3 LEU   408      24.107  -8.121  32.169  1.00  0.00           H 
ATOM   1629  CG  LEU   408      26.097  -8.045  32.984  1.00  0.00           C 
ATOM   1630  HG  LEU   408      26.019  -6.983  33.219  1.00  0.00           H 
ATOM   1631  CD1 LEU   408      26.927  -8.738  34.048  1.00  0.00           C 
ATOM   1632 HD11 LEU   408      27.006  -9.800  33.814  1.00  0.00           H 
ATOM   1633 HD12 LEU   408      27.924  -8.297  34.076  1.00  0.00           H 
ATOM   1634 HD13 LEU   408      26.448  -8.616  35.020  1.00  0.00           H 
ATOM   1635  CD2 LEU   408      26.741  -8.178  31.622  1.00  0.00           C 
ATOM   1636 HD21 LEU   408      26.143  -7.645  30.883  1.00  0.00           H 
ATOM   1637 HD22 LEU   408      27.744  -7.753  31.651  1.00  0.00           H 
ATOM   1638 HD23 LEU   408      26.801  -9.232  31.349  1.00  0.00           H 
ATOM   1639  C   LEU   408      23.851  -7.199  34.780  1.00  0.00           C 
ATOM   1640  O   LEU   408      23.583  -6.247  34.049  1.00  0.00           O 
ATOM   1641  N   LEU   409      24.116  -7.065  36.076  1.00  0.00           N 
ATOM   1642  H   LEU   409      24.353  -7.884  36.618  1.00  0.00           H 
ATOM   1643  CA  LEU   409      24.084  -5.771  36.754  1.00  0.00           C 
ATOM   1644  HA  LEU   409      23.846  -4.973  36.051  1.00  0.00           H 
ATOM   1645  CB  LEU   409      23.001  -5.811  37.832  1.00  0.00           C 
ATOM   1646  HB2 LEU   409      22.243  -6.423  37.342  1.00  0.00           H 
ATOM   1647  HB3 LEU   409      23.446  -6.373  38.653  1.00  0.00           H 
ATOM   1648  CG  LEU   409      22.354  -4.540  38.377  1.00  0.00           C 
ATOM   1649  HG  LEU   409      21.576  -4.812  39.091  1.00  0.00           H 
ATOM   1650  CD1 LEU   409      23.393  -3.681  39.066  1.00  0.00           C 
ATOM   1651 HD11 LEU   409      24.171  -3.408  38.353  1.00  0.00           H 
ATOM   1652 HD12 LEU   409      22.921  -2.777  39.451  1.00  0.00           H 
ATOM   1653 HD13 LEU   409      23.837  -4.238  39.891  1.00  0.00           H 
ATOM   1654  CD2 LEU   409      21.681  -3.788  37.247  1.00  0.00           C 
ATOM   1655 HD21 LEU   409      20.915  -4.419  36.795  1.00  0.00           H 
ATOM   1656 HD22 LEU   409      21.220  -2.881  37.638  1.00  0.00           H 
ATOM   1657 HD23 LEU   409      22.423  -3.522  36.494  1.00  0.00           H 
ATOM   1658  C   LEU   409      25.451  -5.526  37.388  1.00  0.00           C 
ATOM   1659  O   LEU   409      25.840  -6.240  38.317  1.00  0.00           O 
ATOM   1660  N   LEU   410      26.172  -4.515  36.894  1.00  0.00           N 
ATOM   1661  H   LEU   410      25.792  -3.964  36.138  1.00  0.00           H 
ATOM   1662  CA  LEU   410      27.515  -4.192  37.383  1.00  0.00           C 
ATOM   1663  HA  LEU   410      27.857  -4.960  38.076  1.00  0.00           H 
ATOM   1664  CB  LEU   410      28.487  -4.125  36.213  1.00  0.00           C 
ATOM   1665  HB2 LEU   410      28.135  -3.277  35.626  1.00  0.00           H 
ATOM   1666  HB3 LEU   410      29.469  -3.897  36.627  1.00  0.00           H 
ATOM   1667  CG  LEU   410      28.586  -5.352  35.321  1.00  0.00           C 
ATOM   1668  HG  LEU   410      27.597  -5.601  34.937  1.00  0.00           H 
ATOM   1669  CD1 LEU   410      29.524  -5.065  34.158  1.00  0.00           C 
ATOM   1670 HD11 LEU   410      30.514  -4.816  34.541  1.00  0.00           H 
ATOM   1671 HD12 LEU   410      29.593  -5.946  33.520  1.00  0.00           H 
ATOM   1672 HD13 LEU   410      29.138  -4.227  33.578  1.00  0.00           H 
ATOM   1673  CD2 LEU   410      29.078  -6.519  36.152  1.00  0.00           C 
ATOM   1674 HD21 LEU   410      28.377  -6.708  36.965  1.00  0.00           H 
ATOM   1675 HD22 LEU   410      29.154  -7.407  35.524  1.00  0.00           H 
ATOM   1676 HD23 LEU   410      30.058  -6.283  36.566  1.00  0.00           H 
ATOM   1677  C   LEU   410      27.615  -2.884  38.148  1.00  0.00           C 
ATOM   1678  O   LEU   410      26.767  -2.008  38.018  1.00  0.00           O 
ATOM   1679  N   ASP   411      28.676  -2.749  38.934  1.00  0.00           N 
ATOM   1680  H   ASP   411      29.323  -3.515  39.053  1.00  0.00           H 
ATOM   1681  CA  ASP   411      28.897  -1.530  39.705  1.00  0.00           C 
ATOM   1682  HA  ASP   411      28.201  -0.757  39.378  1.00  0.00           H 
ATOM   1683  CB  ASP   411      28.676  -1.788  41.205  1.00  0.00           C 
ATOM   1684  HB2 ASP   411      28.737  -0.828  41.718  1.00  0.00           H 
ATOM   1685  HB3 ASP   411      27.676  -2.204  41.331  1.00  0.00           H 
ATOM   1686  CG  ASP   411      29.689  -2.734  41.789  1.00  0.00           C 
ATOM   1687  OD1 ASP   411      29.688  -2.921  43.026  1.00  0.00           O 
ATOM   1688  OD2 ASP   411      30.488  -3.287  41.007  1.00  0.00           O 
ATOM   1689  C   ASP   411      30.291  -0.929  39.478  1.00  0.00           C 
ATOM   1690  O   ASP   411      31.134  -1.506  38.788  1.00  0.00           O 
ATOM   1691  N   ARG   412      30.519   0.236  40.068  1.00  0.00           N 
ATOM   1692  H   ARG   412      29.786   0.676  40.605  1.00  0.00           H 
ATOM   1693  CA  ARG   412      31.779   0.938  39.920  1.00  0.00           C 
ATOM   1694  HA  ARG   412      31.858   1.363  38.919  1.00  0.00           H 
ATOM   1695  CB  ARG   412      31.858   2.077  40.943  1.00  0.00           C 
ATOM   1696  HB2 ARG   412      30.832   2.391  41.135  1.00  0.00           H 
ATOM   1697  HB3 ARG   412      32.282   1.648  41.851  1.00  0.00           H 
ATOM   1698  CG  ARG   412      32.692   3.292  40.514  1.00  0.00           C 
ATOM   1699  HG2 ARG   412      32.684   3.321  39.424  1.00  0.00           H 
ATOM   1700  HG3 ARG   412      32.194   4.180  40.904  1.00  0.00           H 
ATOM   1701  CD  ARG   412      34.132   3.258  41.010  1.00  0.00           C 
ATOM   1702  HD2 ARG   412      34.141   3.210  42.099  1.00  0.00           H 
ATOM   1703  HD3 ARG   412      34.636   2.381  40.604  1.00  0.00           H 
ATOM   1704  NE  ARG   412      34.860   4.453  40.588  1.00  0.00           N 
ATOM   1705  HE  ARG   412      34.369   5.093  39.980  1.00  0.00           H 
ATOM   1706  CZ  ARG   412      36.105   4.752  40.952  1.00  0.00           C 
ATOM   1707  NH1 ARG   412      36.780   3.939  41.757  1.00  0.00           N 
ATOM   1708 HH11 ARG   412      36.346   3.091  42.093  1.00  0.00           H 
ATOM   1709 HH12 ARG   412      37.724   4.172  42.029  1.00  0.00           H 
ATOM   1710  NH2 ARG   412      36.684   5.864  40.505  1.00  0.00           N 
ATOM   1711 HH21 ARG   412      36.176   6.481  39.888  1.00  0.00           H 
ATOM   1712 HH22 ARG   412      37.629   6.085  40.785  1.00  0.00           H 
ATOM   1713  C   ARG   412      32.982   0.015  40.073  1.00  0.00           C 
ATOM   1714  O   ARG   412      34.008   0.221  39.438  1.00  0.00           O 
ATOM   1715  N   ASN   413      32.860  -1.007  40.906  1.00  0.00           N 
ATOM   1716  H   ASN   413      32.018  -1.139  41.448  1.00  0.00           H 
ATOM   1717  CA  ASN   413      33.974  -1.924  41.124  1.00  0.00           C 
ATOM   1718  HA  ASN   413      34.901  -1.359  41.224  1.00  0.00           H 
ATOM   1719  CB  ASN   413      33.759  -2.743  42.401  1.00  0.00           C 
ATOM   1720  HB2 ASN   413      32.782  -3.222  42.337  1.00  0.00           H 
ATOM   1721  HB3 ASN   413      34.533  -3.507  42.478  1.00  0.00           H 
ATOM   1722  CG  ASN   413      33.798  -1.888  43.649  1.00  0.00           C 
ATOM   1723  OD1 ASN   413      34.560  -0.916  43.734  1.00  0.00           O 
ATOM   1724  ND2 ASN   413      32.986  -2.256  44.635  1.00  0.00           N 
ATOM   1725 HD21 ASN   413      32.967  -1.725  45.494  1.00  0.00           H 
ATOM   1726 HD22 ASN   413      32.392  -3.065  44.521  1.00  0.00           H 
ATOM   1727  C   ASN   413      34.253  -2.874  39.973  1.00  0.00           C 
ATOM   1728  O   ASN   413      35.357  -2.881  39.440  1.00  0.00           O 
ATOM   1729  N   GLN   414      33.268  -3.688  39.609  1.00  0.00           N 
ATOM   1730  H   GLN   414      32.373  -3.673  40.077  1.00  0.00           H 
ATOM   1731  CA  GLN   414      33.458  -4.626  38.516  1.00  0.00           C 
ATOM   1732  HA  GLN   414      34.033  -5.482  38.869  1.00  0.00           H 
ATOM   1733  CB  GLN   414      32.113  -5.130  37.972  1.00  0.00           C 
ATOM   1734  HB2 GLN   414      31.433  -4.280  38.020  1.00  0.00           H 
ATOM   1735  HB3 GLN   414      32.291  -5.394  36.930  1.00  0.00           H 
ATOM   1736  CG  GLN   414      31.493  -6.318  38.698  1.00  0.00           C 
ATOM   1737  HG2 GLN   414      30.738  -6.761  38.049  1.00  0.00           H 
ATOM   1738  HG3 GLN   414      32.276  -7.050  38.896  1.00  0.00           H 
ATOM   1739  CD  GLN   414      30.844  -5.942  40.005  1.00  0.00           C 
ATOM   1740  OE1 GLN   414      31.513  -5.486  40.930  1.00  0.00           O 
ATOM   1741  NE2 GLN   414      29.531  -6.133  40.092  1.00  0.00           N 
ATOM   1742 HE21 GLN   414      29.045  -5.898  40.946  1.00  0.00           H 
ATOM   1743 HE22 GLN   414      29.026  -6.512  39.304  1.00  0.00           H 
ATOM   1744  C   GLN   414      34.211  -3.909  37.403  1.00  0.00           C 
ATOM   1745  O   GLN   414      35.080  -4.491  36.755  1.00  0.00           O 
ATOM   1746  N   GLY   415      33.876  -2.637  37.198  1.00  0.00           N 
ATOM   1747  H   GLY   415      33.166  -2.191  37.762  1.00  0.00           H 
ATOM   1748  CA  GLY   415      34.522  -1.854  36.157  1.00  0.00           C 
ATOM   1749  HA2 GLY   415      34.215  -2.242  35.186  1.00  0.00           H 
ATOM   1750  HA3 GLY   415      34.203  -0.816  36.251  1.00  0.00           H 
ATOM   1751  C   GLY   415      36.028  -1.917  36.258  1.00  0.00           C 
ATOM   1752  O   GLY   415      36.729  -1.953  35.252  1.00  0.00           O 
ATOM   1753  N   LYS   416      36.531  -1.944  37.484  1.00  0.00           N 
ATOM   1754  H   LYS   416      35.917  -1.863  38.282  1.00  0.00           H 
ATOM   1755  CA  LYS   416      37.968  -1.998  37.721  1.00  0.00           C 
ATOM   1756  HA  LYS   416      38.474  -1.233  37.132  1.00  0.00           H 
ATOM   1757  CB  LYS   416      38.263  -1.746  39.212  1.00  0.00           C 
ATOM   1758  HB2 LYS   416      37.766  -2.531  39.781  1.00  0.00           H 
ATOM   1759  HB3 LYS   416      39.341  -1.825  39.350  1.00  0.00           H 
ATOM   1760  CG  LYS   416      37.783  -0.375  39.706  1.00  0.00           C 
ATOM   1761  HG2 LYS   416      38.335   0.384  39.152  1.00  0.00           H 
ATOM   1762  HG3 LYS   416      36.722  -0.295  39.470  1.00  0.00           H 
ATOM   1763  CD  LYS   416      37.988  -0.163  41.199  1.00  0.00           C 
ATOM   1764  HD2 LYS   416      37.384   0.691  41.504  1.00  0.00           H 
ATOM   1765  HD3 LYS   416      37.640  -1.057  41.717  1.00  0.00           H 
ATOM   1766  CE  LYS   416      39.445   0.094  41.555  1.00  0.00           C 
ATOM   1767  HE2 LYS   416      40.033  -0.764  41.229  1.00  0.00           H 
ATOM   1768  HE3 LYS   416      39.776   0.985  41.021  1.00  0.00           H 
ATOM   1769  NZ  LYS   416      39.632   0.297  43.026  1.00  0.00           N 
ATOM   1770  HZ1 LYS   416      39.326  -0.528  43.521  1.00  0.00           H 
ATOM   1771  HZ2 LYS   416      40.609   0.464  43.221  1.00  0.00           H 
ATOM   1772  HZ3 LYS   416      39.087   1.092  43.328  1.00  0.00           H 
ATOM   1773  C   LYS   416      38.605  -3.313  37.261  1.00  0.00           C 
ATOM   1774  O   LYS   416      39.823  -3.420  37.184  1.00  0.00           O 
ATOM   1775  N   CYS   417      37.784  -4.310  36.948  1.00  0.00           N 
ATOM   1776  H   CYS   417      36.784  -4.211  37.048  1.00  0.00           H 
ATOM   1777  CA  CYS   417      38.309  -5.588  36.488  1.00  0.00           C 
ATOM   1778  HA  CYS   417      39.064  -5.950  37.186  1.00  0.00           H 
ATOM   1779  CB  CYS   417      37.189  -6.624  36.399  1.00  0.00           C 
ATOM   1780  HB2 CYS   417      36.339  -6.228  35.843  1.00  0.00           H 
ATOM   1781  HB3 CYS   417      37.544  -7.536  35.918  1.00  0.00           H 
ATOM   1782  SG  CYS   417      36.544  -7.125  38.009  1.00  0.00           S 
ATOM   1783  HG  CYS   417      35.643  -7.982  37.537  1.00  0.00           H 
ATOM   1784  C   CYS   417      38.976  -5.429  35.131  1.00  0.00           C 
ATOM   1785  O   CYS   417      39.739  -6.302  34.710  1.00  0.00           O 
ATOM   1786  N   VAL   418      38.684  -4.314  34.457  1.00  0.00           N 
ATOM   1787  H   VAL   418      38.024  -3.659  34.850  1.00  0.00           H 
ATOM   1788  CA  VAL   418      39.258  -4.017  33.145  1.00  0.00           C 
ATOM   1789  HA  VAL   418      39.990  -4.775  32.864  1.00  0.00           H 
ATOM   1790  CB  VAL   418      38.177  -3.954  32.060  1.00  0.00           C 
ATOM   1791  HB  VAL   418      37.489  -3.140  32.286  1.00  0.00           H 
ATOM   1792  CG1 VAL   418      38.812  -3.716  30.708  1.00  0.00           C 
ATOM   1793 HG11 VAL   418      39.500  -4.530  30.481  1.00  0.00           H 
ATOM   1794 HG12 VAL   418      38.036  -3.673  29.944  1.00  0.00           H 
ATOM   1795 HG13 VAL   418      39.359  -2.773  30.724  1.00  0.00           H 
ATOM   1796  CG2 VAL   418      37.384  -5.238  32.048  1.00  0.00           C 
ATOM   1797 HG21 VAL   418      36.910  -5.382  33.019  1.00  0.00           H 
ATOM   1798 HG22 VAL   418      36.618  -5.185  31.274  1.00  0.00           H 
ATOM   1799 HG23 VAL   418      38.051  -6.075  31.842  1.00  0.00           H 
ATOM   1800  C   VAL   418      40.015  -2.693  33.171  1.00  0.00           C 
ATOM   1801  O   VAL   418      39.582  -1.724  33.797  1.00  0.00           O 
ATOM   1802  N   GLU   419      41.150  -2.663  32.481  1.00  0.00           N 
ATOM   1803  H   GLU   419      41.481  -3.497  32.017  1.00  0.00           H 
ATOM   1804  CA  GLU   419      41.986  -1.471  32.438  1.00  0.00           C 
ATOM   1805  HA  GLU   419      42.207  -1.129  33.449  1.00  0.00           H 
ATOM   1806  CB  GLU   419      43.305  -1.792  31.731  1.00  0.00           C 
ATOM   1807  HB2 GLU   419      43.743  -2.652  32.238  1.00  0.00           H 
ATOM   1808  HB3 GLU   419      43.063  -2.062  30.703  1.00  0.00           H 
ATOM   1809  CG  GLU   419      44.301  -0.642  31.732  1.00  0.00           C 
ATOM   1810  HG2 GLU   419      43.897   0.145  31.096  1.00  0.00           H 
ATOM   1811  HG3 GLU   419      44.390  -0.273  32.754  1.00  0.00           H 
ATOM   1812  CD  GLU   419      45.669  -1.052  31.222  1.00  0.00           C 
ATOM   1813  OE1 GLU   419      45.774  -1.458  30.046  1.00  0.00           O 
ATOM   1814  OE2 GLU   419      46.645  -0.973  32.002  1.00  0.00           O 
ATOM   1815  C   GLU   419      41.317  -0.262  31.771  1.00  0.00           C 
ATOM   1816  O   GLU   419      40.758  -0.368  30.679  1.00  0.00           O 
ATOM   1817  N   GLY   420      41.381   0.889  32.436  1.00  0.00           N 
ATOM   1818  H   GLY   420      41.842   0.947  33.333  1.00  0.00           H 
ATOM   1819  CA  GLY   420      40.787   2.096  31.887  1.00  0.00           C 
ATOM   1820  HA2 GLY   420      41.094   2.936  32.510  1.00  0.00           H 
ATOM   1821  HA3 GLY   420      41.174   2.232  30.877  1.00  0.00           H 
ATOM   1822  C   GLY   420      39.269   2.050  31.833  1.00  0.00           C 
ATOM   1823  O   GLY   420      38.610   3.064  31.599  1.00  0.00           O 
ATOM   1824  N   MET   421      38.715   0.864  32.050  1.00  0.00           N 
ATOM   1825  H   MET   421      39.311   0.066  32.217  1.00  0.00           H 
ATOM   1826  CA  MET   421      37.279   0.661  32.042  1.00  0.00           C 
ATOM   1827  HA  MET   421      36.860   0.913  31.068  1.00  0.00           H 
ATOM   1828  CB  MET   421      36.991  -0.804  32.331  1.00  0.00           C 
ATOM   1829  HB2 MET   421      37.500  -1.379  31.557  1.00  0.00           H 
ATOM   1830  HB3 MET   421      37.440  -1.023  33.300  1.00  0.00           H 
ATOM   1831  CG  MET   421      35.532  -1.180  32.357  1.00  0.00           C 
ATOM   1832  HG2 MET   421      35.417  -2.121  32.896  1.00  0.00           H 
ATOM   1833  HG3 MET   421      34.973  -0.398  32.870  1.00  0.00           H 
ATOM   1834  SD  MET   421      34.894  -1.369  30.710  1.00  0.00           S 
ATOM   1835  CE  MET   421      34.386   0.330  30.368  1.00  0.00           C 
ATOM   1836  HE1 MET   421      35.252   0.989  30.433  1.00  0.00           H 
ATOM   1837  HE2 MET   421      33.961   0.388  29.366  1.00  0.00           H 
ATOM   1838  HE3 MET   421      33.638   0.640  31.098  1.00  0.00           H 
ATOM   1839  C   MET   421      36.572   1.527  33.086  1.00  0.00           C 
ATOM   1840  O   MET   421      35.497   2.062  32.835  1.00  0.00           O 
ATOM   1841  N   VAL   422      37.190   1.661  34.256  1.00  0.00           N 
ATOM   1842  H   VAL   422      38.071   1.188  34.396  1.00  0.00           H 
ATOM   1843  CA  VAL   422      36.625   2.425  35.375  1.00  0.00           C 
ATOM   1844  HA  VAL   422      35.737   1.937  35.777  1.00  0.00           H 
ATOM   1845  CB  VAL   422      37.644   2.610  36.515  1.00  0.00           C 
ATOM   1846  HB  VAL   422      38.393   3.344  36.218  1.00  0.00           H 
ATOM   1847  CG1 VAL   422      36.934   3.090  37.747  1.00  0.00           C 
ATOM   1848 HG11 VAL   422      36.185   2.356  38.045  1.00  0.00           H 
ATOM   1849 HG12 VAL   422      37.654   3.221  38.554  1.00  0.00           H 
ATOM   1850 HG13 VAL   422      36.446   4.042  37.538  1.00  0.00           H 
ATOM   1851  CG2 VAL   422      38.383   1.313  36.783  1.00  0.00           C 
ATOM   1852 HG21 VAL   422      38.913   1.003  35.882  1.00  0.00           H 
ATOM   1853 HG22 VAL   422      39.099   1.462  37.591  1.00  0.00           H 
ATOM   1854 HG23 VAL   422      37.670   0.540  37.068  1.00  0.00           H 
ATOM   1855  C   VAL   422      36.104   3.806  35.021  1.00  0.00           C 
ATOM   1856  O   VAL   422      34.904   4.061  35.114  1.00  0.00           O 
ATOM   1857  N   GLU   423      37.020   4.691  34.637  1.00  0.00           N 
ATOM   1858  H   GLU   423      37.989   4.408  34.614  1.00  0.00           H 
ATOM   1859  CA  GLU   423      36.692   6.063  34.276  1.00  0.00           C 
ATOM   1860  HA  GLU   423      36.543   6.657  35.178  1.00  0.00           H 
ATOM   1861  CB  GLU   423      37.826   6.688  33.461  1.00  0.00           C 
ATOM   1862  HB2 GLU   423      37.858   6.148  32.514  1.00  0.00           H 
ATOM   1863  HB3 GLU   423      37.539   7.724  33.279  1.00  0.00           H 
ATOM   1864  CG  GLU   423      39.207   6.650  34.115  1.00  0.00           C 
ATOM   1865  HG2 GLU   423      39.839   7.382  33.611  1.00  0.00           H 
ATOM   1866  HG3 GLU   423      39.081   6.937  35.159  1.00  0.00           H 
ATOM   1867  CD  GLU   423      39.865   5.273  34.041  1.00  0.00           C 
ATOM   1868  OE1 GLU   423      39.487   4.381  34.834  1.00  0.00           O 
ATOM   1869  OE2 GLU   423      40.760   5.078  33.181  1.00  0.00           O 
ATOM   1870  C   GLU   423      35.400   6.128  33.468  1.00  0.00           C 
ATOM   1871  O   GLU   423      34.494   6.911  33.774  1.00  0.00           O 
ATOM   1872  N   ILE   424      35.315   5.306  32.433  1.00  0.00           N 
ATOM   1873  H   ILE   424      36.078   4.695  32.179  1.00  0.00           H 
ATOM   1874  CA  ILE   424      34.125   5.292  31.615  1.00  0.00           C 
ATOM   1875  HA  ILE   424      33.973   6.275  31.169  1.00  0.00           H 
ATOM   1876  CB  ILE   424      34.237   4.254  30.520  1.00  0.00           C 
ATOM   1877  HB  ILE   424      34.424   3.277  30.965  1.00  0.00           H 
ATOM   1878  CG2 ILE   424      32.954   4.210  29.732  1.00  0.00           C 
ATOM   1879 HG21 ILE   424      32.767   5.187  29.287  1.00  0.00           H 
ATOM   1880 HG22 ILE   424      33.037   3.462  28.944  1.00  0.00           H 
ATOM   1881 HG23 ILE   424      32.129   3.949  30.395  1.00  0.00           H 
ATOM   1882  CG1 ILE   424      35.413   4.607  29.606  1.00  0.00           C 
ATOM   1883 HG12 ILE   424      35.200   5.588  29.181  1.00  0.00           H 
ATOM   1884 HG13 ILE   424      36.298   4.670  30.239  1.00  0.00           H 
ATOM   1885  CD1 ILE   424      35.664   3.609  28.480  1.00  0.00           C 
ATOM   1886 HD11 ILE   424      34.780   3.546  27.846  1.00  0.00           H 
ATOM   1887 HD12 ILE   424      36.515   3.939  27.884  1.00  0.00           H 
ATOM   1888 HD13 ILE   424      35.877   2.628  28.904  1.00  0.00           H 
ATOM   1889  C   ILE   424      32.894   5.003  32.460  1.00  0.00           C 
ATOM   1890  O   ILE   424      31.937   5.766  32.442  1.00  0.00           O 
ATOM   1891  N   PHE   425      32.921   3.900  33.204  1.00  0.00           N 
ATOM   1892  H   PHE   425      33.725   3.289  33.172  1.00  0.00           H 
ATOM   1893  CA  PHE   425      31.798   3.526  34.068  1.00  0.00           C 
ATOM   1894  HA  PHE   425      30.968   3.170  33.458  1.00  0.00           H 
ATOM   1895  CB  PHE   425      32.205   2.419  35.030  1.00  0.00           C 
ATOM   1896  HB2 PHE   425      33.271   2.468  35.253  1.00  0.00           H 
ATOM   1897  HB3 PHE   425      31.636   2.518  35.954  1.00  0.00           H 
ATOM   1898  CG  PHE   425      31.941   1.048  34.512  1.00  0.00           C 
ATOM   1899  CD1 PHE   425      32.192   0.730  33.185  1.00  0.00           C 
ATOM   1900  HD1 PHE   425      32.571   1.501  32.514  1.00  0.00           H 
ATOM   1901  CE1 PHE   425      31.965  -0.558  32.707  1.00  0.00           C 
ATOM   1902  HE1 PHE   425      32.167  -0.793  31.662  1.00  0.00           H 
ATOM   1903  CZ  PHE   425      31.481  -1.545  33.562  1.00  0.00           C 
ATOM   1904  HZ  PHE   425      31.301  -2.555  33.193  1.00  0.00           H 
ATOM   1905  CE2 PHE   425      31.227  -1.237  34.892  1.00  0.00           C 
ATOM   1906  HE2 PHE   425      30.849  -2.001  35.571  1.00  0.00           H 
ATOM   1907  CD2 PHE   425      31.458   0.057  35.358  1.00  0.00           C 
ATOM   1908  HD2 PHE   425      31.259   0.304  36.401  1.00  0.00           H 
ATOM   1909  C   PHE   425      31.325   4.722  34.862  1.00  0.00           C 
ATOM   1910  O   PHE   425      30.136   4.999  34.920  1.00  0.00           O 
ATOM   1911  N   ASP   426      32.263   5.432  35.476  1.00  0.00           N 
ATOM   1912  H   ASP   426      33.233   5.153  35.449  1.00  0.00           H 
ATOM   1913  CA  ASP   426      31.908   6.607  36.244  1.00  0.00           C 
ATOM   1914  HA  ASP   426      31.227   6.327  37.048  1.00  0.00           H 
ATOM   1915  CB  ASP   426      33.151   7.252  36.859  1.00  0.00           C 
ATOM   1916  HB2 ASP   426      33.917   7.262  36.084  1.00  0.00           H 
ATOM   1917  HB3 ASP   426      32.911   8.276  37.146  1.00  0.00           H 
ATOM   1918  CG  ASP   426      33.670   6.491  38.077  1.00  0.00           C 
ATOM   1919  OD1 ASP   426      32.840   5.923  38.830  1.00  0.00           O 
ATOM   1920  OD2 ASP   426      34.905   6.482  38.294  1.00  0.00           O 
ATOM   1921  C   ASP   426      31.178   7.624  35.371  1.00  0.00           C 
ATOM   1922  O   ASP   426      30.127   8.125  35.763  1.00  0.00           O 
ATOM   1923  N   MET   427      31.725   7.933  34.195  1.00  0.00           N 
ATOM   1924  H   MET   427      32.603   7.521  33.913  1.00  0.00           H 
ATOM   1925  CA  MET   427      31.082   8.889  33.288  1.00  0.00           C 
ATOM   1926  HA  MET   427      31.027   9.866  33.768  1.00  0.00           H 
ATOM   1927  CB  MET   427      31.871   9.028  31.986  1.00  0.00           C 
ATOM   1928  HB2 MET   427      32.003   8.022  31.587  1.00  0.00           H 
ATOM   1929  HB3 MET   427      31.254   9.611  31.303  1.00  0.00           H 
ATOM   1930  CG  MET   427      33.226   9.694  32.136  1.00  0.00           C 
ATOM   1931  HG2 MET   427      33.122  10.527  32.831  1.00  0.00           H 
ATOM   1932  HG3 MET   427      33.922   8.963  32.547  1.00  0.00           H 
ATOM   1933  SD  MET   427      33.874  10.313  30.555  1.00  0.00           S 
ATOM   1934  CE  MET   427      34.560   8.841  29.902  1.00  0.00           C 
ATOM   1935  HE1 MET   427      33.776   8.091  29.794  1.00  0.00           H 
ATOM   1936  HE2 MET   427      35.002   9.047  28.927  1.00  0.00           H 
ATOM   1937  HE3 MET   427      35.329   8.467  30.578  1.00  0.00           H 
ATOM   1938  C   MET   427      29.667   8.437  32.960  1.00  0.00           C 
ATOM   1939  O   MET   427      28.760   9.248  32.857  1.00  0.00           O 
ATOM   1940  N   LEU   428      29.498   7.131  32.790  1.00  0.00           N 
ATOM   1941  H   LEU   428      30.298   6.516  32.840  1.00  0.00           H 
ATOM   1942  CA  LEU   428      28.197   6.549  32.488  1.00  0.00           C 
ATOM   1943  HA  LEU   428      27.722   7.100  31.676  1.00  0.00           H 
ATOM   1944  CB  LEU   428      28.359   5.089  32.059  1.00  0.00           C 
ATOM   1945  HB2 LEU   428      29.131   4.669  32.704  1.00  0.00           H 
ATOM   1946  HB3 LEU   428      27.417   4.570  32.236  1.00  0.00           H 
ATOM   1947  CG  LEU   428      28.767   4.918  30.600  1.00  0.00           C 
ATOM   1948  HG  LEU   428      29.559   5.630  30.366  1.00  0.00           H 
ATOM   1949  CD1 LEU   428      29.263   3.519  30.357  1.00  0.00           C 
ATOM   1950 HD11 LEU   428      28.472   2.807  30.591  1.00  0.00           H 
ATOM   1951 HD12 LEU   428      29.551   3.411  29.311  1.00  0.00           H 
ATOM   1952 HD13 LEU   428      30.126   3.324  30.993  1.00  0.00           H 
ATOM   1953  CD2 LEU   428      27.575   5.220  29.717  1.00  0.00           C 
ATOM   1954 HD21 LEU   428      27.245   6.245  29.889  1.00  0.00           H 
ATOM   1955 HD22 LEU   428      27.857   5.100  28.671  1.00  0.00           H 
ATOM   1956 HD23 LEU   428      26.763   4.533  29.955  1.00  0.00           H 
ATOM   1957  C   LEU   428      27.271   6.639  33.693  1.00  0.00           C 
ATOM   1958  O   LEU   428      26.074   6.857  33.537  1.00  0.00           O 
ATOM   1959  N   LEU   429      27.826   6.467  34.891  1.00  0.00           N 
ATOM   1960  H   LEU   429      28.809   6.249  34.974  1.00  0.00           H 
ATOM   1961  CA  LEU   429      27.035   6.564  36.111  1.00  0.00           C 
ATOM   1962  HA  LEU   429      26.135   5.957  36.014  1.00  0.00           H 
ATOM   1963  CB  LEU   429      27.829   6.068  37.307  1.00  0.00           C 
ATOM   1964  HB2 LEU   429      28.854   6.412  37.173  1.00  0.00           H 
ATOM   1965  HB3 LEU   429      27.432   6.465  38.241  1.00  0.00           H 
ATOM   1966  CG  LEU   429      27.807   4.547  37.353  1.00  0.00           C 
ATOM   1967  HG  LEU   429      28.017   4.156  36.357  1.00  0.00           H 
ATOM   1968  CD1 LEU   429      28.850   4.039  38.324  1.00  0.00           C 
ATOM   1969 HD11 LEU   429      28.640   4.429  39.320  1.00  0.00           H 
ATOM   1970 HD12 LEU   429      28.825   2.950  38.348  1.00  0.00           H 
ATOM   1971 HD13 LEU   429      29.837   4.372  38.004  1.00  0.00           H 
ATOM   1972  CD2 LEU   429      26.414   4.086  37.738  1.00  0.00           C 
ATOM   1973 HD21 LEU   429      25.696   4.442  36.999  1.00  0.00           H 
ATOM   1974 HD22 LEU   429      26.388   2.997  37.774  1.00  0.00           H 
ATOM   1975 HD23 LEU   429      26.156   4.487  38.718  1.00  0.00           H 
ATOM   1976  C   LEU   429      26.625   8.003  36.334  1.00  0.00           C 
ATOM   1977  O   LEU   429      25.513   8.280  36.750  1.00  0.00           O 
ATOM   1978  N   ALA   430      27.536   8.922  36.044  1.00  0.00           N 
ATOM   1979  H   ALA   430      28.450   8.641  35.720  1.00  0.00           H 
ATOM   1980  CA  ALA   430      27.262  10.345  36.188  1.00  0.00           C 
ATOM   1981  HA  ALA   430      26.961  10.588  37.207  1.00  0.00           H 
ATOM   1982  CB  ALA   430      28.488  11.153  35.841  1.00  0.00           C 
ATOM   1983  HB1 ALA   430      28.796  10.927  34.820  1.00  0.00           H 
ATOM   1984  HB2 ALA   430      28.259  12.215  35.924  1.00  0.00           H 
ATOM   1985  HB3 ALA   430      29.296  10.901  36.528  1.00  0.00           H 
ATOM   1986  C   ALA   430      26.123  10.729  35.264  1.00  0.00           C 
ATOM   1987  O   ALA   430      25.185  11.389  35.676  1.00  0.00           O 
ATOM   1988  N   THR   431      26.211  10.334  34.004  1.00  0.00           N 
ATOM   1989  H   THR   431      27.000   9.800  33.669  1.00  0.00           H 
ATOM   1990  CA  THR   431      25.144  10.641  33.072  1.00  0.00           C 
ATOM   1991  HA  THR   431      24.966  11.716  33.062  1.00  0.00           H 
ATOM   1992  CB  THR   431      25.478  10.195  31.670  1.00  0.00           C 
ATOM   1993  HB  THR   431      25.659   9.120  31.666  1.00  0.00           H 
ATOM   1994  CG2 THR   431      24.324  10.516  30.741  1.00  0.00           C 
ATOM   1995 HG21 THR   431      24.143  11.591  30.744  1.00  0.00           H 
ATOM   1996 HG22 THR   431      24.570  10.192  29.730  1.00  0.00           H 
ATOM   1997 HG23 THR   431      23.428   9.996  31.081  1.00  0.00           H 
ATOM   1998  OG1 THR   431      26.662  10.873  31.230  1.00  0.00           O 
ATOM   1999  HG1 THR   431      26.879  10.592  30.338  1.00  0.00           H 
ATOM   2000  C   THR   431      23.904   9.890  33.522  1.00  0.00           C 
ATOM   2001  O   THR   431      22.811  10.436  33.524  1.00  0.00           O 
ATOM   2002  N   SER   432      24.077   8.629  33.898  1.00  0.00           N 
ATOM   2003  H   SER   432      24.996   8.210  33.875  1.00  0.00           H 
ATOM   2004  CA  SER   432      22.962   7.823  34.381  1.00  0.00           C 
ATOM   2005  HA  SER   432      22.277   7.611  33.560  1.00  0.00           H 
ATOM   2006  CB  SER   432      23.465   6.500  34.951  1.00  0.00           C 
ATOM   2007  HB2 SER   432      23.780   5.863  34.125  1.00  0.00           H 
ATOM   2008  HB3 SER   432      24.318   6.702  35.599  1.00  0.00           H 
ATOM   2009  OG  SER   432      22.454   5.844  35.693  1.00  0.00           O 
ATOM   2010  HG  SER   432      22.797   5.017  36.039  1.00  0.00           H 
ATOM   2011  C   SER   432      22.270   8.587  35.486  1.00  0.00           C 
ATOM   2012  O   SER   432      21.065   8.795  35.461  1.00  0.00           O 
ATOM   2013  N   SER   433      23.065   9.007  36.457  1.00  0.00           N 
ATOM   2014  H   SER   433      24.049   8.782  36.426  1.00  0.00           H 
ATOM   2015  CA  SER   433      22.566   9.743  37.597  1.00  0.00           C 
ATOM   2016  HA  SER   433      21.823   9.152  38.132  1.00  0.00           H 
ATOM   2017  CB  SER   433      23.713  10.053  38.543  1.00  0.00           C 
ATOM   2018  HB2 SER   433      24.131   9.120  38.922  1.00  0.00           H 
ATOM   2019  HB3 SER   433      24.485  10.605  38.007  1.00  0.00           H 
ATOM   2020  OG  SER   433      23.245  10.827  39.618  1.00  0.00           O 
ATOM   2021  HG  SER   433      23.973  11.021  40.213  1.00  0.00           H 
ATOM   2022  C   SER   433      21.871  11.031  37.193  1.00  0.00           C 
ATOM   2023  O   SER   433      20.721  11.257  37.565  1.00  0.00           O 
ATOM   2024  N   ARG   434      22.570  11.870  36.433  1.00  0.00           N 
ATOM   2025  H   ARG   434      23.526  11.646  36.195  1.00  0.00           H 
ATOM   2026  CA  ARG   434      22.028  13.150  35.988  1.00  0.00           C 
ATOM   2027  HA  ARG   434      21.917  13.822  36.839  1.00  0.00           H 
ATOM   2028  CB  ARG   434      22.969  13.800  34.971  1.00  0.00           C 
ATOM   2029  HB2 ARG   434      23.925  13.967  35.468  1.00  0.00           H 
ATOM   2030  HB3 ARG   434      23.104  13.095  34.151  1.00  0.00           H 
ATOM   2031  CG  ARG   434      22.448  15.113  34.426  1.00  0.00           C 
ATOM   2032  HG2 ARG   434      23.194  15.537  33.754  1.00  0.00           H 
ATOM   2033  HG3 ARG   434      21.527  14.925  33.874  1.00  0.00           H 
ATOM   2034  CD  ARG   434      22.171  16.089  35.553  1.00  0.00           C 
ATOM   2035  HD2 ARG   434      21.644  15.561  36.347  1.00  0.00           H 
ATOM   2036  HD3 ARG   434      23.123  16.459  35.933  1.00  0.00           H 
ATOM   2037  NE  ARG   434      21.360  17.230  35.130  1.00  0.00           N 
ATOM   2038  HE  ARG   434      20.453  17.331  35.563  1.00  0.00           H 
ATOM   2039  CZ  ARG   434      21.732  18.125  34.217  1.00  0.00           C 
ATOM   2040  NH1 ARG   434      22.914  18.018  33.617  1.00  0.00           N 
ATOM   2041 HH11 ARG   434      23.531  17.255  33.856  1.00  0.00           H 
ATOM   2042 HH12 ARG   434      23.189  18.701  32.925  1.00  0.00           H 
ATOM   2043  NH2 ARG   434      20.923  19.136  33.911  1.00  0.00           N 
ATOM   2044 HH21 ARG   434      20.029  19.221  34.373  1.00  0.00           H 
ATOM   2045 HH22 ARG   434      21.207  19.814  33.218  1.00  0.00           H 
ATOM   2046  C   ARG   434      20.623  13.029  35.398  1.00  0.00           C 
ATOM   2047  O   ARG   434      19.757  13.853  35.674  1.00  0.00           O 
ATOM   2048  N   PHE   435      20.397  12.005  34.585  1.00  0.00           N 
ATOM   2049  H   PHE   435      21.131  11.345  34.372  1.00  0.00           H 
ATOM   2050  CA  PHE   435      19.084  11.799  33.981  1.00  0.00           C 
ATOM   2051  HA  PHE   435      18.851  12.636  33.323  1.00  0.00           H 
ATOM   2052  CB  PHE   435      19.051  10.506  33.159  1.00  0.00           C 
ATOM   2053  HB2 PHE   435      19.740   9.771  33.576  1.00  0.00           H 
ATOM   2054  HB3 PHE   435      18.040  10.099  33.163  1.00  0.00           H 
ATOM   2055  CG  PHE   435      19.435  10.687  31.721  1.00  0.00           C 
ATOM   2056  CD1 PHE   435      19.565   9.578  30.884  1.00  0.00           C 
ATOM   2057  HD1 PHE   435      19.394   8.581  31.291  1.00  0.00           H 
ATOM   2058  CE1 PHE   435      19.908   9.733  29.546  1.00  0.00           C 
ATOM   2059  HE1 PHE   435      20.007   8.862  28.899  1.00  0.00           H 
ATOM   2060  CZ  PHE   435      20.126  11.016  29.031  1.00  0.00           C 
ATOM   2061  HZ  PHE   435      20.395  11.145  27.983  1.00  0.00           H 
ATOM   2062  CE2 PHE   435      19.998  12.132  29.862  1.00  0.00           C 
ATOM   2063  HE2 PHE   435      20.167  13.133  29.466  1.00  0.00           H 
ATOM   2064  CD2 PHE   435      19.655  11.963  31.194  1.00  0.00           C 
ATOM   2065  HD2 PHE   435      19.554  12.831  31.845  1.00  0.00           H 
ATOM   2066  C   PHE   435      18.044  11.702  35.073  1.00  0.00           C 
ATOM   2067  O   PHE   435      17.066  12.436  35.077  1.00  0.00           O 
ATOM   2068  N   ARG   436      18.275  10.776  35.996  1.00  0.00           N 
ATOM   2069  H   ARG   436      19.101  10.203  35.899  1.00  0.00           H 
ATOM   2070  CA  ARG   436      17.386  10.522  37.123  1.00  0.00           C 
ATOM   2071  HA  ARG   436      16.439  10.105  36.781  1.00  0.00           H 
ATOM   2072  CB  ARG   436      18.056   9.513  38.056  1.00  0.00           C 
ATOM   2073  HB2 ARG   436      18.355   8.669  37.434  1.00  0.00           H 
ATOM   2074  HB3 ARG   436      18.944  10.003  38.454  1.00  0.00           H 
ATOM   2075  CG  ARG   436      17.201   9.019  39.196  1.00  0.00           C 
ATOM   2076  HG2 ARG   436      16.941   9.856  39.844  1.00  0.00           H 
ATOM   2077  HG3 ARG   436      16.290   8.571  38.799  1.00  0.00           H 
ATOM   2078  CD  ARG   436      17.969   7.981  39.995  1.00  0.00           C 
ATOM   2079  HD2 ARG   436      17.344   7.634  40.817  1.00  0.00           H 
ATOM   2080  HD3 ARG   436      18.211   7.141  39.344  1.00  0.00           H 
ATOM   2081  NE  ARG   436      19.211   8.519  40.546  1.00  0.00           N 
ATOM   2082  HE  ARG   436      19.129   9.281  41.204  1.00  0.00           H 
ATOM   2083  CZ  ARG   436      20.424   8.083  40.230  1.00  0.00           C 
ATOM   2084  NH1 ARG   436      20.567   7.097  39.358  1.00  0.00           N 
ATOM   2085 HH11 ARG   436      19.751   6.679  38.935  1.00  0.00           H 
ATOM   2086 HH12 ARG   436      21.492   6.768  39.120  1.00  0.00           H 
ATOM   2087  NH2 ARG   436      21.494   8.622  40.795  1.00  0.00           N 
ATOM   2088 HH21 ARG   436      21.385   9.367  41.468  1.00  0.00           H 
ATOM   2089 HH22 ARG   436      22.414   8.286  40.550  1.00  0.00           H 
ATOM   2090  C   ARG   436      17.067  11.803  37.881  1.00  0.00           C 
ATOM   2091  O   ARG   436      15.940  12.008  38.330  1.00  0.00           O 
ATOM   2092  N   MET   437      18.077  12.657  38.008  1.00  0.00           N 
ATOM   2093  H   MET   437      18.981  12.398  37.638  1.00  0.00           H 
ATOM   2094  CA  MET   437      17.954  13.931  38.703  1.00  0.00           C 
ATOM   2095  HA  MET   437      17.547  13.782  39.703  1.00  0.00           H 
ATOM   2096  CB  MET   437      19.336  14.567  38.828  1.00  0.00           C 
ATOM   2097  HB2 MET   437      19.981  13.830  39.306  1.00  0.00           H 
ATOM   2098  HB3 MET   437      19.690  14.756  37.815  1.00  0.00           H 
ATOM   2099  CG  MET   437      19.368  15.848  39.618  1.00  0.00           C 
ATOM   2100  HG2 MET   437      19.761  16.646  38.988  1.00  0.00           H 
ATOM   2101  HG3 MET   437      18.355  16.099  39.933  1.00  0.00           H 
ATOM   2102  SD  MET   437      20.407  15.674  41.064  1.00  0.00           S 
ATOM   2103  CE  MET   437      21.983  16.347  40.457  1.00  0.00           C 
ATOM   2104  HE1 MET   437      21.842  17.383  40.149  1.00  0.00           H 
ATOM   2105  HE2 MET   437      22.728  16.303  41.252  1.00  0.00           H 
ATOM   2106  HE3 MET   437      22.326  15.759  39.606  1.00  0.00           H 
ATOM   2107  C   MET   437      16.996  14.907  38.008  1.00  0.00           C 
ATOM   2108  O   MET   437      16.519  15.855  38.625  1.00  0.00           O 
ATOM   2109  N   MET   438      16.727  14.677  36.723  1.00  0.00           N 
ATOM   2110  H   MET   438      17.146  13.881  36.264  1.00  0.00           H 
ATOM   2111  CA  MET   438      15.814  15.526  35.948  1.00  0.00           C 
ATOM   2112  HA  MET   438      15.674  16.476  36.464  1.00  0.00           H 
ATOM   2113  CB  MET   438      16.372  15.805  34.556  1.00  0.00           C 
ATOM   2114  HB2 MET   438      16.594  14.833  34.115  1.00  0.00           H 
ATOM   2115  HB3 MET   438      15.569  16.284  33.995  1.00  0.00           H 
ATOM   2116  CG  MET   438      17.594  16.664  34.508  1.00  0.00           C 
ATOM   2117  HG2 MET   438      17.360  17.678  34.833  1.00  0.00           H 
ATOM   2118  HG3 MET   438      18.376  16.250  35.145  1.00  0.00           H 
ATOM   2119  SD  MET   438      18.171  16.708  32.827  1.00  0.00           S 
ATOM   2120  CE  MET   438      17.081  17.951  32.112  1.00  0.00           C 
ATOM   2121  HE1 MET   438      17.212  18.896  32.639  1.00  0.00           H 
ATOM   2122  HE2 MET   438      17.325  18.086  31.058  1.00  0.00           H 
ATOM   2123  HE3 MET   438      16.045  17.624  32.205  1.00  0.00           H 
ATOM   2124  C   MET   438      14.483  14.807  35.777  1.00  0.00           C 
ATOM   2125  O   MET   438      13.526  15.364  35.243  1.00  0.00           O 
ATOM   2126  N   ASN   439      14.445  13.559  36.226  1.00  0.00           N 
ATOM   2127  H   ASN   439      15.263  13.155  36.659  1.00  0.00           H 
ATOM   2128  CA  ASN   439      13.256  12.739  36.106  1.00  0.00           C 
ATOM   2129  HA  ASN   439      13.434  11.757  36.545  1.00  0.00           H 
ATOM   2130  CB  ASN   439      12.085  13.401  36.844  1.00  0.00           C 
ATOM   2131  HB2 ASN   439      12.477  13.901  37.730  1.00  0.00           H 
ATOM   2132  HB3 ASN   439      11.625  14.137  36.185  1.00  0.00           H 
ATOM   2133  CG  ASN   439      11.015  12.400  37.281  1.00  0.00           C 
ATOM   2134  OD1 ASN   439      10.006  12.778  37.880  1.00  0.00           O 
ATOM   2135  ND2 ASN   439      11.236  11.120  36.988  1.00  0.00           N 
ATOM   2136 HD21 ASN   439      10.559  10.420  37.255  1.00  0.00           H 
ATOM   2137 HD22 ASN   439      12.080  10.855  36.500  1.00  0.00           H 
ATOM   2138  C   ASN   439      12.965  12.616  34.609  1.00  0.00           C 
ATOM   2139  O   ASN   439      11.882  12.958  34.145  1.00  0.00           O 
ATOM   2140  N   LEU   440      13.950  12.133  33.861  1.00  0.00           N 
ATOM   2141  H   LEU   440      14.831  11.879  34.285  1.00  0.00           H 
ATOM   2142  CA  LEU   440      13.808  11.978  32.417  1.00  0.00           C 
ATOM   2143  HA  LEU   440      13.566  12.940  31.965  1.00  0.00           H 
ATOM   2144  CB  LEU   440      15.117  11.460  31.799  1.00  0.00           C 
ATOM   2145  HB2 LEU   440      15.882  12.138  32.177  1.00  0.00           H 
ATOM   2146  HB3 LEU   440      15.261  10.472  32.235  1.00  0.00           H 
ATOM   2147  CG  LEU   440      15.228  11.365  30.267  1.00  0.00           C 
ATOM   2148  HG  LEU   440      14.396  10.774  29.883  1.00  0.00           H 
ATOM   2149  CD1 LEU   440      15.187  12.745  29.660  1.00  0.00           C 
ATOM   2150 HD11 LEU   440      16.019  13.336  30.043  1.00  0.00           H 
ATOM   2151 HD12 LEU   440      15.266  12.668  28.576  1.00  0.00           H 
ATOM   2152 HD13 LEU   440      14.246  13.230  29.922  1.00  0.00           H 
ATOM   2153  CD2 LEU   440      16.523  10.693  29.883  1.00  0.00           C 
ATOM   2154 HD21 LEU   440      16.552   9.689  30.307  1.00  0.00           H 
ATOM   2155 HD22 LEU   440      16.592  10.630  28.797  1.00  0.00           H 
ATOM   2156 HD23 LEU   440      17.362  11.273  30.267  1.00  0.00           H 
ATOM   2157  C   LEU   440      12.677  11.008  32.112  1.00  0.00           C 
ATOM   2158  O   LEU   440      12.714   9.848  32.520  1.00  0.00           O 
ATOM   2159  N   GLN   441      11.673  11.496  31.392  1.00  0.00           N 
ATOM   2160  H   GLN   441      11.679  12.467  31.113  1.00  0.00           H 
ATOM   2161  CA  GLN   441      10.520  10.681  31.031  1.00  0.00           C 
ATOM   2162  HA  GLN   441      10.320   9.947  31.812  1.00  0.00           H 
ATOM   2163  CB  GLN   441       9.284  11.572  30.868  1.00  0.00           C 
ATOM   2164  HB2 GLN   441       9.573  12.409  30.233  1.00  0.00           H 
ATOM   2165  HB3 GLN   441       8.524  10.977  30.361  1.00  0.00           H 
ATOM   2166  CG  GLN   441       8.724  12.100  32.176  1.00  0.00           C 
ATOM   2167  HG2 GLN   441       9.466  12.751  32.638  1.00  0.00           H 
ATOM   2168  HG3 GLN   441       7.817  12.670  31.974  1.00  0.00           H 
ATOM   2169  CD  GLN   441       8.386  10.976  33.151  1.00  0.00           C 
ATOM   2170  OE1 GLN   441       7.692  10.020  32.795  1.00  0.00           O 
ATOM   2171  NE2 GLN   441       8.871  11.090  34.386  1.00  0.00           N 
ATOM   2172 HE21 GLN   441       8.676  10.373  35.070  1.00  0.00           H 
ATOM   2173 HE22 GLN   441       9.431  11.893  34.633  1.00  0.00           H 
ATOM   2174  C   GLN   441      10.751   9.881  29.753  1.00  0.00           C 
ATOM   2175  O   GLN   441      11.234  10.420  28.750  1.00  0.00           O 
ATOM   2176  N   GLY   442      10.391   8.598  29.797  1.00  0.00           N 
ATOM   2177  H   GLY   442       9.991   8.224  30.646  1.00  0.00           H 
ATOM   2178  CA  GLY   442      10.554   7.703  28.656  1.00  0.00           C 
ATOM   2179  HA2 GLY   442      11.567   7.308  28.737  1.00  0.00           H 
ATOM   2180  HA3 GLY   442       9.837   6.897  28.812  1.00  0.00           H 
ATOM   2181  C   GLY   442      10.357   8.277  27.263  1.00  0.00           C 
ATOM   2182  O   GLY   442      11.042   7.866  26.332  1.00  0.00           O 
ATOM   2183  N   GLU   443       9.421   9.212  27.113  1.00  0.00           N 
ATOM   2184  H   GLU   443       8.864   9.496  27.906  1.00  0.00           H 
ATOM   2185  CA  GLU   443       9.156   9.843  25.816  1.00  0.00           C 
ATOM   2186  HA  GLU   443       9.008   9.072  25.060  1.00  0.00           H 
ATOM   2187  CB  GLU   443       7.900  10.720  25.874  1.00  0.00           C 
ATOM   2188  HB2 GLU   443       8.009  11.343  26.762  1.00  0.00           H 
ATOM   2189  HB3 GLU   443       7.931  11.349  24.984  1.00  0.00           H 
ATOM   2190  CG  GLU   443       6.562   9.982  25.930  1.00  0.00           C 
ATOM   2191  HG2 GLU   443       5.790  10.659  25.564  1.00  0.00           H 
ATOM   2192  HG3 GLU   443       6.637   9.123  25.263  1.00  0.00           H 
ATOM   2193  CD  GLU   443       6.198   9.507  27.329  1.00  0.00           C 
ATOM   2194  OE1 GLU   443       6.210  10.342  28.260  1.00  0.00           O 
ATOM   2195  OE2 GLU   443       5.893   8.304  27.498  1.00  0.00           O 
ATOM   2196  C   GLU   443      10.328  10.714  25.381  1.00  0.00           C 
ATOM   2197  O   GLU   443      10.731  10.690  24.223  1.00  0.00           O 
ATOM   2198  N   GLU   444      10.853  11.498  26.319  1.00  0.00           N 
ATOM   2199  H   GLU   444      10.459  11.495  27.249  1.00  0.00           H 
ATOM   2200  CA  GLU   444      11.985  12.379  26.050  1.00  0.00           C 
ATOM   2201  HA  GLU   444      11.721  13.096  25.273  1.00  0.00           H 
ATOM   2202  CB  GLU   444      12.372  13.154  27.324  1.00  0.00           C 
ATOM   2203  HB2 GLU   444      12.739  12.421  28.043  1.00  0.00           H 
ATOM   2204  HB3 GLU   444      13.181  13.832  27.051  1.00  0.00           H 
ATOM   2205  CG  GLU   444      11.225  13.955  27.952  1.00  0.00           C 
ATOM   2206  HG2 GLU   444      10.897  14.673  27.200  1.00  0.00           H 
ATOM   2207  HG3 GLU   444      10.414  13.259  28.166  1.00  0.00           H 
ATOM   2208  CD  GLU   444      11.613  14.703  29.241  1.00  0.00           C 
ATOM   2209  OE1 GLU   444      12.023  14.054  30.229  1.00  0.00           O 
ATOM   2210  OE2 GLU   444      11.495  15.950  29.269  1.00  0.00           O 
ATOM   2211  C   GLU   444      13.158  11.516  25.584  1.00  0.00           C 
ATOM   2212  O   GLU   444      13.846  11.840  24.609  1.00  0.00           O 
ATOM   2213  N   PHE   445      13.367  10.408  26.294  1.00  0.00           N 
ATOM   2214  H   PHE   445      12.771  10.212  27.085  1.00  0.00           H 
ATOM   2215  CA  PHE   445      14.434   9.468  25.985  1.00  0.00           C 
ATOM   2216  HA  PHE   445      15.398   9.895  26.262  1.00  0.00           H 
ATOM   2217  CB  PHE   445      14.234   8.168  26.764  1.00  0.00           C 
ATOM   2218  HB2 PHE   445      14.393   8.344  27.828  1.00  0.00           H 
ATOM   2219  HB3 PHE   445      13.225   7.787  26.606  1.00  0.00           H 
ATOM   2220  CG  PHE   445      15.179   7.064  26.364  1.00  0.00           C 
ATOM   2221  CD1 PHE   445      16.555   7.232  26.458  1.00  0.00           C 
ATOM   2222  HD1 PHE   445      16.948   8.178  26.831  1.00  0.00           H 
ATOM   2223  CE1 PHE   445      17.432   6.211  26.083  1.00  0.00           C 
ATOM   2224  HE1 PHE   445      18.509   6.360  26.161  1.00  0.00           H 
ATOM   2225  CZ  PHE   445      16.933   5.012  25.613  1.00  0.00           C 
ATOM   2226  HZ  PHE   445      17.612   4.212  25.319  1.00  0.00           H 
ATOM   2227  CE2 PHE   445      15.559   4.828  25.515  1.00  0.00           C 
ATOM   2228  HE2 PHE   445      15.161   3.883  25.146  1.00  0.00           H 
ATOM   2229  CD2 PHE   445      14.690   5.851  25.888  1.00  0.00           C 
ATOM   2230  HD2 PHE   445      13.612   5.707  25.809  1.00  0.00           H 
ATOM   2231  C   PHE   445      14.445   9.170  24.506  1.00  0.00           C 
ATOM   2232  O   PHE   445      15.352   9.597  23.790  1.00  0.00           O 
ATOM   2233  N   VAL   446      13.427   8.443  24.052  1.00  0.00           N 
ATOM   2234  H   VAL   446      12.725   8.098  24.692  1.00  0.00           H 
ATOM   2235  CA  VAL   446      13.324   8.070  22.647  1.00  0.00           C 
ATOM   2236  HA  VAL   446      14.124   7.387  22.362  1.00  0.00           H 
ATOM   2237  CB  VAL   446      11.962   7.407  22.307  1.00  0.00           C 
ATOM   2238  HB  VAL   446      11.862   7.324  21.225  1.00  0.00           H 
ATOM   2239  CG1 VAL   446      11.891   6.011  22.934  1.00  0.00           C 
ATOM   2240 HG11 VAL   446      11.991   6.093  24.016  1.00  0.00           H 
ATOM   2241 HG12 VAL   446      10.933   5.552  22.691  1.00  0.00           H 
ATOM   2242 HG13 VAL   446      12.699   5.394  22.541  1.00  0.00           H 
ATOM   2243  CG2 VAL   446      10.814   8.281  22.784  1.00  0.00           C 
ATOM   2244 HG21 VAL   446      10.868   9.253  22.293  1.00  0.00           H 
ATOM   2245 HG22 VAL   446       9.866   7.803  22.538  1.00  0.00           H 
ATOM   2246 HG23 VAL   446      10.883   8.416  23.863  1.00  0.00           H 
ATOM   2247  C   VAL   446      13.532   9.258  21.727  1.00  0.00           C 
ATOM   2248  O   VAL   446      13.954   9.103  20.582  1.00  0.00           O 
ATOM   2249  N   CYS   447      13.235  10.450  22.216  1.00  0.00           N 
ATOM   2250  H   CYS   447      12.857  10.579  23.143  1.00  0.00           H 
ATOM   2251  CA  CYS   447      13.450  11.616  21.397  1.00  0.00           C 
ATOM   2252  HA  CYS   447      13.002  11.465  20.415  1.00  0.00           H 
ATOM   2253  CB  CYS   447      12.815  12.842  22.038  1.00  0.00           C 
ATOM   2254  HB2 CYS   447      13.086  12.908  23.092  1.00  0.00           H 
ATOM   2255  HB3 CYS   447      13.131  13.750  21.525  1.00  0.00           H 
ATOM   2256  SG  CYS   447      10.983  12.838  21.983  1.00  0.00           S 
ATOM   2257  HG  CYS   447      10.823  14.003  22.605  1.00  0.00           H 
ATOM   2258  C   CYS   447      14.945  11.788  21.280  1.00  0.00           C 
ATOM   2259  O   CYS   447      15.468  11.887  20.178  1.00  0.00           O 
ATOM   2260  N   LEU   448      15.630  11.803  22.421  1.00  0.00           N 
ATOM   2261  H   LEU   448      15.133  11.721  23.297  1.00  0.00           H 
ATOM   2262  CA  LEU   448      17.087  11.949  22.460  1.00  0.00           C 
ATOM   2263  HA  LEU   448      17.376  12.926  22.072  1.00  0.00           H 
ATOM   2264  CB  LEU   448      17.583  11.830  23.895  1.00  0.00           C 
ATOM   2265  HB2 LEU   448      17.209  10.879  24.274  1.00  0.00           H 
ATOM   2266  HB3 LEU   448      18.673  11.820  23.902  1.00  0.00           H 
ATOM   2267  CG  LEU   448      17.079  12.965  24.783  1.00  0.00           C 
ATOM   2268  HG  LEU   448      15.996  13.031  24.681  1.00  0.00           H 
ATOM   2269  CD1 LEU   448      17.434  12.726  26.228  1.00  0.00           C 
ATOM   2270 HD11 LEU   448      18.517  12.660  26.330  1.00  0.00           H 
ATOM   2271 HD12 LEU   448      17.062  13.551  26.835  1.00  0.00           H 
ATOM   2272 HD13 LEU   448      16.980  11.794  26.565  1.00  0.00           H 
ATOM   2273  CD2 LEU   448      17.688  14.257  24.288  1.00  0.00           C 
ATOM   2274 HD21 LEU   448      17.387  14.428  23.254  1.00  0.00           H 
ATOM   2275 HD22 LEU   448      17.342  15.084  24.908  1.00  0.00           H 
ATOM   2276 HD23 LEU   448      18.775  14.192  24.344  1.00  0.00           H 
ATOM   2277  C   LEU   448      17.734  10.872  21.605  1.00  0.00           C 
ATOM   2278  O   LEU   448      18.494  11.164  20.673  1.00  0.00           O 
ATOM   2279  N   LYS   449      17.420   9.625  21.934  1.00  0.00           N 
ATOM   2280  H   LYS   449      16.830   9.450  22.734  1.00  0.00           H 
ATOM   2281  CA  LYS   449      17.935   8.480  21.190  1.00  0.00           C 
ATOM   2282  HA  LYS   449      18.973   8.283  21.458  1.00  0.00           H 
ATOM   2283  CB  LYS   449      17.094   7.243  21.542  1.00  0.00           C 
ATOM   2284  HB2 LYS   449      16.891   7.303  22.611  1.00  0.00           H 
ATOM   2285  HB3 LYS   449      16.160   7.338  20.989  1.00  0.00           H 
ATOM   2286  CG  LYS   449      17.735   5.908  21.224  1.00  0.00           C 
ATOM   2287  HG2 LYS   449      17.620   5.692  20.162  1.00  0.00           H 
ATOM   2288  HG3 LYS   449      18.795   5.944  21.474  1.00  0.00           H 
ATOM   2289  CD  LYS   449      17.060   4.819  22.037  1.00  0.00           C 
ATOM   2290  HD2 LYS   449      16.953   5.185  23.058  1.00  0.00           H 
ATOM   2291  HD3 LYS   449      16.073   4.648  21.608  1.00  0.00           H 
ATOM   2292  CE  LYS   449      17.848   3.505  22.046  1.00  0.00           C 
ATOM   2293  HE2 LYS   449      17.739   3.042  21.065  1.00  0.00           H 
ATOM   2294  HE3 LYS   449      18.897   3.745  22.219  1.00  0.00           H 
ATOM   2295  NZ  LYS   449      17.367   2.543  23.115  1.00  0.00           N 
ATOM   2296  HZ1 LYS   449      16.395   2.320  22.955  1.00  0.00           H 
ATOM   2297  HZ2 LYS   449      17.917   1.697  23.078  1.00  0.00           H 
ATOM   2298  HZ3 LYS   449      17.469   2.971  24.024  1.00  0.00           H 
ATOM   2299  C   LYS   449      17.889   8.757  19.664  1.00  0.00           C 
ATOM   2300  O   LYS   449      18.880   8.576  18.952  1.00  0.00           O 
ATOM   2301  N   SER   450      16.735   9.211  19.179  1.00  0.00           N 
ATOM   2302  H   SER   450      15.947   9.333  19.799  1.00  0.00           H 
ATOM   2303  CA  SER   450      16.555   9.519  17.760  1.00  0.00           C 
ATOM   2304  HA  SER   450      16.849   8.659  17.158  1.00  0.00           H 
ATOM   2305  CB  SER   450      15.085   9.852  17.455  1.00  0.00           C 
ATOM   2306  HB2 SER   450      14.749  10.591  18.182  1.00  0.00           H 
ATOM   2307  HB3 SER   450      15.037  10.280  16.454  1.00  0.00           H 
ATOM   2308  OG  SER   450      14.244   8.704  17.521  1.00  0.00           O 
ATOM   2309  HG  SER   450      13.339   8.958  17.324  1.00  0.00           H 
ATOM   2310  C   SER   450      17.414  10.688  17.331  1.00  0.00           C 
ATOM   2311  O   SER   450      17.971  10.690  16.243  1.00  0.00           O 
ATOM   2312  N   ILE   451      17.505  11.695  18.182  1.00  0.00           N 
ATOM   2313  H   ILE   451      16.970  11.698  19.039  1.00  0.00           H 
ATOM   2314  CA  ILE   451      18.305  12.859  17.869  1.00  0.00           C 
ATOM   2315  HA  ILE   451      17.977  13.280  16.919  1.00  0.00           H 
ATOM   2316  CB  ILE   451      18.153  13.914  18.976  1.00  0.00           C 
ATOM   2317  HB  ILE   451      18.406  13.459  19.933  1.00  0.00           H 
ATOM   2318  CG2 ILE   451      19.068  15.097  18.721  1.00  0.00           C 
ATOM   2319 HG21 ILE   451      18.815  15.553  17.764  1.00  0.00           H 
ATOM   2320 HG22 ILE   451      18.944  15.831  19.517  1.00  0.00           H 
ATOM   2321 HG23 ILE   451      20.104  14.758  18.699  1.00  0.00           H 
ATOM   2322  CG1 ILE   451      16.704  14.387  19.000  1.00  0.00           C 
ATOM   2323 HG12 ILE   451      16.541  14.968  18.092  1.00  0.00           H 
ATOM   2324 HG13 ILE   451      16.075  13.497  18.979  1.00  0.00           H 
ATOM   2325  CD1 ILE   451      16.348  15.227  20.206  1.00  0.00           C 
ATOM   2326 HD11 ILE   451      16.976  16.118  20.227  1.00  0.00           H 
ATOM   2327 HD12 ILE   451      15.301  15.523  20.147  1.00  0.00           H 
ATOM   2328 HD13 ILE   451      16.511  14.647  21.114  1.00  0.00           H 
ATOM   2329  C   ILE   451      19.777  12.470  17.655  1.00  0.00           C 
ATOM   2330  O   ILE   451      20.457  13.038  16.797  1.00  0.00           O 
ATOM   2331  N   ILE   452      20.273  11.495  18.410  1.00  0.00           N 
ATOM   2332  H   ILE   452      19.718  11.031  19.115  1.00  0.00           H 
ATOM   2333  CA  ILE   452      21.660  11.064  18.223  1.00  0.00           C 
ATOM   2334  HA  ILE   452      22.320  11.931  18.242  1.00  0.00           H 
ATOM   2335  CB  ILE   452      22.102  10.062  19.295  1.00  0.00           C 
ATOM   2336  HB  ILE   452      21.425   9.208  19.304  1.00  0.00           H 
ATOM   2337  CG2 ILE   452      23.504   9.591  18.975  1.00  0.00           C 
ATOM   2338 HG21 ILE   452      24.182  10.445  18.966  1.00  0.00           H 
ATOM   2339 HG22 ILE   452      23.830   8.877  19.732  1.00  0.00           H 
ATOM   2340 HG23 ILE   452      23.512   9.111  17.996  1.00  0.00           H 
ATOM   2341  CG1 ILE   452      22.047  10.700  20.686  1.00  0.00           C 
ATOM   2342 HG12 ILE   452      22.753  11.530  20.684  1.00  0.00           H 
ATOM   2343 HG13 ILE   452      21.036  11.084  20.821  1.00  0.00           H 
ATOM   2344  CD1 ILE   452      22.386   9.747  21.830  1.00  0.00           C 
ATOM   2345 HD11 ILE   452      23.397   9.363  21.696  1.00  0.00           H 
ATOM   2346 HD12 ILE   452      22.323  10.280  22.779  1.00  0.00           H 
ATOM   2347 HD13 ILE   452      21.680   8.917  21.833  1.00  0.00           H 
ATOM   2348  C   ILE   452      21.845  10.379  16.863  1.00  0.00           C 
ATOM   2349  O   ILE   452      22.772  10.675  16.124  1.00  0.00           O 
ATOM   2350  N   LEU   453      20.965   9.444  16.549  1.00  0.00           N 
ATOM   2351  H   LEU   453      20.225   9.214  17.197  1.00  0.00           H 
ATOM   2352  CA  LEU   453      21.026   8.726  15.296  1.00  0.00           C 
ATOM   2353  HA  LEU   453      21.952   8.154  15.241  1.00  0.00           H 
ATOM   2354  CB  LEU   453      19.852   7.764  15.181  1.00  0.00           C 
ATOM   2355  HB2 LEU   453      19.996   7.027  15.971  1.00  0.00           H 
ATOM   2356  HB3 LEU   453      18.931   8.318  15.364  1.00  0.00           H 
ATOM   2357  CG  LEU   453      19.758   7.051  13.831  1.00  0.00           C 
ATOM   2358  HG  LEU   453      19.922   7.774  13.032  1.00  0.00           H 
ATOM   2359  CD1 LEU   453      20.821   5.941  13.745  1.00  0.00           C 
ATOM   2360 HD11 LEU   453      20.657   5.218  14.544  1.00  0.00           H 
ATOM   2361 HD12 LEU   453      20.746   5.439  12.780  1.00  0.00           H 
ATOM   2362 HD13 LEU   453      21.814   6.379  13.850  1.00  0.00           H 
ATOM   2363  CD2 LEU   453      18.366   6.477  13.669  1.00  0.00           C 
ATOM   2364 HD21 LEU   453      17.633   7.283  13.709  1.00  0.00           H 
ATOM   2365 HD22 LEU   453      18.292   5.967  12.708  1.00  0.00           H 
ATOM   2366 HD23 LEU   453      18.169   5.767  14.472  1.00  0.00           H 
ATOM   2367  C   LEU   453      20.979   9.674  14.117  1.00  0.00           C 
ATOM   2368  O   LEU   453      21.421   9.328  13.022  1.00  0.00           O 
ATOM   2369  N   LEU   454      20.441  10.868  14.320  1.00  0.00           N 
ATOM   2370  H   LEU   454      20.030  11.128  15.205  1.00  0.00           H 
ATOM   2371  CA  LEU   454      20.337  11.803  13.209  1.00  0.00           C 
ATOM   2372  HA  LEU   454      20.545  11.291  12.269  1.00  0.00           H 
ATOM   2373  CB  LEU   454      18.932  12.382  13.147  1.00  0.00           C 
ATOM   2374  HB2 LEU   454      18.684  12.638  14.177  1.00  0.00           H 
ATOM   2375  HB3 LEU   454      18.949  13.289  12.542  1.00  0.00           H 
ATOM   2376  CG  LEU   454      17.879  11.419  12.593  1.00  0.00           C 
ATOM   2377  HG  LEU   454      17.959  10.458  13.101  1.00  0.00           H 
ATOM   2378  CD1 LEU   454      16.502  11.998  12.826  1.00  0.00           C 
ATOM   2379 HD11 LEU   454      16.421  12.959  12.318  1.00  0.00           H 
ATOM   2380 HD12 LEU   454      15.749  11.315  12.433  1.00  0.00           H 
ATOM   2381 HD13 LEU   454      16.342  12.138  13.895  1.00  0.00           H 
ATOM   2382  CD2 LEU   454      18.140  11.176  11.115  1.00  0.00           C 
ATOM   2383 HD21 LEU   454      19.132  10.742  10.987  1.00  0.00           H 
ATOM   2384 HD22 LEU   454      17.390  10.490  10.721  1.00  0.00           H 
ATOM   2385 HD23 LEU   454      18.086  12.122  10.576  1.00  0.00           H 
ATOM   2386  C   LEU   454      21.347  12.918  13.204  1.00  0.00           C 
ATOM   2387  O   LEU   454      21.812  13.309  12.147  1.00  0.00           O 
ATOM   2388  N   ASN   455      21.697  13.427  14.378  1.00  0.00           N 
ATOM   2389  H   ASN   455      21.274  13.092  15.232  1.00  0.00           H 
ATOM   2390  CA  ASN   455      22.665  14.510  14.466  1.00  0.00           C 
ATOM   2391  HA  ASN   455      22.525  15.193  13.628  1.00  0.00           H 
ATOM   2392  CB  ASN   455      22.497  15.288  15.760  1.00  0.00           C 
ATOM   2393  HB2 ASN   455      21.488  15.698  15.799  1.00  0.00           H 
ATOM   2394  HB3 ASN   455      22.649  14.616  16.605  1.00  0.00           H 
ATOM   2395  CG  ASN   455      23.485  16.427  15.865  1.00  0.00           C 
ATOM   2396  OD1 ASN   455      23.612  17.235  14.938  1.00  0.00           O 
ATOM   2397  ND2 ASN   455      24.195  16.502  16.989  1.00  0.00           N 
ATOM   2398 HD21 ASN   455      24.869  17.245  17.108  1.00  0.00           H 
ATOM   2399 HD22 ASN   455      24.056  15.816  17.717  1.00  0.00           H 
ATOM   2400  C   ASN   455      24.101  14.049  14.382  1.00  0.00           C 
ATOM   2401  O   ASN   455      24.831  14.477  13.500  1.00  0.00           O 
ATOM   2402  N   SER   456      24.504  13.197  15.323  1.00  0.00           N 
ATOM   2403  H   SER   456      23.852  12.930  16.046  1.00  0.00           H 
ATOM   2404  CA  SER   456      25.863  12.654  15.378  1.00  0.00           C 
ATOM   2405  HA  SER   456      26.565  13.433  15.674  1.00  0.00           H 
ATOM   2406  CB  SER   456      25.931  11.519  16.402  1.00  0.00           C 
ATOM   2407  HB2 SER   456      25.193  10.764  16.130  1.00  0.00           H 
ATOM   2408  HB3 SER   456      26.928  11.081  16.366  1.00  0.00           H 
ATOM   2409  OG  SER   456      25.667  11.986  17.716  1.00  0.00           O 
ATOM   2410  HG  SER   456      25.717  11.252  18.333  1.00  0.00           H 
ATOM   2411  C   SER   456      26.324  12.134  14.021  1.00  0.00           C 
ATOM   2412  O   SER   456      25.805  11.133  13.514  1.00  0.00           O 
ATOM   2413  N   GLY   457      27.302  12.812  13.438  1.00  0.00           N 
ATOM   2414  H   GLY   457      27.733  13.616  13.871  1.00  0.00           H 
ATOM   2415  CA  GLY   457      27.777  12.397  12.137  1.00  0.00           C 
ATOM   2416  HA2 GLY   457      28.759  12.848  11.993  1.00  0.00           H 
ATOM   2417  HA3 GLY   457      27.877  11.312  12.161  1.00  0.00           H 
ATOM   2418  C   GLY   457      26.871  12.789  10.966  1.00  0.00           C 
ATOM   2419  O   GLY   457      26.556  11.973  10.103  1.00  0.00           O 
ATOM   2420  N   VAL   458      26.447  14.044  10.931  1.00  0.00           N 
ATOM   2421  H   VAL   458      26.699  14.690  11.666  1.00  0.00           H 
ATOM   2422  CA  VAL   458      25.610  14.528   9.845  1.00  0.00           C 
ATOM   2423  HA  VAL   458      25.321  13.711   9.184  1.00  0.00           H 
ATOM   2424  CB  VAL   458      24.332  15.215  10.368  1.00  0.00           C 
ATOM   2425  HB  VAL   458      23.765  14.500  10.964  1.00  0.00           H 
ATOM   2426  CG1 VAL   458      24.685  16.419  11.223  1.00  0.00           C 
ATOM   2427 HG11 VAL   458      25.252  17.135  10.627  1.00  0.00           H 
ATOM   2428 HG12 VAL   458      23.770  16.890  11.583  1.00  0.00           H 
ATOM   2429 HG13 VAL   458      25.286  16.098  12.073  1.00  0.00           H 
ATOM   2430  CG2 VAL   458      23.462  15.629   9.194  1.00  0.00           C 
ATOM   2431 HG21 VAL   458      23.189  14.747   8.615  1.00  0.00           H 
ATOM   2432 HG22 VAL   458      22.559  16.114   9.564  1.00  0.00           H 
ATOM   2433 HG23 VAL   458      24.013  16.323   8.560  1.00  0.00           H 
ATOM   2434  C   VAL   458      26.413  15.533   9.029  1.00  0.00           C 
ATOM   2435  O   VAL   458      26.237  15.664   7.819  1.00  0.00           O 
ATOM   2436  N   TYR   459      27.305  16.240   9.704  1.00  0.00           N 
ATOM   2437  H   TYR   459      27.413  16.122  10.701  1.00  0.00           H 
ATOM   2438  CA  TYR   459      28.130  17.224   9.037  1.00  0.00           C 
ATOM   2439  HA  TYR   459      27.533  17.801   8.331  1.00  0.00           H 
ATOM   2440  CB  TYR   459      28.724  18.180  10.071  1.00  0.00           C 
ATOM   2441  HB2 TYR   459      29.544  17.660  10.566  1.00  0.00           H 
ATOM   2442  HB3 TYR   459      29.113  19.047   9.538  1.00  0.00           H 
ATOM   2443  CG  TYR   459      27.716  18.635  11.108  1.00  0.00           C 
ATOM   2444  CD1 TYR   459      27.731  18.109  12.408  1.00  0.00           C 
ATOM   2445  HD1 TYR   459      28.484  17.363  12.661  1.00  0.00           H 
ATOM   2446  CE1 TYR   459      26.804  18.524  13.373  1.00  0.00           C 
ATOM   2447  HE1 TYR   459      26.825  18.106  14.379  1.00  0.00           H 
ATOM   2448  CZ  TYR   459      25.847  19.474  13.035  1.00  0.00           C 
ATOM   2449  OH  TYR   459      24.936  19.890  13.983  1.00  0.00           O 
ATOM   2450  HH  TYR   459      25.056  19.460  14.833  1.00  0.00           H 
ATOM   2451  CE2 TYR   459      25.810  20.009  11.748  1.00  0.00           C 
ATOM   2452  HE2 TYR   459      25.058  20.753  11.483  1.00  0.00           H 
ATOM   2453  CD2 TYR   459      26.746  19.586  10.792  1.00  0.00           C 
ATOM   2454  HD2 TYR   459      26.722  20.002   9.785  1.00  0.00           H 
ATOM   2455  C   TYR   459      29.228  16.497   8.271  1.00  0.00           C 
ATOM   2456  O   TYR   459      29.979  17.106   7.502  1.00  0.00           O 
ATOM   2457  N   THR   460      29.295  15.180   8.455  1.00  0.00           N 
ATOM   2458  H   THR   460      28.686  14.718   9.115  1.00  0.00           H 
ATOM   2459  CA  THR   460      30.321  14.388   7.792  1.00  0.00           C 
ATOM   2460  HA  THR   460      30.966  15.018   7.179  1.00  0.00           H 
ATOM   2461  CB  THR   460      31.209  13.614   8.818  1.00  0.00           C 
ATOM   2462  HB  THR   460      31.844  12.911   8.279  1.00  0.00           H 
ATOM   2463  CG2 THR   460      32.086  14.591   9.611  1.00  0.00           C 
ATOM   2464 HG21 THR   460      31.451  15.294  10.151  1.00  0.00           H 
ATOM   2465 HG22 THR   460      32.699  14.036  10.321  1.00  0.00           H 
ATOM   2466 HG23 THR   460      32.732  15.139   8.925  1.00  0.00           H 
ATOM   2467  OG1 THR   460      30.383  12.844   9.708  1.00  0.00           O 
ATOM   2468  HG1 THR   460      30.939  12.373  10.333  1.00  0.00           H 
ATOM   2469  C   THR   460      29.830  13.399   6.739  1.00  0.00           C 
ATOM   2470  O   THR   460      30.475  12.382   6.491  1.00  0.00           O 
ATOM   2471  N   PHE   461      28.707  13.700   6.105  1.00  0.00           N 
ATOM   2472  H   PHE   461      28.172  14.522   6.347  1.00  0.00           H 
ATOM   2473  CA  PHE   461      28.191  12.823   5.065  1.00  0.00           C 
ATOM   2474  HA  PHE   461      27.926  11.853   5.484  1.00  0.00           H 
ATOM   2475  CB  PHE   461      26.953  13.441   4.457  1.00  0.00           C 
ATOM   2476  HB2 PHE   461      26.992  14.529   4.505  1.00  0.00           H 
ATOM   2477  HB3 PHE   461      26.855  13.127   3.418  1.00  0.00           H 
ATOM   2478  CG  PHE   461      25.717  13.035   5.137  1.00  0.00           C 
ATOM   2479  CD1 PHE   461      24.545  13.734   4.943  1.00  0.00           C 
ATOM   2480  HD1 PHE   461      24.539  14.607   4.291  1.00  0.00           H 
ATOM   2481  CE1 PHE   461      23.385  13.334   5.569  1.00  0.00           C 
ATOM   2482  HE1 PHE   461      22.460  13.889   5.410  1.00  0.00           H 
ATOM   2483  CZ  PHE   461      23.394  12.220   6.406  1.00  0.00           C 
ATOM   2484  HZ  PHE   461      22.478  11.901   6.904  1.00  0.00           H 
ATOM   2485  CE2 PHE   461      24.570  11.518   6.604  1.00  0.00           C 
ATOM   2486  HE2 PHE   461      24.590  10.645   7.257  1.00  0.00           H 
ATOM   2487  CD2 PHE   461      25.720  11.929   5.970  1.00  0.00           C 
ATOM   2488  HD2 PHE   461      26.651  11.382   6.120  1.00  0.00           H 
ATOM   2489  C   PHE   461      29.208  12.550   3.970  1.00  0.00           C 
ATOM   2490  O   PHE   461      29.849  13.483   3.481  1.00  0.00           O 
ATOM   2491  N   LEU   462      29.355  11.284   3.577  1.00  0.00           N 
ATOM   2492  H   LEU   462      28.826  10.541   4.011  1.00  0.00           H 
ATOM   2493  CA  LEU   462      30.314  10.933   2.530  1.00  0.00           C 
ATOM   2494  HA  LEU   462      31.326  11.033   2.922  1.00  0.00           H 
ATOM   2495  CB  LEU   462      30.116   9.485   2.040  1.00  0.00           C 
ATOM   2496  HB2 LEU   462      31.022   9.308   1.461  1.00  0.00           H 
ATOM   2497  HB3 LEU   462      30.155   8.903   2.961  1.00  0.00           H 
ATOM   2498  CG  LEU   462      28.891   9.059   1.217  1.00  0.00           C 
ATOM   2499  HG  LEU   462      27.998   9.480   1.678  1.00  0.00           H 
ATOM   2500  CD1 LEU   462      28.998   9.549  -0.226  1.00  0.00           C 
ATOM   2501 HD11 LEU   462      29.891   9.128  -0.688  1.00  0.00           H 
ATOM   2502 HD12 LEU   462      28.117   9.232  -0.784  1.00  0.00           H 
ATOM   2503 HD13 LEU   462      29.063  10.637  -0.237  1.00  0.00           H 
ATOM   2504  CD2 LEU   462      28.799   7.536   1.232  1.00  0.00           C 
ATOM   2505 HD21 LEU   462      28.694   7.188   2.260  1.00  0.00           H 
ATOM   2506 HD22 LEU   462      27.933   7.218   0.651  1.00  0.00           H 
ATOM   2507 HD23 LEU   462      29.704   7.113   0.796  1.00  0.00           H 
ATOM   2508  C   LEU   462      30.144  11.907   1.372  1.00  0.00           C 
ATOM   2509  O   LEU   462      31.120  12.501   0.895  1.00  0.00           O 
ATOM   2510  N   SER   463      28.900  12.090   0.937  1.00  0.00           N 
ATOM   2511  H   SER   463      28.130  11.562   1.322  1.00  0.00           H 
ATOM   2512  CA  SER   463      28.628  13.010  -0.155  1.00  0.00           C 
ATOM   2513  HA  SER   463      29.267  12.772  -1.005  1.00  0.00           H 
ATOM   2514  CB  SER   463      27.166  12.905  -0.598  1.00  0.00           C 
ATOM   2515  HB2 SER   463      26.518  13.110   0.254  1.00  0.00           H 
ATOM   2516  HB3 SER   463      26.976  13.638  -1.382  1.00  0.00           H 
ATOM   2517  OG  SER   463      26.898  11.601  -1.094  1.00  0.00           O 
ATOM   2518  HG  SER   463      25.980  11.546  -1.369  1.00  0.00           H 
ATOM   2519  C   SER   463      28.973  14.439   0.267  1.00  0.00           C 
ATOM   2520  O   SER   463      28.506  14.930   1.309  1.00  0.00           O 
ATOM   2521  N   SER   464      29.821  15.033  -0.558  1.00  0.00           N 
ATOM   2522  H   SER   464      30.229  14.479  -1.298  1.00  0.00           H 
ATOM   2523  CA  SER   464      30.215  16.444  -0.446  1.00  0.00           C 
ATOM   2524  HA  SER   464      29.839  16.853   0.492  1.00  0.00           H 
ATOM   2525  CB  SER   464      31.736  16.597  -0.470  1.00  0.00           C 
ATOM   2526  HB2 SER   464      31.994  17.638  -0.277  1.00  0.00           H 
ATOM   2527  HB3 SER   464      32.171  15.966   0.305  1.00  0.00           H 
ATOM   2528  OG  SER   464      32.245  16.211  -1.733  1.00  0.00           O 
ATOM   2529  HG  SER   464      33.200  16.311  -1.737  1.00  0.00           H 
ATOM   2530  C   SER   464      29.578  17.174  -1.630  1.00  0.00           C 
ATOM   2531  O   SER   464      29.542  18.409  -1.683  1.00  0.00           O 
ATOM   2532  N   THR   465      29.104  16.349  -2.545  1.00  0.00           N 
ATOM   2533  H   THR   465      29.129  15.362  -2.334  1.00  0.00           H 
ATOM   2534  CA  THR   465      28.369  16.787  -3.733  1.00  0.00           C 
ATOM   2535  HA  THR   465      28.981  17.493  -4.294  1.00  0.00           H 
ATOM   2536  CB  THR   465      28.029  15.615  -4.636  1.00  0.00           C 
ATOM   2537  HB  THR   465      27.909  16.002  -5.648  1.00  0.00           H 
ATOM   2538  CG2 THR   465      29.100  14.522  -4.631  1.00  0.00           C 
ATOM   2539 HG21 THR   465      29.220  14.135  -3.619  1.00  0.00           H 
ATOM   2540 HG22 THR   465      28.797  13.713  -5.296  1.00  0.00           H 
ATOM   2541 HG23 THR   465      30.047  14.939  -4.974  1.00  0.00           H 
ATOM   2542  OG1 THR   465      26.813  15.017  -4.212  1.00  0.00           O 
ATOM   2543  HG1 THR   465      26.603  14.277  -4.786  1.00  0.00           H 
ATOM   2544  C   THR   465      26.935  17.251  -3.338  1.00  0.00           C 
ATOM   2545  O   THR   465      26.459  16.965  -2.229  1.00  0.00           O 
ATOM   2546  N   LEU   466      26.298  17.870  -4.319  1.00  0.00           N 
ATOM   2547  H   LEU   466      26.835  17.956  -5.170  1.00  0.00           H 
ATOM   2548  CA  LEU   466      24.981  18.568  -4.240  1.00  0.00           C 
ATOM   2549  HA  LEU   466      25.014  19.432  -3.577  1.00  0.00           H 
ATOM   2550  CB  LEU   466      24.681  19.054  -5.664  1.00  0.00           C 
ATOM   2551  HB2 LEU   466      25.155  20.034  -5.728  1.00  0.00           H 
ATOM   2552  HB3 LEU   466      25.177  18.365  -6.348  1.00  0.00           H 
ATOM   2553  CG  LEU   466      23.229  19.174  -6.039  1.00  0.00           C 
ATOM   2554  HG  LEU   466      23.154  19.751  -6.961  1.00  0.00           H 
ATOM   2555  CD1 LEU   466      22.601  17.812  -6.244  1.00  0.00           C 
ATOM   2556 HD11 LEU   466      22.675  17.235  -5.322  1.00  0.00           H 
ATOM   2557 HD12 LEU   466      21.552  17.932  -6.514  1.00  0.00           H 
ATOM   2558 HD13 LEU   466      23.124  17.287  -7.044  1.00  0.00           H 
ATOM   2559  CD2 LEU   466      22.386  19.914  -5.009  1.00  0.00           C 
ATOM   2560 HD21 LEU   466      22.771  20.926  -4.883  1.00  0.00           H 
ATOM   2561 HD22 LEU   466      21.352  19.960  -5.350  1.00  0.00           H 
ATOM   2562 HD23 LEU   466      22.431  19.387  -4.056  1.00  0.00           H 
ATOM   2563  C   LEU   466      23.831  17.744  -3.570  1.00  0.00           C 
ATOM   2564  O   LEU   466      23.035  18.277  -2.777  1.00  0.00           O 
ATOM   2565  N   LYS   467      23.724  16.465  -3.862  1.00  0.00           N 
ATOM   2566  H   LYS   467      24.366  16.032  -4.511  1.00  0.00           H 
ATOM   2567  CA  LYS   467      22.668  15.624  -3.251  1.00  0.00           C 
ATOM   2568  HA  LYS   467      21.685  15.995  -3.541  1.00  0.00           H 
ATOM   2569  CB  LYS   467      22.802  14.173  -3.723  1.00  0.00           C 
ATOM   2570  HB2 LYS   467      22.806  14.181  -4.813  1.00  0.00           H 
ATOM   2571  HB3 LYS   467      23.758  13.797  -3.360  1.00  0.00           H 
ATOM   2572  CG  LYS   467      21.673  13.265  -3.223  1.00  0.00           C 
ATOM   2573  HG2 LYS   467      21.690  13.284  -2.133  1.00  0.00           H 
ATOM   2574  HG3 LYS   467      20.730  13.681  -3.578  1.00  0.00           H 
ATOM   2575  CD  LYS   467      21.809  11.819  -3.711  1.00  0.00           C 
ATOM   2576  HD2 LYS   467      21.820  11.838  -4.801  1.00  0.00           H 
ATOM   2577  HD3 LYS   467      22.762  11.436  -3.346  1.00  0.00           H 
ATOM   2578  CE  LYS   467      20.675  10.911  -3.228  1.00  0.00           C 
ATOM   2579  HE2 LYS   467      20.680  10.926  -2.138  1.00  0.00           H 
ATOM   2580  HE3 LYS   467      19.737  11.330  -3.593  1.00  0.00           H 
ATOM   2581  NZ  LYS   467      20.808   9.524  -3.699  1.00  0.00           N 
ATOM   2582  HZ1 LYS   467      21.677   9.135  -3.361  1.00  0.00           H 
ATOM   2583  HZ2 LYS   467      20.035   8.975  -3.351  1.00  0.00           H 
ATOM   2584  HZ3 LYS   467      20.803   9.509  -4.709  1.00  0.00           H 
ATOM   2585  C   LYS   467      22.784  15.650  -1.711  1.00  0.00           C 
ATOM   2586  O   LYS   467      21.778  15.616  -0.988  1.00  0.00           O 
ATOM   2587  N   SER   468      24.024  15.720  -1.263  1.00  0.00           N 
ATOM   2588  H   SER   468      24.768  15.778  -1.944  1.00  0.00           H 
ATOM   2589  CA  SER   468      24.386  15.690   0.169  1.00  0.00           C 
ATOM   2590  HA  SER   468      23.968  14.805   0.649  1.00  0.00           H 
ATOM   2591  CB  SER   468      25.904  15.645   0.302  1.00  0.00           C 
ATOM   2592  HB2 SER   468      26.262  14.678  -0.051  1.00  0.00           H 
ATOM   2593  HB3 SER   468      26.336  16.437  -0.309  1.00  0.00           H 
ATOM   2594  OG  SER   468      26.290  15.826   1.648  1.00  0.00           O 
ATOM   2595  HG  SER   468      27.247  15.795   1.713  1.00  0.00           H 
ATOM   2596  C   SER   468      23.847  16.912   0.941  1.00  0.00           C 
ATOM   2597  O   SER   468      23.713  16.885   2.175  1.00  0.00           O 
ATOM   2598  N   LEU   469      23.557  17.988   0.223  1.00  0.00           N 
ATOM   2599  H   LEU   469      23.742  18.007  -0.770  1.00  0.00           H 
ATOM   2600  CA  LEU   469      22.994  19.198   0.853  1.00  0.00           C 
ATOM   2601  HA  LEU   469      23.476  19.361   1.817  1.00  0.00           H 
ATOM   2602  CB  LEU   469      23.214  20.435  -0.018  1.00  0.00           C 
ATOM   2603  HB2 LEU   469      23.343  20.093  -1.045  1.00  0.00           H 
ATOM   2604  HB3 LEU   469      22.319  21.054   0.048  1.00  0.00           H 
ATOM   2605  CG  LEU   469      24.440  21.261   0.405  1.00  0.00           C 
ATOM   2606  HG  LEU   469      24.561  22.065  -0.321  1.00  0.00           H 
ATOM   2607  CD1 LEU   469      24.314  21.857   1.812  1.00  0.00           C 
ATOM   2608 HD11 LEU   469      24.194  21.053   2.538  1.00  0.00           H 
ATOM   2609 HD12 LEU   469      25.213  22.427   2.047  1.00  0.00           H 
ATOM   2610 HD13 LEU   469      23.446  22.515   1.852  1.00  0.00           H 
ATOM   2611  CD2 LEU   469      25.732  20.440   0.411  1.00  0.00           C 
ATOM   2612 HD21 LEU   469      25.921  20.051  -0.590  1.00  0.00           H 
ATOM   2613 HD22 LEU   469      26.564  21.074   0.717  1.00  0.00           H 
ATOM   2614 HD23 LEU   469      25.632  19.610   1.110  1.00  0.00           H 
ATOM   2615  C   LEU   469      21.495  18.977   1.092  1.00  0.00           C 
ATOM   2616  O   LEU   469      20.934  19.392   2.112  1.00  0.00           O 
ATOM   2617  N   GLU   470      20.856  18.319   0.136  1.00  0.00           N 
ATOM   2618  H   GLU   470      21.340  18.024  -0.700  1.00  0.00           H 
ATOM   2619  CA  GLU   470      19.431  17.987   0.269  1.00  0.00           C 
ATOM   2620  HA  GLU   470      18.842  18.903   0.313  1.00  0.00           H 
ATOM   2621  CB  GLU   470      18.956  17.158  -0.926  1.00  0.00           C 
ATOM   2622  HB2 GLU   470      19.754  16.457  -1.172  1.00  0.00           H 
ATOM   2623  HB3 GLU   470      18.073  16.605  -0.606  1.00  0.00           H 
ATOM   2624  CG  GLU   470      18.613  17.995  -2.162  1.00  0.00           C 
ATOM   2625  HG2 GLU   470      17.900  18.763  -1.862  1.00  0.00           H 
ATOM   2626  HG3 GLU   470      19.530  18.469  -2.514  1.00  0.00           H 
ATOM   2627  CD  GLU   470      18.011  17.151  -3.288  1.00  0.00           C 
ATOM   2628  OE1 GLU   470      17.636  17.709  -4.386  1.00  0.00           O 
ATOM   2629  OE2 GLU   470      17.880  15.876  -3.134  1.00  0.00           O 
ATOM   2630  C   GLU   470      19.263  17.167   1.551  1.00  0.00           C 
ATOM   2631  O   GLU   470      18.513  17.544   2.461  1.00  0.00           O 
ATOM   2632  N   GLU   471      19.996  16.065   1.576  1.00  0.00           N 
ATOM   2633  H   GLU   471      20.591  15.865   0.784  1.00  0.00           H 
ATOM   2634  CA  GLU   471      20.013  15.131   2.716  1.00  0.00           C 
ATOM   2635  HA  GLU   471      19.063  14.600   2.776  1.00  0.00           H 
ATOM   2636  CB  GLU   471      21.137  14.106   2.541  1.00  0.00           C 
ATOM   2637  HB2 GLU   471      22.059  14.658   2.358  1.00  0.00           H 
ATOM   2638  HB3 GLU   471      21.225  13.553   3.476  1.00  0.00           H 
ATOM   2639  CG  GLU   471      20.892  13.129   1.393  1.00  0.00           C 
ATOM   2640  HG2 GLU   471      20.021  13.473   0.835  1.00  0.00           H 
ATOM   2641  HG3 GLU   471      21.769  13.153   0.747  1.00  0.00           H 
ATOM   2642  CD  GLU   471      20.655  11.700   1.875  1.00  0.00           C 
ATOM   2643  OE1 GLU   471      21.397  11.203   2.805  1.00  0.00           O 
ATOM   2644  OE2 GLU   471      19.711  10.997   1.356  1.00  0.00           O 
ATOM   2645  C   GLU   471      20.281  15.893   4.016  1.00  0.00           C 
ATOM   2646  O   GLU   471      19.430  15.961   4.911  1.00  0.00           O 
ATOM   2647  N   LYS   472      21.486  16.447   4.112  1.00  0.00           N 
ATOM   2648  H   LYS   472      22.152  16.313   3.364  1.00  0.00           H 
ATOM   2649  CA  LYS   472      21.900  17.224   5.276  1.00  0.00           C 
ATOM   2650  HA  LYS   472      22.175  16.563   6.098  1.00  0.00           H 
ATOM   2651  CB  LYS   472      23.128  18.080   4.900  1.00  0.00           C 
ATOM   2652  HB2 LYS   472      23.908  17.372   4.619  1.00  0.00           H 
ATOM   2653  HB3 LYS   472      22.830  18.658   4.025  1.00  0.00           H 
ATOM   2654  CG  LYS   472      23.663  19.026   5.977  1.00  0.00           C 
ATOM   2655  HG2 LYS   472      22.858  19.690   6.291  1.00  0.00           H 
ATOM   2656  HG3 LYS   472      23.998  18.434   6.828  1.00  0.00           H 
ATOM   2657  CD  LYS   472      24.835  19.861   5.442  1.00  0.00           C 
ATOM   2658  HD2 LYS   472      25.644  19.179   5.181  1.00  0.00           H 
ATOM   2659  HD3 LYS   472      24.497  20.382   4.546  1.00  0.00           H 
ATOM   2660  CE  LYS   472      25.339  20.882   6.466  1.00  0.00           C 
ATOM   2661  HE2 LYS   472      24.508  21.543   6.711  1.00  0.00           H 
ATOM   2662  HE3 LYS   472      25.642  20.334   7.358  1.00  0.00           H 
ATOM   2663  NZ  LYS   472      26.497  21.699   5.963  1.00  0.00           N 
ATOM   2664  HZ1 LYS   472      26.217  22.207   5.137  1.00  0.00           H 
ATOM   2665  HZ2 LYS   472      26.784  22.352   6.678  1.00  0.00           H 
ATOM   2666  HZ3 LYS   472      27.268  21.087   5.736  1.00  0.00           H 
ATOM   2667  C   LYS   472      20.736  18.111   5.732  1.00  0.00           C 
ATOM   2668  O   LYS   472      20.520  18.316   6.922  1.00  0.00           O 
ATOM   2669  N   ASP   473      19.966  18.602   4.767  1.00  0.00           N 
ATOM   2670  H   ASP   473      20.188  18.397   3.803  1.00  0.00           H 
ATOM   2671  CA  ASP   473      18.840  19.477   5.043  1.00  0.00           C 
ATOM   2672  HA  ASP   473      19.099  20.196   5.820  1.00  0.00           H 
ATOM   2673  CB  ASP   473      18.472  20.242   3.775  1.00  0.00           C 
ATOM   2674  HB2 ASP   473      19.348  20.247   3.126  1.00  0.00           H 
ATOM   2675  HB3 ASP   473      17.656  19.716   3.279  1.00  0.00           H 
ATOM   2676  CG  ASP   473      18.055  21.652   4.062  1.00  0.00           C 
ATOM   2677  OD1 ASP   473      18.903  22.418   4.566  1.00  0.00           O 
ATOM   2678  OD2 ASP   473      16.882  21.990   3.794  1.00  0.00           O 
ATOM   2679  C   ASP   473      17.624  18.732   5.568  1.00  0.00           C 
ATOM   2680  O   ASP   473      16.958  19.209   6.478  1.00  0.00           O 
ATOM   2681  N   HIE   474      17.334  17.571   4.988  1.00  0.00           N 
ATOM   2682  H   HIE   474      17.897  17.226   4.224  1.00  0.00           H 
ATOM   2683  CA  HIE   474      16.188  16.774   5.419  1.00  0.00           C 
ATOM   2684  HA  HIE   474      15.273  17.351   5.288  1.00  0.00           H 
ATOM   2685  CB  HIE   474      16.076  15.488   4.600  1.00  0.00           C 
ATOM   2686  HB2 HIE   474      15.925  15.705   3.543  1.00  0.00           H 
ATOM   2687  HB3 HIE   474      16.989  14.906   4.724  1.00  0.00           H 
ATOM   2688  CG  HIE   474      14.944  14.603   5.022  1.00  0.00           C 
ATOM   2689  ND1 HIE   474      15.143  13.388   5.635  1.00  0.00           N 
ATOM   2690  CE1 HIE   474      13.975  12.816   5.865  1.00  0.00           C 
ATOM   2691  HE1 HIE   474      13.922  11.839   6.345  1.00  0.00           H 
ATOM   2692  NE2 HIE   474      13.024  13.618   5.427  1.00  0.00           N 
ATOM   2693  HE2 HIE   474      12.030  13.442   5.469  1.00  0.00           H 
ATOM   2694  CD2 HIE   474      13.604  14.747   4.897  1.00  0.00           C 
ATOM   2695  HD2 HIE   474      12.979  15.538   4.484  1.00  0.00           H 
ATOM   2696  C   HIE   474      16.335  16.425   6.893  1.00  0.00           C 
ATOM   2697  O   HIE   474      15.420  16.636   7.691  1.00  0.00           O 
ATOM   2698  N   ILE   475      17.499  15.899   7.248  1.00  0.00           N 
ATOM   2699  H   ILE   475      18.221  15.749   6.558  1.00  0.00           H 
ATOM   2700  CA  ILE   475      17.776  15.534   8.625  1.00  0.00           C 
ATOM   2701  HA  ILE   475      17.121  14.720   8.934  1.00  0.00           H 
ATOM   2702  CB  ILE   475      19.234  15.107   8.796  1.00  0.00           C 
ATOM   2703  HB  ILE   475      19.887  15.949   8.569  1.00  0.00           H 
ATOM   2704  CG2 ILE   475      19.468  14.658  10.221  1.00  0.00           C 
ATOM   2705 HG21 ILE   475      18.815  13.815  10.449  1.00  0.00           H 
ATOM   2706 HG22 ILE   475      20.508  14.354  10.341  1.00  0.00           H 
ATOM   2707 HG23 ILE   475      19.250  15.481  10.902  1.00  0.00           H 
ATOM   2708  CG1 ILE   475      19.559  13.981   7.820  1.00  0.00           C 
ATOM   2709 HG12 ILE   475      18.914  13.138   8.066  1.00  0.00           H 
ATOM   2710 HG13 ILE   475      19.323  14.338   6.818  1.00  0.00           H 
ATOM   2711  CD1 ILE   475      20.982  13.547   7.869  1.00  0.00           C 
ATOM   2712 HD11 ILE   475      21.219  13.189   8.871  1.00  0.00           H 
ATOM   2713 HD12 ILE   475      21.142  12.744   7.150  1.00  0.00           H 
ATOM   2714 HD13 ILE   475      21.628  14.390   7.622  1.00  0.00           H 
ATOM   2715  C   ILE   475      17.518  16.730   9.526  1.00  0.00           C 
ATOM   2716  O   ILE   475      16.786  16.617  10.501  1.00  0.00           O 
ATOM   2717  N   HIE   476      18.126  17.870   9.196  1.00  0.00           N 
ATOM   2718  H   HIE   476      18.722  17.899   8.381  1.00  0.00           H 
ATOM   2719  CA  HIE   476      17.961  19.094   9.978  1.00  0.00           C 
ATOM   2720  HA  HIE   476      18.461  18.988  10.941  1.00  0.00           H 
ATOM   2721  CB  HIE   476      18.571  20.286   9.240  1.00  0.00           C 
ATOM   2722  HB2 HIE   476      18.406  20.159   8.170  1.00  0.00           H 
ATOM   2723  HB3 HIE   476      18.118  21.222   9.568  1.00  0.00           H 
ATOM   2724  CG  HIE   476      20.047  20.435   9.431  1.00  0.00           C 
ATOM   2725  ND1 HIE   476      20.846  21.127   8.544  1.00  0.00           N 
ATOM   2726  CE1 HIE   476      22.095  21.112   8.971  1.00  0.00           C 
ATOM   2727  HE1 HIE   476      22.883  21.607   8.404  1.00  0.00           H 
ATOM   2728  NE2 HIE   476      22.137  20.437  10.105  1.00  0.00           N 
ATOM   2729  HE2 HIE   476      22.962  20.262  10.661  1.00  0.00           H 
ATOM   2730  CD2 HIE   476      20.869  20.004  10.417  1.00  0.00           C 
ATOM   2731  HD2 HIE   476      20.698  19.427  11.326  1.00  0.00           H 
ATOM   2732  C   HIE   476      16.481  19.364  10.207  1.00  0.00           C 
ATOM   2733  O   HIE   476      16.068  19.790  11.292  1.00  0.00           O 
ATOM   2734  N   ARG   477      15.691  19.112   9.169  1.00  0.00           N 
ATOM   2735  H   ARG   477      16.096  18.793   8.301  1.00  0.00           H 
ATOM   2736  CA  ARG   477      14.257  19.329   9.220  1.00  0.00           C 
ATOM   2737  HA  ARG   477      14.041  20.340   9.564  1.00  0.00           H 
ATOM   2738  CB  ARG   477      13.659  19.150   7.822  1.00  0.00           C 
ATOM   2739  HB2 ARG   477      14.396  19.518   7.108  1.00  0.00           H 
ATOM   2740  HB3 ARG   477      13.510  18.081   7.671  1.00  0.00           H 
ATOM   2741  CG  ARG   477      12.342  19.879   7.611  1.00  0.00           C 
ATOM   2742  HG2 ARG   477      11.565  19.368   8.179  1.00  0.00           H 
ATOM   2743  HG3 ARG   477      12.446  20.901   7.975  1.00  0.00           H 
ATOM   2744  CD  ARG   477      11.961  19.902   6.139  1.00  0.00           C 
ATOM   2745  HD2 ARG   477      11.884  18.876   5.779  1.00  0.00           H 
ATOM   2746  HD3 ARG   477      10.996  20.398   6.032  1.00  0.00           H 
ATOM   2747  NE  ARG   477      12.945  20.612   5.323  1.00  0.00           N 
ATOM   2748  HE  ARG   477      13.486  20.059   4.673  1.00  0.00           H 
ATOM   2749  CZ  ARG   477      13.163  21.923   5.376  1.00  0.00           C 
ATOM   2750  NH1 ARG   477      12.463  22.689   6.209  1.00  0.00           N 
ATOM   2751 HH11 ARG   477      11.762  22.272   6.805  1.00  0.00           H 
ATOM   2752 HH12 ARG   477      12.636  23.684   6.242  1.00  0.00           H 
ATOM   2753  NH2 ARG   477      14.090  22.468   4.600  1.00  0.00           N 
ATOM   2754 HH21 ARG   477      14.626  21.885   3.973  1.00  0.00           H 
ATOM   2755 HH22 ARG   477      14.256  23.463   4.640  1.00  0.00           H 
ATOM   2756  C   ARG   477      13.603  18.370  10.215  1.00  0.00           C 
ATOM   2757  O   ARG   477      12.874  18.811  11.103  1.00  0.00           O 
ATOM   2758  N   VAL   478      13.860  17.067  10.073  1.00  0.00           N 
ATOM   2759  H   VAL   478      14.469  16.733   9.340  1.00  0.00           H 
ATOM   2760  CA  VAL   478      13.282  16.088  10.996  1.00  0.00           C 
ATOM   2761  HA  VAL   478      12.195  16.115  10.917  1.00  0.00           H 
ATOM   2762  CB  VAL   478      13.763  14.637  10.731  1.00  0.00           C 
ATOM   2763  HB  VAL   478      14.851  14.601  10.791  1.00  0.00           H 
ATOM   2764  CG1 VAL   478      13.167  13.699  11.769  1.00  0.00           C 
ATOM   2765 HG11 VAL   478      12.079  13.734  11.709  1.00  0.00           H 
ATOM   2766 HG12 VAL   478      13.508  12.681  11.578  1.00  0.00           H 
ATOM   2767 HG13 VAL   478      13.486  14.008  12.764  1.00  0.00           H 
ATOM   2768  CG2 VAL   478      13.363  14.185   9.353  1.00  0.00           C 
ATOM   2769 HG21 VAL   478      13.811  14.845   8.610  1.00  0.00           H 
ATOM   2770 HG22 VAL   478      13.711  13.165   9.189  1.00  0.00           H 
ATOM   2771 HG23 VAL   478      12.277  14.217   9.260  1.00  0.00           H 
ATOM   2772  C   VAL   478      13.710  16.459  12.404  1.00  0.00           C 
ATOM   2773  O   VAL   478      12.890  16.497  13.312  1.00  0.00           O 
ATOM   2774  N   LEU   479      14.998  16.729  12.583  1.00  0.00           N 
ATOM   2775  H   LEU   479      15.660  16.644  11.825  1.00  0.00           H 
ATOM   2776  CA  LEU   479      15.496  17.101  13.893  1.00  0.00           C 
ATOM   2777  HA  LEU   479      15.387  16.262  14.581  1.00  0.00           H 
ATOM   2778  CB  LEU   479      16.979  17.482  13.817  1.00  0.00           C 
ATOM   2779  HB2 LEU   479      17.049  18.191  12.992  1.00  0.00           H 
ATOM   2780  HB3 LEU   479      17.225  17.986  14.751  1.00  0.00           H 
ATOM   2781  CG  LEU   479      17.968  16.324  13.583  1.00  0.00           C 
ATOM   2782  HG  LEU   479      17.762  15.871  12.613  1.00  0.00           H 
ATOM   2783  CD1 LEU   479      19.411  16.840  13.610  1.00  0.00           C 
ATOM   2784 HD11 LEU   479      19.618  17.292  14.580  1.00  0.00           H 
ATOM   2785 HD12 LEU   479      20.097  16.010  13.443  1.00  0.00           H 
ATOM   2786 HD13 LEU   479      19.546  17.585  12.826  1.00  0.00           H 
ATOM   2787  CD2 LEU   479      17.774  15.272  14.657  1.00  0.00           C 
ATOM   2788 HD21 LEU   479      16.753  14.893  14.615  1.00  0.00           H 
ATOM   2789 HD22 LEU   479      18.473  14.452  14.493  1.00  0.00           H 
ATOM   2790 HD23 LEU   479      17.956  15.714  15.636  1.00  0.00           H 
ATOM   2791  C   LEU   479      14.667  18.256  14.452  1.00  0.00           C 
ATOM   2792  O   LEU   479      14.196  18.179  15.591  1.00  0.00           O 
ATOM   2793  N   ASP   480      14.476  19.311  13.654  1.00  0.00           N 
ATOM   2794  H   ASP   480      14.907  19.341  12.741  1.00  0.00           H 
ATOM   2795  CA  ASP   480      13.682  20.459  14.083  1.00  0.00           C 
ATOM   2796  HA  ASP   480      14.195  20.979  14.892  1.00  0.00           H 
ATOM   2797  CB  ASP   480      13.478  21.434  12.928  1.00  0.00           C 
ATOM   2798  HB2 ASP   480      13.342  20.839  12.025  1.00  0.00           H 
ATOM   2799  HB3 ASP   480      12.577  22.018  13.116  1.00  0.00           H 
ATOM   2800  CG  ASP   480      14.653  22.365  12.746  1.00  0.00           C 
ATOM   2801  OD1 ASP   480      15.233  22.761  13.779  1.00  0.00           O 
ATOM   2802  OD2 ASP   480      14.987  22.717  11.588  1.00  0.00           O 
ATOM   2803  C   ASP   480      12.326  20.016  14.620  1.00  0.00           C 
ATOM   2804  O   ASP   480      11.831  20.557  15.596  1.00  0.00           O 
ATOM   2805  N   LYS   481      11.724  19.026  13.975  1.00  0.00           N 
ATOM   2806  H   LYS   481      12.140  18.620  13.149  1.00  0.00           H 
ATOM   2807  CA  LYS   481      10.430  18.522  14.415  1.00  0.00           C 
ATOM   2808  HA  LYS   481       9.753  19.355  14.602  1.00  0.00           H 
ATOM   2809  CB  LYS   481       9.813  17.622  13.340  1.00  0.00           C 
ATOM   2810  HB2 LYS   481       9.443  18.270  12.546  1.00  0.00           H 
ATOM   2811  HB3 LYS   481      10.609  16.988  12.950  1.00  0.00           H 
ATOM   2812  CG  LYS   481       8.666  16.742  13.858  1.00  0.00           C 
ATOM   2813  HG2 LYS   481       9.091  15.995  14.529  1.00  0.00           H 
ATOM   2814  HG3 LYS   481       7.977  17.379  14.414  1.00  0.00           H 
ATOM   2815  CD  LYS   481       7.914  16.043  12.730  1.00  0.00           C 
ATOM   2816  HD2 LYS   481       8.642  15.567  12.073  1.00  0.00           H 
ATOM   2817  HD3 LYS   481       7.266  15.282  13.166  1.00  0.00           H 
ATOM   2818  CE  LYS   481       7.075  17.023  11.929  1.00  0.00           C 
ATOM   2819  HE2 LYS   481       7.719  17.842  11.608  1.00  0.00           H 
ATOM   2820  HE3 LYS   481       6.686  16.503  11.053  1.00  0.00           H 
ATOM   2821  NZ  LYS   481       5.944  17.566  12.726  1.00  0.00           N 
ATOM   2822  HZ1 LYS   481       6.305  18.048  13.537  1.00  0.00           H 
ATOM   2823  HZ2 LYS   481       5.412  18.211  12.160  1.00  0.00           H 
ATOM   2824  HZ3 LYS   481       5.347  16.808  13.023  1.00  0.00           H 
ATOM   2825  C   LYS   481      10.566  17.744  15.718  1.00  0.00           C 
ATOM   2826  O   LYS   481       9.713  17.838  16.600  1.00  0.00           O 
ATOM   2827  N   ILE   482      11.636  16.960  15.830  1.00  0.00           N 
ATOM   2828  H   ILE   482      12.312  16.891  15.083  1.00  0.00           H 
ATOM   2829  CA  ILE   482      11.860  16.177  17.038  1.00  0.00           C 
ATOM   2830  HA  ILE   482      11.022  15.493  17.170  1.00  0.00           H 
ATOM   2831  CB  ILE   482      13.180  15.368  16.966  1.00  0.00           C 
ATOM   2832  HB  ILE   482      14.003  16.041  16.725  1.00  0.00           H 
ATOM   2833  CG2 ILE   482      13.448  14.701  18.300  1.00  0.00           C 
ATOM   2834 HG21 ILE   482      12.626  14.027  18.542  1.00  0.00           H 
ATOM   2835 HG22 ILE   482      14.377  14.134  18.243  1.00  0.00           H 
ATOM   2836 HG23 ILE   482      13.534  15.461  19.076  1.00  0.00           H 
ATOM   2837  CG1 ILE   482      13.076  14.301  15.874  1.00  0.00           C 
ATOM   2838 HG12 ILE   482      12.258  13.640  16.159  1.00  0.00           H 
ATOM   2839 HG13 ILE   482      12.818  14.821  14.951  1.00  0.00           H 
ATOM   2840  CD1 ILE   482      14.329  13.487  15.659  1.00  0.00           C 
ATOM   2841 HD11 ILE   482      14.587  12.967  16.581  1.00  0.00           H 
ATOM   2842 HD12 ILE   482      14.158  12.758  14.867  1.00  0.00           H 
ATOM   2843 HD13 ILE   482      15.148  14.148  15.374  1.00  0.00           H 
ATOM   2844  C   ILE   482      11.926  17.158  18.200  1.00  0.00           C 
ATOM   2845  O   ILE   482      11.525  16.842  19.319  1.00  0.00           O 
ATOM   2846  N   THR   483      12.419  18.359  17.917  1.00  0.00           N 
ATOM   2847  H   THR   483      12.727  18.574  16.979  1.00  0.00           H 
ATOM   2848  CA  THR   483      12.535  19.392  18.935  1.00  0.00           C 
ATOM   2849  HA  THR   483      13.083  18.998  19.791  1.00  0.00           H 
ATOM   2850  CB  THR   483      13.291  20.620  18.388  1.00  0.00           C 
ATOM   2851  HB  THR   483      12.676  21.099  17.626  1.00  0.00           H 
ATOM   2852  CG2 THR   483      13.589  21.616  19.498  1.00  0.00           C 
ATOM   2853 HG21 THR   483      14.205  21.138  20.260  1.00  0.00           H 
ATOM   2854 HG22 THR   483      14.122  22.472  19.085  1.00  0.00           H 
ATOM   2855 HG23 THR   483      12.654  21.953  19.946  1.00  0.00           H 
ATOM   2856  OG1 THR   483      14.530  20.200  17.810  1.00  0.00           O 
ATOM   2857  HG1 THR   483      15.000  20.965  17.470  1.00  0.00           H 
ATOM   2858  C   THR   483      11.131  19.805  19.359  1.00  0.00           C 
ATOM   2859  O   THR   483      10.877  20.010  20.544  1.00  0.00           O 
ATOM   2860  N   ASP   484      10.223  19.918  18.386  1.00  0.00           N 
ATOM   2861  H   ASP   484      10.496  19.727  17.433  1.00  0.00           H 
ATOM   2862  CA  ASP   484       8.830  20.302  18.647  1.00  0.00           C 
ATOM   2863  HA  ASP   484       8.810  21.268  19.152  1.00  0.00           H 
ATOM   2864  CB  ASP   484       8.025  20.413  17.344  1.00  0.00           C 
ATOM   2865  HB2 ASP   484       8.128  19.460  16.826  1.00  0.00           H 
ATOM   2866  HB3 ASP   484       6.978  20.576  17.599  1.00  0.00           H 
ATOM   2867  CG  ASP   484       8.508  21.538  16.438  1.00  0.00           C 
ATOM   2868  OD1 ASP   484       9.129  22.505  16.963  1.00  0.00           O 
ATOM   2869  OD2 ASP   484       8.246  21.455  15.208  1.00  0.00           O 
ATOM   2870  C   ASP   484       8.164  19.257  19.519  1.00  0.00           C 
ATOM   2871  O   ASP   484       7.439  19.592  20.456  1.00  0.00           O 
ATOM   2872  N   THR   485       8.403  17.987  19.194  1.00  0.00           N 
ATOM   2873  H   THR   485       9.008  17.760  18.418  1.00  0.00           H 
ATOM   2874  CA  THR   485       7.830  16.893  19.966  1.00  0.00           C 
ATOM   2875  HA  THR   485       6.743  16.921  19.896  1.00  0.00           H 
ATOM   2876  CB  THR   485       8.313  15.539  19.477  1.00  0.00           C 
ATOM   2877  HB  THR   485       9.382  15.446  19.666  1.00  0.00           H 
ATOM   2878  CG2 THR   485       7.570  14.435  20.213  1.00  0.00           C 
ATOM   2879 HG21 THR   485       6.501  14.527  20.024  1.00  0.00           H 
ATOM   2880 HG22 THR   485       7.918  13.464  19.860  1.00  0.00           H 
ATOM   2881 HG23 THR   485       7.758  14.521  21.283  1.00  0.00           H 
ATOM   2882  OG1 THR   485       8.091  15.420  18.065  1.00  0.00           O 
ATOM   2883  HG1 THR   485       8.399  14.562  17.764  1.00  0.00           H 
ATOM   2884  C   THR   485       8.277  17.050  21.404  1.00  0.00           C 
ATOM   2885  O   THR   485       7.472  16.994  22.316  1.00  0.00           O 
ATOM   2886  N   LEU   486       9.575  17.252  21.593  1.00  0.00           N 
ATOM   2887  H   LEU   486      10.210  17.238  20.808  1.00  0.00           H 
ATOM   2888  CA  LEU   486      10.129  17.440  22.925  1.00  0.00           C 
ATOM   2889  HA  LEU   486       9.900  16.572  23.543  1.00  0.00           H 
ATOM   2890  CB  LEU   486      11.650  17.610  22.863  1.00  0.00           C 
ATOM   2891  HB2 LEU   486      11.829  18.239  21.991  1.00  0.00           H 
ATOM   2892  HB3 LEU   486      11.961  18.140  23.763  1.00  0.00           H 
ATOM   2893  CG  LEU   486      12.455  16.312  22.730  1.00  0.00           C 
ATOM   2894  HG  LEU   486      12.156  15.799  21.816  1.00  0.00           H 
ATOM   2895  CD1 LEU   486      13.949  16.620  22.675  1.00  0.00           C 
ATOM   2896 HD11 LEU   486      14.249  17.133  23.589  1.00  0.00           H 
ATOM   2897 HD12 LEU   486      14.509  15.690  22.581  1.00  0.00           H 
ATOM   2898 HD13 LEU   486      14.158  17.258  21.816  1.00  0.00           H 
ATOM   2899  CD2 LEU   486      12.134  15.412  23.909  1.00  0.00           C 
ATOM   2900 HD21 LEU   486      11.068  15.185  23.914  1.00  0.00           H 
ATOM   2901 HD22 LEU   486      12.702  14.485  23.824  1.00  0.00           H 
ATOM   2902 HD23 LEU   486      12.402  15.918  24.837  1.00  0.00           H 
ATOM   2903  C   LEU   486       9.503  18.640  23.624  1.00  0.00           C 
ATOM   2904  O   LEU   486       8.942  18.484  24.706  1.00  0.00           O 
ATOM   2905  N   ILE   487       9.599  19.828  23.020  1.00  0.00           N 
ATOM   2906  H   ILE   487      10.093  19.914  22.143  1.00  0.00           H 
ATOM   2907  CA  ILE   487       9.008  21.032  23.604  1.00  0.00           C 
ATOM   2908  HA  ILE   487       9.529  21.280  24.529  1.00  0.00           H 
ATOM   2909  CB  ILE   487       9.078  22.229  22.640  1.00  0.00           C 
ATOM   2910  HB  ILE   487       8.836  21.893  21.632  1.00  0.00           H 
ATOM   2911  CG2 ILE   487       8.088  23.297  23.068  1.00  0.00           C 
ATOM   2912 HG21 ILE   487       8.329  23.634  24.076  1.00  0.00           H 
ATOM   2913 HG22 ILE   487       8.144  24.141  22.381  1.00  0.00           H 
ATOM   2914 HG23 ILE   487       7.079  22.884  23.055  1.00  0.00           H 
ATOM   2915  CG1 ILE   487      10.491  22.809  22.615  1.00  0.00           C 
ATOM   2916 HG12 ILE   487      11.162  21.997  22.337  1.00  0.00           H 
ATOM   2917 HG13 ILE   487      10.506  23.574  21.839  1.00  0.00           H 
ATOM   2918  CD1 ILE   487      10.948  23.415  23.933  1.00  0.00           C 
ATOM   2919 HD11 ILE   487      10.934  22.650  24.710  1.00  0.00           H 
ATOM   2920 HD12 ILE   487      11.961  23.802  23.824  1.00  0.00           H 
ATOM   2921 HD13 ILE   487      10.277  24.228  24.212  1.00  0.00           H 
ATOM   2922  C   ILE   487       7.540  20.792  23.955  1.00  0.00           C 
ATOM   2923  O   ILE   487       7.057  21.226  24.998  1.00  0.00           O 
ATOM   2924  N   HIE   488       6.835  20.098  23.071  1.00  0.00           N 
ATOM   2925  H   HIE   488       7.275  19.783  22.218  1.00  0.00           H 
ATOM   2926  CA  HIE   488       5.427  19.782  23.280  1.00  0.00           C 
ATOM   2927  HA  HIE   488       4.846  20.697  23.393  1.00  0.00           H 
ATOM   2928  CB  HIE   488       4.896  19.012  22.071  1.00  0.00           C 
ATOM   2929  HB2 HIE   488       5.068  19.567  21.149  1.00  0.00           H 
ATOM   2930  HB3 HIE   488       5.404  18.049  22.015  1.00  0.00           H 
ATOM   2931  CG  HIE   488       3.428  18.720  22.128  1.00  0.00           C 
ATOM   2932  ND1 HIE   488       2.861  17.922  23.099  1.00  0.00           N 
ATOM   2933  CE1 HIE   488       1.562  17.824  22.881  1.00  0.00           C 
ATOM   2934  HE1 HIE   488       0.932  17.230  23.543  1.00  0.00           H 
ATOM   2935  NE2 HIE   488       1.264  18.532  21.805  1.00  0.00           N 
ATOM   2936  HE2 HIE   488       0.345  18.641  21.401  1.00  0.00           H 
ATOM   2937  CD2 HIE   488       2.413  19.104  21.315  1.00  0.00           C 
ATOM   2938  HD2 HIE   488       2.373  19.732  20.425  1.00  0.00           H 
ATOM   2939  C   HIE   488       5.276  18.941  24.547  1.00  0.00           C 
ATOM   2940  O   HIE   488       4.629  19.359  25.504  1.00  0.00           O 
ATOM   2941  N   LEU   489       5.895  17.760  24.539  1.00  0.00           N 
ATOM   2942  H   LEU   489       6.391  17.484  23.703  1.00  0.00           H 
ATOM   2943  CA  LEU   489       5.860  16.830  25.661  1.00  0.00           C 
ATOM   2944  HA  LEU   489       4.862  16.403  25.760  1.00  0.00           H 
ATOM   2945  CB  LEU   489       6.853  15.698  25.436  1.00  0.00           C 
ATOM   2946  HB2 LEU   489       7.551  16.090  24.696  1.00  0.00           H 
ATOM   2947  HB3 LEU   489       7.383  15.504  26.368  1.00  0.00           H 
ATOM   2948  CG  LEU   489       6.239  14.394  24.917  1.00  0.00           C 
ATOM   2949  HG  LEU   489       5.491  14.622  24.158  1.00  0.00           H 
ATOM   2950  CD1 LEU   489       7.328  13.524  24.309  1.00  0.00           C 
ATOM   2951 HD11 LEU   489       8.077  13.295  25.068  1.00  0.00           H 
ATOM   2952 HD12 LEU   489       6.889  12.597  23.940  1.00  0.00           H 
ATOM   2953 HD13 LEU   489       7.800  14.056  23.483  1.00  0.00           H 
ATOM   2954  CD2 LEU   489       5.515  13.674  26.057  1.00  0.00           C 
ATOM   2955 HD21 LEU   489       4.724  14.314  26.448  1.00  0.00           H 
ATOM   2956 HD22 LEU   489       5.080  12.747  25.684  1.00  0.00           H 
ATOM   2957 HD23 LEU   489       6.225  13.447  26.853  1.00  0.00           H 
ATOM   2958  C   LEU   489       6.168  17.495  26.976  1.00  0.00           C 
ATOM   2959  O   LEU   489       5.812  16.969  28.031  1.00  0.00           O 
ATOM   2960  N   MET   490       6.833  18.646  26.918  1.00  0.00           N 
ATOM   2961  H   MET   490       7.156  19.007  26.032  1.00  0.00           H 
ATOM   2962  CA  MET   490       7.187  19.373  28.130  1.00  0.00           C 
ATOM   2963  HA  MET   490       7.288  18.673  28.960  1.00  0.00           H 
ATOM   2964  CB  MET   490       8.513  20.117  27.954  1.00  0.00           C 
ATOM   2965  HB2 MET   490       8.431  20.713  27.045  1.00  0.00           H 
ATOM   2966  HB3 MET   490       8.629  20.778  28.813  1.00  0.00           H 
ATOM   2967  CG  MET   490       9.722  19.203  27.852  1.00  0.00           C 
ATOM   2968  HG2 MET   490       9.634  18.446  28.631  1.00  0.00           H 
ATOM   2969  HG3 MET   490       9.694  18.722  26.874  1.00  0.00           H 
ATOM   2970  SD  MET   490      11.293  20.070  28.042  1.00  0.00           S 
ATOM   2971  CE  MET   490      11.428  20.905  26.443  1.00  0.00           C 
ATOM   2972  HE1 MET   490      10.577  21.573  26.309  1.00  0.00           H 
ATOM   2973  HE2 MET   490      12.352  21.483  26.411  1.00  0.00           H 
ATOM   2974  HE3 MET   490      11.436  20.163  25.645  1.00  0.00           H 
ATOM   2975  C   MET   490       6.106  20.346  28.578  1.00  0.00           C 
ATOM   2976  O   MET   490       5.965  20.606  29.774  1.00  0.00           O 
ATOM   2977  N   ALA   491       5.346  20.893  27.631  1.00  0.00           N 
ATOM   2978  H   ALA   491       5.499  20.691  26.653  1.00  0.00           H 
ATOM   2979  CA  ALA   491       4.269  21.815  27.988  1.00  0.00           C 
ATOM   2980  HA  ALA   491       4.537  22.478  28.811  1.00  0.00           H 
ATOM   2981  CB  ALA   491       3.881  22.661  26.791  1.00  0.00           C 
ATOM   2982  HB1 ALA   491       3.602  22.011  25.962  1.00  0.00           H 
ATOM   2983  HB2 ALA   491       3.036  23.298  27.054  1.00  0.00           H 
ATOM   2984  HB3 ALA   491       4.726  23.283  26.496  1.00  0.00           H 
ATOM   2985  C   ALA   491       3.088  20.968  28.453  1.00  0.00           C 
ATOM   2986  O   ALA   491       2.301  21.380  29.308  1.00  0.00           O 
ATOM   2987  N   LYS   492       2.991  19.768  27.887  1.00  0.00           N 
ATOM   2988  H   LYS   492       3.684  19.499  27.204  1.00  0.00           H 
ATOM   2989  CA  LYS   492       1.944  18.814  28.220  1.00  0.00           C 
ATOM   2990  HA  LYS   492       0.964  19.278  28.109  1.00  0.00           H 
ATOM   2991  CB  LYS   492       2.023  17.606  27.280  1.00  0.00           C 
ATOM   2992  HB2 LYS   492       2.591  17.940  26.411  1.00  0.00           H 
ATOM   2993  HB3 LYS   492       2.593  16.847  27.816  1.00  0.00           H 
ATOM   2994  CG  LYS   492       0.687  17.011  26.819  1.00  0.00           C 
ATOM   2995  HG2 LYS   492       0.109  17.820  26.372  1.00  0.00           H 
ATOM   2996  HG3 LYS   492       0.911  16.262  26.059  1.00  0.00           H 
ATOM   2997  CD  LYS   492      -0.122  16.369  27.943  1.00  0.00           C 
ATOM   2998  HD2 LYS   492      -0.811  15.656  27.491  1.00  0.00           H 
ATOM   2999  HD3 LYS   492       0.574  15.838  28.592  1.00  0.00           H 
ATOM   3000  CE  LYS   492      -0.915  17.394  28.771  1.00  0.00           C 
ATOM   3001  HE2 LYS   492      -0.205  18.100  29.201  1.00  0.00           H 
ATOM   3002  HE3 LYS   492      -1.589  17.922  28.096  1.00  0.00           H 
ATOM   3003  NZ  LYS   492      -1.710  16.753  29.870  1.00  0.00           N 
ATOM   3004  HZ1 LYS   492      -1.086  16.264  30.496  1.00  0.00           H 
ATOM   3005  HZ2 LYS   492      -2.211  17.465  30.382  1.00  0.00           H 
ATOM   3006  HZ3 LYS   492      -2.368  16.099  29.472  1.00  0.00           H 
ATOM   3007  C   LYS   492       2.195  18.369  29.657  1.00  0.00           C 
ATOM   3008  O   LYS   492       1.711  17.330  30.085  1.00  0.00           O 
ATOM   3009  N   ALA   493       2.963  19.164  30.395  1.00  0.00           N 
ATOM   3010  H   ALA   493       3.369  19.990  29.979  1.00  0.00           H 
ATOM   3011  CA  ALA   493       3.279  18.864  31.784  1.00  0.00           C 
ATOM   3012  HA  ALA   493       2.483  18.274  32.239  1.00  0.00           H 
ATOM   3013  CB  ALA   493       4.573  18.079  31.870  1.00  0.00           C 
ATOM   3014  HB1 ALA   493       5.381  18.660  31.427  1.00  0.00           H 
ATOM   3015  HB2 ALA   493       4.805  17.873  32.915  1.00  0.00           H 
ATOM   3016  HB3 ALA   493       4.464  17.138  31.330  1.00  0.00           H 
ATOM   3017  C   ALA   493       3.385  20.166  32.572  1.00  0.00           C 
ATOM   3018  O   ALA   493       3.957  20.213  33.668  1.00  0.00           O 
ATOM   3019  N   GLY   494       2.836  21.222  31.979  1.00  0.00           N 
ATOM   3020  H   GLY   494       2.423  21.126  31.062  1.00  0.00           H 
ATOM   3021  CA  GLY   494       2.809  22.524  32.611  1.00  0.00           C 
ATOM   3022  HA2 GLY   494       2.305  23.181  31.902  1.00  0.00           H 
ATOM   3023  HA3 GLY   494       2.188  22.403  33.498  1.00  0.00           H 
ATOM   3024  C   GLY   494       4.123  23.151  33.013  1.00  0.00           C 
ATOM   3025  O   GLY   494       4.259  23.640  34.131  1.00  0.00           O 
ATOM   3026  N   LEU   495       5.099  23.148  32.118  1.00  0.00           N 
ATOM   3027  H   LEU   495       4.996  22.709  31.214  1.00  0.00           H 
ATOM   3028  CA  LEU   495       6.374  23.780  32.439  1.00  0.00           C 
ATOM   3029  HA  LEU   495       6.476  23.873  33.520  1.00  0.00           H 
ATOM   3030  CB  LEU   495       7.546  22.942  31.906  1.00  0.00           C 
ATOM   3031  HB2 LEU   495       7.305  22.821  30.850  1.00  0.00           H 
ATOM   3032  HB3 LEU   495       8.425  23.578  32.007  1.00  0.00           H 
ATOM   3033  CG  LEU   495       7.836  21.566  32.526  1.00  0.00           C 
ATOM   3034  HG  LEU   495       6.972  20.913  32.401  1.00  0.00           H 
ATOM   3035  CD1 LEU   495       9.047  20.952  31.815  1.00  0.00           C 
ATOM   3036 HD11 LEU   495       9.912  21.604  31.940  1.00  0.00           H 
ATOM   3037 HD12 LEU   495       9.264  19.974  32.245  1.00  0.00           H 
ATOM   3038 HD13 LEU   495       8.828  20.841  30.753  1.00  0.00           H 
ATOM   3039  CD2 LEU   495       8.107  21.690  34.032  1.00  0.00           C 
ATOM   3040 HD21 LEU   495       7.234  22.119  34.525  1.00  0.00           H 
ATOM   3041 HD22 LEU   495       8.310  20.703  34.448  1.00  0.00           H 
ATOM   3042 HD23 LEU   495       8.970  22.336  34.194  1.00  0.00           H 
ATOM   3043  C   LEU   495       6.393  25.174  31.803  1.00  0.00           C 
ATOM   3044  O   LEU   495       6.312  25.295  30.584  1.00  0.00           O 
ATOM   3045  N   THR   496       6.484  26.226  32.616  1.00  0.00           N 
ATOM   3046  H   THR   496       6.552  26.122  33.618  1.00  0.00           H 
ATOM   3047  CA  THR   496       6.502  27.576  32.057  1.00  0.00           C 
ATOM   3048  HA  THR   496       5.487  27.846  31.766  1.00  0.00           H 
ATOM   3049  CB  THR   496       7.031  28.639  33.050  1.00  0.00           C 
ATOM   3050  HB  THR   496       6.215  28.939  33.707  1.00  0.00           H 
ATOM   3051  CG2 THR   496       8.153  28.098  33.867  1.00  0.00           C 
ATOM   3052 HG21 THR   496       8.970  27.798  33.210  1.00  0.00           H 
ATOM   3053 HG22 THR   496       8.505  28.866  34.556  1.00  0.00           H 
ATOM   3054 HG23 THR   496       7.807  27.234  34.434  1.00  0.00           H 
ATOM   3055  OG1 THR   496       7.499  29.783  32.326  1.00  0.00           O 
ATOM   3056  HG1 THR   496       7.827  30.441  32.944  1.00  0.00           H 
ATOM   3057  C   THR   496       7.410  27.571  30.859  1.00  0.00           C 
ATOM   3058  O   THR   496       8.440  26.914  30.878  1.00  0.00           O 
ATOM   3059  N   LEU   497       7.003  28.284  29.812  1.00  0.00           N 
ATOM   3060  H   LEU   497       6.128  28.785  29.875  1.00  0.00           H 
ATOM   3061  CA  LEU   497       7.771  28.388  28.579  1.00  0.00           C 
ATOM   3062  HA  LEU   497       7.523  27.560  27.915  1.00  0.00           H 
ATOM   3063  CB  LEU   497       7.448  29.698  27.867  1.00  0.00           C 
ATOM   3064  HB2 LEU   497       7.732  30.465  28.587  1.00  0.00           H 
ATOM   3065  HB3 LEU   497       8.084  29.774  26.985  1.00  0.00           H 
ATOM   3066  CG  LEU   497       5.991  29.897  27.461  1.00  0.00           C 
ATOM   3067  HG  LEU   497       5.340  29.566  28.270  1.00  0.00           H 
ATOM   3068  CD1 LEU   497       5.737  31.372  27.177  1.00  0.00           C 
ATOM   3069 HD11 LEU   497       6.387  31.704  26.367  1.00  0.00           H 
ATOM   3070 HD12 LEU   497       4.696  31.513  26.887  1.00  0.00           H 
ATOM   3071 HD13 LEU   497       5.946  31.956  28.073  1.00  0.00           H 
ATOM   3072  CD2 LEU   497       5.684  29.030  26.255  1.00  0.00           C 
ATOM   3073 HD21 LEU   497       5.853  27.983  26.507  1.00  0.00           H 
ATOM   3074 HD22 LEU   497       4.643  29.170  25.962  1.00  0.00           H 
ATOM   3075 HD23 LEU   497       6.335  29.313  25.428  1.00  0.00           H 
ATOM   3076  C   LEU   497       9.238  28.364  28.941  1.00  0.00           C 
ATOM   3077  O   LEU   497       9.992  27.551  28.416  1.00  0.00           O 
ATOM   3078  N   GLN   498       9.630  29.248  29.857  1.00  0.00           N 
ATOM   3079  H   GLN   498       8.968  29.906  30.242  1.00  0.00           H 
ATOM   3080  CA  GLN   498      11.016  29.324  30.299  1.00  0.00           C 
ATOM   3081  HA  GLN   498      11.643  29.718  29.499  1.00  0.00           H 
ATOM   3082  CB  GLN   498      11.128  30.252  31.509  1.00  0.00           C 
ATOM   3083  HB2 GLN   498      10.517  31.130  31.300  1.00  0.00           H 
ATOM   3084  HB3 GLN   498      10.715  29.718  32.365  1.00  0.00           H 
ATOM   3085  CG  GLN   498      12.547  30.687  31.822  1.00  0.00           C 
ATOM   3086  HG2 GLN   498      13.147  29.796  32.009  1.00  0.00           H 
ATOM   3087  HG3 GLN   498      12.948  31.220  30.960  1.00  0.00           H 
ATOM   3088  CD  GLN   498      12.634  31.593  33.035  1.00  0.00           C 
ATOM   3089  OE1 GLN   498      12.392  31.164  34.167  1.00  0.00           O 
ATOM   3090  NE2 GLN   498      12.978  32.858  32.804  1.00  0.00           N 
ATOM   3091 HE21 GLN   498      13.052  33.507  33.574  1.00  0.00           H 
ATOM   3092 HE22 GLN   498      13.164  33.163  31.859  1.00  0.00           H 
ATOM   3093  C   GLN   498      11.557  27.931  30.654  1.00  0.00           C 
ATOM   3094  O   GLN   498      12.645  27.557  30.213  1.00  0.00           O 
ATOM   3095  N   GLN   499      10.791  27.166  31.437  1.00  0.00           N 
ATOM   3096  H   GLN   499       9.931  27.546  31.805  1.00  0.00           H 
ATOM   3097  CA  GLN   499      11.183  25.813  31.844  1.00  0.00           C 
ATOM   3098  HA  GLN   499      12.150  25.840  32.347  1.00  0.00           H 
ATOM   3099  CB  GLN   499      10.148  25.234  32.807  1.00  0.00           C 
ATOM   3100  HB2 GLN   499       9.170  25.325  32.334  1.00  0.00           H 
ATOM   3101  HB3 GLN   499      10.385  24.180  32.951  1.00  0.00           H 
ATOM   3102  CG  GLN   499      10.126  25.935  34.151  1.00  0.00           C 
ATOM   3103  HG2 GLN   499      11.130  25.888  34.572  1.00  0.00           H 
ATOM   3104  HG3 GLN   499       9.844  26.977  34.001  1.00  0.00           H 
ATOM   3105  CD  GLN   499       9.156  25.307  35.138  1.00  0.00           C 
ATOM   3106  OE1 GLN   499       7.974  25.117  34.840  1.00  0.00           O 
ATOM   3107  NE2 GLN   499       9.652  24.993  36.325  1.00  0.00           N 
ATOM   3108 HE21 GLN   499       9.055  24.573  37.023  1.00  0.00           H 
ATOM   3109 HE22 GLN   499      10.625  25.175  36.527  1.00  0.00           H 
ATOM   3110  C   GLN   499      11.378  24.863  30.660  1.00  0.00           C 
ATOM   3111  O   GLN   499      12.306  24.056  30.648  1.00  0.00           O 
ATOM   3112  N   GLN   500      10.499  24.959  29.670  1.00  0.00           N 
ATOM   3113  H   GLN   500       9.737  25.619  29.733  1.00  0.00           H 
ATOM   3114  CA  GLN   500      10.595  24.126  28.479  1.00  0.00           C 
ATOM   3115  HA  GLN   500      10.529  23.072  28.751  1.00  0.00           H 
ATOM   3116  CB  GLN   500       9.447  24.457  27.523  1.00  0.00           C 
ATOM   3117  HB2 GLN   500       9.519  25.521  27.297  1.00  0.00           H 
ATOM   3118  HB3 GLN   500       9.616  23.881  26.613  1.00  0.00           H 
ATOM   3119  CG  GLN   500       8.060  24.147  28.070  1.00  0.00           C 
ATOM   3120  HG2 GLN   500       7.886  23.074  27.984  1.00  0.00           H 
ATOM   3121  HG3 GLN   500       8.020  24.438  29.120  1.00  0.00           H 
ATOM   3122  CD  GLN   500       6.959  24.880  27.320  1.00  0.00           C 
ATOM   3123  OE1 GLN   500       6.778  24.697  26.113  1.00  0.00           O 
ATOM   3124  NE2 GLN   500       6.219  25.722  28.035  1.00  0.00           N 
ATOM   3125 HE21 GLN   500       5.473  26.237  27.590  1.00  0.00           H 
ATOM   3126 HE22 GLN   500       6.406  25.843  29.020  1.00  0.00           H 
ATOM   3127  C   GLN   500      11.939  24.404  27.804  1.00  0.00           C 
ATOM   3128  O   GLN   500      12.683  23.483  27.465  1.00  0.00           O 
ATOM   3129  N   HIE   501      12.237  25.687  27.615  1.00  0.00           N 
ATOM   3130  H   HIE   501      11.598  26.398  27.941  1.00  0.00           H 
ATOM   3131  CA  HIE   501      13.486  26.111  26.996  1.00  0.00           C 
ATOM   3132  HA  HIE   501      13.485  25.832  25.942  1.00  0.00           H 
ATOM   3133  CB  HIE   501      13.659  27.634  27.101  1.00  0.00           C 
ATOM   3134  HB2 HIE   501      13.661  27.920  28.153  1.00  0.00           H 
ATOM   3135  HB3 HIE   501      14.595  27.947  26.639  1.00  0.00           H 
ATOM   3136  CG  HIE   501      12.572  28.425  26.444  1.00  0.00           C 
ATOM   3137  ND1 HIE   501      12.324  29.747  26.752  1.00  0.00           N 
ATOM   3138  CE1 HIE   501      11.324  30.188  26.007  1.00  0.00           C 
ATOM   3139  HE1 HIE   501      10.975  31.216  26.101  1.00  0.00           H 
ATOM   3140  NE2 HIE   501      10.915  29.201  25.229  1.00  0.00           N 
ATOM   3141  HE2 HIE   501      10.165  29.247  24.554  1.00  0.00           H 
ATOM   3142  CD2 HIE   501      11.678  28.089  25.483  1.00  0.00           C 
ATOM   3143  HD2 HIE   501      11.492  27.164  24.937  1.00  0.00           H 
ATOM   3144  C   HIE   501      14.615  25.458  27.770  1.00  0.00           C 
ATOM   3145  O   HIE   501      15.358  24.620  27.249  1.00  0.00           O 
ATOM   3146  N   GLN   502      14.721  25.855  29.031  1.00  0.00           N 
ATOM   3147  H   GLN   502      14.095  26.563  29.388  1.00  0.00           H 
ATOM   3148  CA  GLN   502      15.760  25.357  29.903  1.00  0.00           C 
ATOM   3149  HA  GLN   502      16.729  25.747  29.590  1.00  0.00           H 
ATOM   3150  CB  GLN   502      15.496  25.802  31.339  1.00  0.00           C 
ATOM   3151  HB2 GLN   502      14.595  25.291  31.679  1.00  0.00           H 
ATOM   3152  HB3 GLN   502      16.345  25.480  31.942  1.00  0.00           H 
ATOM   3153  CG  GLN   502      15.312  27.299  31.485  1.00  0.00           C 
ATOM   3154  HG2 GLN   502      16.008  27.798  30.811  1.00  0.00           H 
ATOM   3155  HG3 GLN   502      14.290  27.561  31.210  1.00  0.00           H 
ATOM   3156  CD  GLN   502      15.573  27.784  32.895  1.00  0.00           C 
ATOM   3157  OE1 GLN   502      15.220  27.115  33.870  1.00  0.00           O 
ATOM   3158  NE2 GLN   502      16.187  28.959  33.013  1.00  0.00           N 
ATOM   3159 HE21 GLN   502      16.386  29.331  33.930  1.00  0.00           H 
ATOM   3160 HE22 GLN   502      16.451  29.473  32.185  1.00  0.00           H 
ATOM   3161  C   GLN   502      15.915  23.846  29.851  1.00  0.00           C 
ATOM   3162  O   GLN   502      17.010  23.342  29.597  1.00  0.00           O 
ATOM   3163  N   ARG   503      14.832  23.113  30.072  1.00  0.00           N 
ATOM   3164  H   ARG   503      13.933  23.520  30.288  1.00  0.00           H 
ATOM   3165  CA  ARG   503      14.949  21.663  30.064  1.00  0.00           C 
ATOM   3166  HA  ARG   503      15.703  21.356  30.789  1.00  0.00           H 
ATOM   3167  CB  ARG   503      13.620  20.999  30.429  1.00  0.00           C 
ATOM   3168  HB2 ARG   503      13.223  21.525  31.297  1.00  0.00           H 
ATOM   3169  HB3 ARG   503      12.947  21.136  29.583  1.00  0.00           H 
ATOM   3170  CG  ARG   503      13.740  19.519  30.746  1.00  0.00           C 
ATOM   3171  HG2 ARG   503      14.274  19.016  29.940  1.00  0.00           H 
ATOM   3172  HG3 ARG   503      14.287  19.389  31.680  1.00  0.00           H 
ATOM   3173  CD  ARG   503      12.370  18.927  30.884  1.00  0.00           C 
ATOM   3174  HD2 ARG   503      11.869  19.410  31.722  1.00  0.00           H 
ATOM   3175  HD3 ARG   503      11.815  19.124  29.967  1.00  0.00           H 
ATOM   3176  NE  ARG   503      12.389  17.487  31.118  1.00  0.00           N 
ATOM   3177  HE  ARG   503      12.031  16.895  30.382  1.00  0.00           H 
ATOM   3178  CZ  ARG   503      12.869  16.913  32.215  1.00  0.00           C 
ATOM   3179  NH1 ARG   503      13.382  17.657  33.191  1.00  0.00           N 
ATOM   3180 HH11 ARG   503      13.406  18.662  33.096  1.00  0.00           H 
ATOM   3181 HH12 ARG   503      13.745  17.213  34.022  1.00  0.00           H 
ATOM   3182  NH2 ARG   503      12.808  15.590  32.349  1.00  0.00           N 
ATOM   3183 HH21 ARG   503      12.397  15.030  31.616  1.00  0.00           H 
ATOM   3184 HH22 ARG   503      13.173  15.153  33.183  1.00  0.00           H 
ATOM   3185  C   ARG   503      15.422  21.173  28.712  1.00  0.00           C 
ATOM   3186  O   ARG   503      16.131  20.173  28.640  1.00  0.00           O 
ATOM   3187  N   LEU   504      15.037  21.866  27.642  1.00  0.00           N 
ATOM   3188  H   LEU   504      14.459  22.690  27.729  1.00  0.00           H 
ATOM   3189  CA  LEU   504      15.467  21.461  26.309  1.00  0.00           C 
ATOM   3190  HA  LEU   504      15.068  20.471  26.089  1.00  0.00           H 
ATOM   3191  CB  LEU   504      14.975  22.440  25.230  1.00  0.00           C 
ATOM   3192  HB2 LEU   504      13.887  22.386  25.266  1.00  0.00           H 
ATOM   3193  HB3 LEU   504      15.298  23.443  25.510  1.00  0.00           H 
ATOM   3194  CG  LEU   504      15.458  22.125  23.798  1.00  0.00           C 
ATOM   3195  HG  LEU   504      16.538  21.979  23.790  1.00  0.00           H 
ATOM   3196  CD1 LEU   504      14.771  20.851  23.334  1.00  0.00           C 
ATOM   3197 HD11 LEU   504      13.691  20.997  23.341  1.00  0.00           H 
ATOM   3198 HD12 LEU   504      15.098  20.609  22.323  1.00  0.00           H 
ATOM   3199 HD13 LEU   504      15.031  20.032  24.005  1.00  0.00           H 
ATOM   3200  CD2 LEU   504      15.163  23.268  22.827  1.00  0.00           C 
ATOM   3201 HD21 LEU   504      15.670  24.172  23.165  1.00  0.00           H 
ATOM   3202 HD22 LEU   504      15.520  23.002  21.832  1.00  0.00           H 
ATOM   3203 HD23 LEU   504      14.088  23.446  22.791  1.00  0.00           H 
ATOM   3204  C   LEU   504      16.986  21.468  26.328  1.00  0.00           C 
ATOM   3205  O   LEU   504      17.627  20.428  26.133  1.00  0.00           O 
ATOM   3206  N   ALA   505      17.543  22.648  26.581  1.00  0.00           N 
ATOM   3207  H   ALA   505      16.955  23.458  26.718  1.00  0.00           H 
ATOM   3208  CA  ALA   505      18.985  22.827  26.630  1.00  0.00           C 
ATOM   3209  HA  ALA   505      19.397  22.724  25.626  1.00  0.00           H 
ATOM   3210  CB  ALA   505      19.310  24.206  27.145  1.00  0.00           C 
ATOM   3211  HB1 ALA   505      18.912  24.321  28.153  1.00  0.00           H 
ATOM   3212  HB2 ALA   505      20.391  24.342  27.164  1.00  0.00           H 
ATOM   3213  HB3 ALA   505      18.862  24.954  26.490  1.00  0.00           H 
ATOM   3214  C   ALA   505      19.648  21.779  27.513  1.00  0.00           C 
ATOM   3215  O   ALA   505      20.608  21.116  27.102  1.00  0.00           O 
ATOM   3216  N   GLN   506      19.128  21.623  28.726  1.00  0.00           N 
ATOM   3217  H   GLN   506      18.368  22.213  29.033  1.00  0.00           H 
ATOM   3218  CA  GLN   506      19.671  20.650  29.666  1.00  0.00           C 
ATOM   3219  HA  GLN   506      20.687  20.928  29.946  1.00  0.00           H 
ATOM   3220  CB  GLN   506      18.815  20.606  30.924  1.00  0.00           C 
ATOM   3221  HB2 GLN   506      17.786  20.422  30.616  1.00  0.00           H 
ATOM   3222  HB3 GLN   506      19.166  19.773  31.533  1.00  0.00           H 
ATOM   3223  CG  GLN   506      18.879  21.883  31.733  1.00  0.00           C 
ATOM   3224  HG2 GLN   506      19.916  22.073  32.011  1.00  0.00           H 
ATOM   3225  HG3 GLN   506      18.511  22.706  31.121  1.00  0.00           H 
ATOM   3226  CD  GLN   506      18.046  21.808  32.995  1.00  0.00           C 
ATOM   3227  OE1 GLN   506      16.839  21.590  32.932  1.00  0.00           O 
ATOM   3228  NE2 GLN   506      18.686  21.988  34.152  1.00  0.00           N 
ATOM   3229 HE21 GLN   506      18.173  21.947  35.021  1.00  0.00           H 
ATOM   3230 HE22 GLN   506      19.680  22.164  34.153  1.00  0.00           H 
ATOM   3231  C   GLN   506      19.784  19.251  29.078  1.00  0.00           C 
ATOM   3232  O   GLN   506      20.775  18.565  29.304  1.00  0.00           O 
ATOM   3233  N   LEU   507      18.782  18.823  28.326  1.00  0.00           N 
ATOM   3234  H   LEU   507      17.958  19.385  28.169  1.00  0.00           H 
ATOM   3235  CA  LEU   507      18.835  17.502  27.735  1.00  0.00           C 
ATOM   3236  HA  LEU   507      19.130  16.769  28.486  1.00  0.00           H 
ATOM   3237  CB  LEU   507      17.461  17.116  27.190  1.00  0.00           C 
ATOM   3238  HB2 LEU   507      17.201  17.921  26.502  1.00  0.00           H 
ATOM   3239  HB3 LEU   507      17.565  16.184  26.635  1.00  0.00           H 
ATOM   3240  CG  LEU   507      16.352  16.964  28.243  1.00  0.00           C 
ATOM   3241  HG  LEU   507      16.379  17.813  28.926  1.00  0.00           H 
ATOM   3242  CD1 LEU   507      15.009  16.915  27.554  1.00  0.00           C 
ATOM   3243 HD11 LEU   507      14.981  16.066  26.871  1.00  0.00           H 
ATOM   3244 HD12 LEU   507      14.221  16.807  28.300  1.00  0.00           H 
ATOM   3245 HD13 LEU   507      14.854  17.837  26.993  1.00  0.00           H 
ATOM   3246  CD2 LEU   507      16.569  15.714  29.083  1.00  0.00           C 
ATOM   3247 HD21 LEU   507      17.530  15.781  29.593  1.00  0.00           H 
ATOM   3248 HD22 LEU   507      15.771  15.629  29.821  1.00  0.00           H 
ATOM   3249 HD23 LEU   507      16.562  14.836  28.437  1.00  0.00           H 
ATOM   3250  C   LEU   507      19.869  17.474  26.624  1.00  0.00           C 
ATOM   3251  O   LEU   507      20.732  16.611  26.584  1.00  0.00           O 
ATOM   3252  N   LEU   508      19.780  18.430  25.714  1.00  0.00           N 
ATOM   3253  H   LEU   508      19.038  19.113  25.755  1.00  0.00           H 
ATOM   3254  CA  LEU   508      20.714  18.496  24.607  1.00  0.00           C 
ATOM   3255  HA  LEU   508      20.658  17.584  24.013  1.00  0.00           H 
ATOM   3256  CB  LEU   508      20.370  19.681  23.713  1.00  0.00           C 
ATOM   3257  HB2 LEU   508      20.353  20.559  24.358  1.00  0.00           H 
ATOM   3258  HB3 LEU   508      21.137  19.807  22.949  1.00  0.00           H 
ATOM   3259  CG  LEU   508      19.011  19.515  23.045  1.00  0.00           C 
ATOM   3260  HG  LEU   508      18.265  19.272  23.801  1.00  0.00           H 
ATOM   3261  CD1 LEU   508      18.623  20.794  22.350  1.00  0.00           C 
ATOM   3262 HD11 LEU   508      19.369  21.037  21.593  1.00  0.00           H 
ATOM   3263 HD12 LEU   508      17.650  20.669  21.874  1.00  0.00           H 
ATOM   3264 HD13 LEU   508      18.569  21.602  23.079  1.00  0.00           H 
ATOM   3265  CD2 LEU   508      19.066  18.356  22.066  1.00  0.00           C 
ATOM   3266 HD21 LEU   508      19.322  17.441  22.600  1.00  0.00           H 
ATOM   3267 HD22 LEU   508      18.094  18.237  21.588  1.00  0.00           H 
ATOM   3268 HD23 LEU   508      19.822  18.557  21.306  1.00  0.00           H 
ATOM   3269  C   LEU   508      22.147  18.611  25.090  1.00  0.00           C 
ATOM   3270  O   LEU   508      23.075  18.129  24.437  1.00  0.00           O 
ATOM   3271  N   LEU   509      22.346  19.243  26.238  1.00  0.00           N 
ATOM   3272  H   LEU   509      21.602  19.692  26.752  1.00  0.00           H 
ATOM   3273  CA  LEU   509      23.703  19.387  26.727  1.00  0.00           C 
ATOM   3274  HA  LEU   509      24.359  19.682  25.908  1.00  0.00           H 
ATOM   3275  CB  LEU   509      23.776  20.454  27.819  1.00  0.00           C 
ATOM   3276  HB2 LEU   509      22.913  20.281  28.461  1.00  0.00           H 
ATOM   3277  HB3 LEU   509      24.691  20.285  28.387  1.00  0.00           H 
ATOM   3278  CG  LEU   509      23.751  21.902  27.308  1.00  0.00           C 
ATOM   3279  HG  LEU   509      22.807  22.094  26.798  1.00  0.00           H 
ATOM   3280  CD1 LEU   509      23.890  22.844  28.479  1.00  0.00           C 
ATOM   3281 HD11 LEU   509      24.834  22.653  28.990  1.00  0.00           H 
ATOM   3282 HD12 LEU   509      23.873  23.874  28.122  1.00  0.00           H 
ATOM   3283 HD13 LEU   509      23.064  22.687  29.172  1.00  0.00           H 
ATOM   3284  CD2 LEU   509      24.882  22.138  26.308  1.00  0.00           C 
ATOM   3285 HD21 LEU   509      24.765  21.462  25.461  1.00  0.00           H 
ATOM   3286 HD22 LEU   509      24.848  23.169  25.957  1.00  0.00           H 
ATOM   3287 HD23 LEU   509      25.841  21.951  26.792  1.00  0.00           H 
ATOM   3288  C   LEU   509      24.277  18.068  27.212  1.00  0.00           C 
ATOM   3289  O   LEU   509      25.491  17.901  27.252  1.00  0.00           O 
ATOM   3290  N   ILE   510      23.410  17.130  27.576  1.00  0.00           N 
ATOM   3291  H   ILE   510      22.415  17.294  27.526  1.00  0.00           H 
ATOM   3292  CA  ILE   510      23.876  15.813  28.021  1.00  0.00           C 
ATOM   3293  HA  ILE   510      24.619  15.982  28.801  1.00  0.00           H 
ATOM   3294  CB  ILE   510      22.720  14.929  28.587  1.00  0.00           C 
ATOM   3295  HB  ILE   510      22.141  14.526  27.756  1.00  0.00           H 
ATOM   3296  CG2 ILE   510      23.282  13.790  29.409  1.00  0.00           C 
ATOM   3297 HG21 ILE   510      23.861  14.192  30.240  1.00  0.00           H 
ATOM   3298 HG22 ILE   510      22.464  13.183  29.797  1.00  0.00           H 
ATOM   3299 HG23 ILE   510      23.927  13.173  28.783  1.00  0.00           H 
ATOM   3300  CG1 ILE   510      21.813  15.755  29.498  1.00  0.00           C 
ATOM   3301 HG12 ILE   510      21.341  16.519  28.880  1.00  0.00           H 
ATOM   3302 HG13 ILE   510      21.050  15.084  29.891  1.00  0.00           H 
ATOM   3303  CD1 ILE   510      22.538  16.412  30.639  1.00  0.00           C 
ATOM   3304 HD11 ILE   510      23.301  17.084  30.246  1.00  0.00           H 
ATOM   3305 HD12 ILE   510      21.829  16.980  31.241  1.00  0.00           H 
ATOM   3306 HD13 ILE   510      23.010  15.649  31.258  1.00  0.00           H 
ATOM   3307  C   ILE   510      24.445  15.113  26.780  1.00  0.00           C 
ATOM   3308  O   ILE   510      25.456  14.423  26.848  1.00  0.00           O 
ATOM   3309  N   LEU   511      23.788  15.310  25.645  1.00  0.00           N 
ATOM   3310  H   LEU   511      22.940  15.859  25.640  1.00  0.00           H 
ATOM   3311  CA  LEU   511      24.226  14.705  24.394  1.00  0.00           C 
ATOM   3312  HA  LEU   511      24.198  13.618  24.476  1.00  0.00           H 
ATOM   3313  CB  LEU   511      23.305  15.132  23.252  1.00  0.00           C 
ATOM   3314  HB2 LEU   511      23.458  16.203  23.117  1.00  0.00           H 
ATOM   3315  HB3 LEU   511      23.606  14.605  22.347  1.00  0.00           H 
ATOM   3316  CG  LEU   511      21.834  14.861  23.530  1.00  0.00           C 
ATOM   3317  HG  LEU   511      21.467  15.553  24.288  1.00  0.00           H 
ATOM   3318  CD1 LEU   511      21.055  15.055  22.252  1.00  0.00           C 
ATOM   3319 HD11 LEU   511      21.421  14.363  21.494  1.00  0.00           H 
ATOM   3320 HD12 LEU   511      19.998  14.864  22.438  1.00  0.00           H 
ATOM   3321 HD13 LEU   511      21.182  16.079  21.900  1.00  0.00           H 
ATOM   3322  CD2 LEU   511      21.651  13.448  24.058  1.00  0.00           C 
ATOM   3323 HD21 LEU   511      22.216  13.329  24.982  1.00  0.00           H 
ATOM   3324 HD22 LEU   511      20.594  13.266  24.253  1.00  0.00           H 
ATOM   3325 HD23 LEU   511      22.011  12.734  23.318  1.00  0.00           H 
ATOM   3326  C   LEU   511      25.670  15.069  24.059  1.00  0.00           C 
ATOM   3327  O   LEU   511      26.323  14.393  23.264  1.00  0.00           O 
ATOM   3328  N   SER   512      26.154  16.146  24.659  1.00  0.00           N 
ATOM   3329  H   SER   512      25.572  16.682  25.287  1.00  0.00           H 
ATOM   3330  CA  SER   512      27.519  16.583  24.447  1.00  0.00           C 
ATOM   3331  HA  SER   512      27.743  16.633  23.381  1.00  0.00           H 
ATOM   3332  CB  SER   512      27.696  17.978  25.050  1.00  0.00           C 
ATOM   3333  HB2 SER   512      27.140  18.687  24.437  1.00  0.00           H 
ATOM   3334  HB3 SER   512      27.283  17.968  26.059  1.00  0.00           H 
ATOM   3335  OG  SER   512      29.052  18.363  25.101  1.00  0.00           O 
ATOM   3336  HG  SER   512      29.121  19.241  25.484  1.00  0.00           H 
ATOM   3337  C   SER   512      28.406  15.562  25.160  1.00  0.00           C 
ATOM   3338  O   SER   512      29.331  14.994  24.574  1.00  0.00           O 
ATOM   3339  N   HIE   513      28.093  15.325  26.429  1.00  0.00           N 
ATOM   3340  H   HIE   513      27.315  15.824  26.837  1.00  0.00           H 
ATOM   3341  CA  HIE   513      28.825  14.381  27.266  1.00  0.00           C 
ATOM   3342  HA  HIE   513      29.869  14.684  27.345  1.00  0.00           H 
ATOM   3343  CB  HIE   513      28.217  14.345  28.673  1.00  0.00           C 
ATOM   3344  HB2 HIE   513      28.075  15.345  29.083  1.00  0.00           H 
ATOM   3345  HB3 HIE   513      27.253  13.840  28.606  1.00  0.00           H 
ATOM   3346  CG  HIE   513      29.034  13.581  29.676  1.00  0.00           C 
ATOM   3347  ND1 HIE   513      28.515  13.130  30.872  1.00  0.00           N 
ATOM   3348  CE1 HIE   513      29.470  12.536  31.569  1.00  0.00           C 
ATOM   3349  HE1 HIE   513      29.258  12.110  32.550  1.00  0.00           H 
ATOM   3350  NE2 HIE   513      30.590  12.585  30.869  1.00  0.00           N 
ATOM   3351  HE2 HIE   513      31.485  12.212  31.152  1.00  0.00           H 
ATOM   3352  CD2 HIE   513      30.345  13.231  29.681  1.00  0.00           C 
ATOM   3353  HD2 HIE   513      31.151  13.370  28.960  1.00  0.00           H 
ATOM   3354  C   HIE   513      28.767  12.986  26.668  1.00  0.00           C 
ATOM   3355  O   HIE   513      29.753  12.281  26.617  1.00  0.00           O 
ATOM   3356  N   ILE   514      27.596  12.587  26.219  1.00  0.00           N 
ATOM   3357  H   ILE   514      26.779  13.178  26.283  1.00  0.00           H 
ATOM   3358  CA  ILE   514      27.445  11.269  25.648  1.00  0.00           C 
ATOM   3359  HA  ILE   514      27.710  10.508  26.383  1.00  0.00           H 
ATOM   3360  CB  ILE   514      26.007  11.050  25.185  1.00  0.00           C 
ATOM   3361  HB  ILE   514      25.759  11.794  24.428  1.00  0.00           H 
ATOM   3362  CG2 ILE   514      25.849   9.658  24.598  1.00  0.00           C 
ATOM   3363 HG21 ILE   514      26.096   8.914  25.355  1.00  0.00           H 
ATOM   3364 HG22 ILE   514      24.819   9.515  24.272  1.00  0.00           H 
ATOM   3365 HG23 ILE   514      26.518   9.545  23.745  1.00  0.00           H 
ATOM   3366  CG1 ILE   514      25.074  11.241  26.385  1.00  0.00           C 
ATOM   3367 HG12 ILE   514      25.396  10.533  27.148  1.00  0.00           H 
ATOM   3368 HG13 ILE   514      25.230  12.258  26.744  1.00  0.00           H 
ATOM   3369  CD1 ILE   514      23.618  11.032  26.093  1.00  0.00           C 
ATOM   3370 HD11 ILE   514      23.461  10.015  25.734  1.00  0.00           H 
ATOM   3371 HD12 ILE   514      23.038  11.189  27.003  1.00  0.00           H 
ATOM   3372 HD13 ILE   514      23.295  11.740  25.330  1.00  0.00           H 
ATOM   3373  C   ILE   514      28.400  11.131  24.490  1.00  0.00           C 
ATOM   3374  O   ILE   514      29.180  10.180  24.415  1.00  0.00           O 
ATOM   3375  N   ARG   515      28.343  12.093  23.585  1.00  0.00           N 
ATOM   3376  H   ARG   515      27.692  12.857  23.696  1.00  0.00           H 
ATOM   3377  CA  ARG   515      29.228  12.100  22.420  1.00  0.00           C 
ATOM   3378  HA  ARG   515      28.913  11.344  21.701  1.00  0.00           H 
ATOM   3379  CB  ARG   515      29.170  13.476  21.742  1.00  0.00           C 
ATOM   3380  HB2 ARG   515      28.352  14.025  22.208  1.00  0.00           H 
ATOM   3381  HB3 ARG   515      30.113  13.977  21.959  1.00  0.00           H 
ATOM   3382  CG  ARG   515      28.958  13.429  20.252  1.00  0.00           C 
ATOM   3383  HG2 ARG   515      28.203  12.673  20.036  1.00  0.00           H 
ATOM   3384  HG3 ARG   515      28.598  14.405  19.925  1.00  0.00           H 
ATOM   3385  CD  ARG   515      30.232  13.092  19.517  1.00  0.00           C 
ATOM   3386  HD2 ARG   515      30.907  13.947  19.546  1.00  0.00           H 
ATOM   3387  HD3 ARG   515      30.711  12.235  19.991  1.00  0.00           H 
ATOM   3388  NE  ARG   515      29.957  12.761  18.123  1.00  0.00           N 
ATOM   3389  HE  ARG   515      30.446  11.970  17.729  1.00  0.00           H 
ATOM   3390  CZ  ARG   515      29.111  13.434  17.348  1.00  0.00           C 
ATOM   3391  NH1 ARG   515      28.445  14.483  17.829  1.00  0.00           N 
ATOM   3392 HH11 ARG   515      28.583  14.769  18.788  1.00  0.00           H 
ATOM   3393 HH12 ARG   515      27.805  14.988  17.233  1.00  0.00           H 
ATOM   3394  NH2 ARG   515      28.926  13.057  16.085  1.00  0.00           N 
ATOM   3395 HH21 ARG   515      29.429  12.261  15.720  1.00  0.00           H 
ATOM   3396 HH22 ARG   515      28.283  13.569  15.497  1.00  0.00           H 
ATOM   3397  C   ARG   515      30.644  11.840  22.923  1.00  0.00           C 
ATOM   3398  O   ARG   515      31.385  11.028  22.371  1.00  0.00           O 
ATOM   3399  N   HIE   516      30.989  12.546  23.995  1.00  0.00           N 
ATOM   3400  H   HIE   516      30.334  13.207  24.386  1.00  0.00           H 
ATOM   3401  CA  HIE   516      32.292  12.439  24.597  1.00  0.00           C 
ATOM   3402  HA  HIE   516      33.067  12.671  23.867  1.00  0.00           H 
ATOM   3403  CB  HIE   516      32.398  13.423  25.746  1.00  0.00           C 
ATOM   3404  HB2 HIE   516      32.228  14.436  25.383  1.00  0.00           H 
ATOM   3405  HB3 HIE   516      31.667  13.187  26.519  1.00  0.00           H 
ATOM   3406  CG  HIE   516      33.737  13.426  26.410  1.00  0.00           C 
ATOM   3407  ND1 HIE   516      34.897  13.746  25.741  1.00  0.00           N 
ATOM   3408  CE1 HIE   516      35.917  13.679  26.576  1.00  0.00           C 
ATOM   3409  HE1 HIE   516      36.928  13.901  26.235  1.00  0.00           H 
ATOM   3410  NE2 HIE   516      35.462  13.324  27.763  1.00  0.00           N 
ATOM   3411  HE2 HIE   516      36.015  13.195  28.598  1.00  0.00           H 
ATOM   3412  CD2 HIE   516      34.101  13.155  27.686  1.00  0.00           C 
ATOM   3413  HD2 HIE   516      33.538  12.854  28.570  1.00  0.00           H 
ATOM   3414  C   HIE   516      32.572  11.025  25.088  1.00  0.00           C 
ATOM   3415  O   HIE   516      33.594  10.443  24.744  1.00  0.00           O 
ATOM   3416  N   MET   517      31.670  10.464  25.888  1.00  0.00           N 
ATOM   3417  H   MET   517      30.835  10.962  26.161  1.00  0.00           H 
ATOM   3418  CA  MET   517      31.872   9.111  26.408  1.00  0.00           C 
ATOM   3419  HA  MET   517      32.787   9.080  26.999  1.00  0.00           H 
ATOM   3420  CB  MET   517      30.698   8.683  27.299  1.00  0.00           C 
ATOM   3421  HB2 MET   517      29.799   8.786  26.691  1.00  0.00           H 
ATOM   3422  HB3 MET   517      30.859   7.631  27.533  1.00  0.00           H 
ATOM   3423  CG  MET   517      30.529   9.470  28.591  1.00  0.00           C 
ATOM   3424  HG2 MET   517      31.472   9.451  29.137  1.00  0.00           H 
ATOM   3425  HG3 MET   517      30.275  10.500  28.341  1.00  0.00           H 
ATOM   3426  SD  MET   517      29.210   8.764  29.643  1.00  0.00           S 
ATOM   3427  CE  MET   517      27.874   8.702  28.467  1.00  0.00           C 
ATOM   3428  HE1 MET   517      28.157   8.067  27.627  1.00  0.00           H 
ATOM   3429  HE2 MET   517      26.985   8.293  28.947  1.00  0.00           H 
ATOM   3430  HE3 MET   517      27.661   9.708  28.105  1.00  0.00           H 
ATOM   3431  C   MET   517      32.005   8.124  25.253  1.00  0.00           C 
ATOM   3432  O   MET   517      32.663   7.088  25.362  1.00  0.00           O 
ATOM   3433  N   SER   518      31.372   8.452  24.139  1.00  0.00           N 
ATOM   3434  H   SER   518      30.828   9.300  24.069  1.00  0.00           H 
ATOM   3435  CA  SER   518      31.413   7.572  23.001  1.00  0.00           C 
ATOM   3436  HA  SER   518      31.180   6.551  23.305  1.00  0.00           H 
ATOM   3437  CB  SER   518      30.384   8.020  21.971  1.00  0.00           C 
ATOM   3438  HB2 SER   518      29.417   8.132  22.462  1.00  0.00           H 
ATOM   3439  HB3 SER   518      30.693   8.979  21.556  1.00  0.00           H 
ATOM   3440  OG  SER   518      30.277   7.068  20.930  1.00  0.00           O 
ATOM   3441  HG  SER   518      29.626   7.365  20.290  1.00  0.00           H 
ATOM   3442  C   SER   518      32.808   7.566  22.398  1.00  0.00           C 
ATOM   3443  O   SER   518      33.331   6.511  22.031  1.00  0.00           O 
ATOM   3444  N   ASN   519      33.417   8.742  22.306  1.00  0.00           N 
ATOM   3445  H   ASN   519      32.961   9.591  22.608  1.00  0.00           H 
ATOM   3446  CA  ASN   519      34.750   8.840  21.738  1.00  0.00           C 
ATOM   3447  HA  ASN   519      34.763   8.387  20.747  1.00  0.00           H 
ATOM   3448  CB  ASN   519      35.171  10.302  21.612  1.00  0.00           C 
ATOM   3449  HB2 ASN   519      35.033  10.789  22.577  1.00  0.00           H 
ATOM   3450  HB3 ASN   519      36.223  10.346  21.331  1.00  0.00           H 
ATOM   3451  CG  ASN   519      34.364  11.047  20.576  1.00  0.00           C 
ATOM   3452  OD1 ASN   519      34.228  10.590  19.437  1.00  0.00           O 
ATOM   3453  ND2 ASN   519      33.826  12.199  20.953  1.00  0.00           N 
ATOM   3454 HD21 ASN   519      33.277  12.735  20.296  1.00  0.00           H 
ATOM   3455 HD22 ASN   519      33.968  12.535  21.895  1.00  0.00           H 
ATOM   3456  C   ASN   519      35.753   8.097  22.601  1.00  0.00           C 
ATOM   3457  O   ASN   519      36.471   7.215  22.122  1.00  0.00           O 
ATOM   3458  N   LYS   520      35.794   8.460  23.878  1.00  0.00           N 
ATOM   3459  H   LYS   520      35.212   9.218  24.204  1.00  0.00           H 
ATOM   3460  CA  LYS   520      36.703   7.835  24.822  1.00  0.00           C 
ATOM   3461  HA  LYS   520      37.736   7.979  24.507  1.00  0.00           H 
ATOM   3462  CB  LYS   520      36.518   8.475  26.202  1.00  0.00           C 
ATOM   3463  HB2 LYS   520      35.450   8.480  26.418  1.00  0.00           H 
ATOM   3464  HB3 LYS   520      37.032   7.843  26.926  1.00  0.00           H 
ATOM   3465  CG  LYS   520      37.061   9.897  26.294  1.00  0.00           C 
ATOM   3466  HG2 LYS   520      36.923  10.391  25.332  1.00  0.00           H 
ATOM   3467  HG3 LYS   520      36.509  10.438  27.063  1.00  0.00           H 
ATOM   3468  CD  LYS   520      38.551   9.883  26.651  1.00  0.00           C 
ATOM   3469  HD2 LYS   520      38.628   9.878  27.738  1.00  0.00           H 
ATOM   3470  HD3 LYS   520      38.975   8.961  26.253  1.00  0.00           H 
ATOM   3471  CE  LYS   520      39.324  11.087  26.088  1.00  0.00           C 
ATOM   3472  HE2 LYS   520      38.715  11.978  26.243  1.00  0.00           H 
ATOM   3473  HE3 LYS   520      40.254  11.180  26.649  1.00  0.00           H 
ATOM   3474  NZ  LYS   520      39.635  10.942  24.626  1.00  0.00           N 
ATOM   3475  HZ1 LYS   520      38.774  10.856  24.106  1.00  0.00           H 
ATOM   3476  HZ2 LYS   520      40.141  11.756  24.307  1.00  0.00           H 
ATOM   3477  HZ3 LYS   520      40.199  10.117  24.482  1.00  0.00           H 
ATOM   3478  C   LYS   520      36.470   6.325  24.877  1.00  0.00           C 
ATOM   3479  O   LYS   520      37.404   5.530  24.801  1.00  0.00           O 
ATOM   3480  N   GLY   521      35.209   5.932  24.980  1.00  0.00           N 
ATOM   3481  H   GLY   521      34.449   6.596  25.007  1.00  0.00           H 
ATOM   3482  CA  GLY   521      34.891   4.522  25.057  1.00  0.00           C 
ATOM   3483  HA2 GLY   521      35.438   4.094  25.897  1.00  0.00           H 
ATOM   3484  HA3 GLY   521      33.820   4.423  25.233  1.00  0.00           H 
ATOM   3485  C   GLY   521      35.254   3.769  23.800  1.00  0.00           C 
ATOM   3486  O   GLY   521      35.491   2.557  23.834  1.00  0.00           O 
ATOM   3487  N   MET   522      35.288   4.474  22.679  1.00  0.00           N 
ATOM   3488  H   MET   522      35.071   5.460  22.668  1.00  0.00           H 
ATOM   3489  CA  MET   522      35.624   3.828  21.421  1.00  0.00           C 
ATOM   3490  HA  MET   522      35.102   2.875  21.341  1.00  0.00           H 
ATOM   3491  CB  MET   522      35.211   4.706  20.256  1.00  0.00           C 
ATOM   3492  HB2 MET   522      34.178   5.005  20.432  1.00  0.00           H 
ATOM   3493  HB3 MET   522      35.852   5.587  20.277  1.00  0.00           H 
ATOM   3494  CG  MET   522      35.318   4.040  18.911  1.00  0.00           C 
ATOM   3495  HG2 MET   522      35.661   4.780  18.188  1.00  0.00           H 
ATOM   3496  HG3 MET   522      36.051   3.236  18.984  1.00  0.00           H 
ATOM   3497  SD  MET   522      33.760   3.365  18.364  1.00  0.00           S 
ATOM   3498  CE  MET   522      32.716   4.829  18.414  1.00  0.00           C 
ATOM   3499  HE1 MET   522      33.121   5.588  17.744  1.00  0.00           H 
ATOM   3500  HE2 MET   522      31.706   4.567  18.098  1.00  0.00           H 
ATOM   3501  HE3 MET   522      32.687   5.221  19.431  1.00  0.00           H 
ATOM   3502  C   MET   522      37.121   3.572  21.371  1.00  0.00           C 
ATOM   3503  O   MET   522      37.562   2.506  20.933  1.00  0.00           O 
ATOM   3504  N   GLU   523      37.902   4.557  21.817  1.00  0.00           N 
ATOM   3505  H   GLU   523      37.497   5.415  22.163  1.00  0.00           H 
ATOM   3506  CA  GLU   523      39.354   4.419  21.840  1.00  0.00           C 
ATOM   3507  HA  GLU   523      39.721   4.273  20.824  1.00  0.00           H 
ATOM   3508  CB  GLU   523      40.016   5.663  22.424  1.00  0.00           C 
ATOM   3509  HB2 GLU   523      39.394   5.977  23.262  1.00  0.00           H 
ATOM   3510  HB3 GLU   523      40.991   5.347  22.795  1.00  0.00           H 
ATOM   3511  CG  GLU   523      40.194   6.829  21.458  1.00  0.00           C 
ATOM   3512  HG2 GLU   523      39.211   7.047  21.040  1.00  0.00           H 
ATOM   3513  HG3 GLU   523      40.547   7.691  22.024  1.00  0.00           H 
ATOM   3514  CD  GLU   523      41.169   6.530  20.331  1.00  0.00           C 
ATOM   3515  OE1 GLU   523      42.172   5.828  20.577  1.00  0.00           O 
ATOM   3516  OE2 GLU   523      40.943   7.011  19.197  1.00  0.00           O 
ATOM   3517  C   GLU   523      39.690   3.231  22.719  1.00  0.00           C 
ATOM   3518  O   GLU   523      40.607   2.460  22.435  1.00  0.00           O 
ATOM   3519  N   HIE   524      38.932   3.100  23.799  1.00  0.00           N 
ATOM   3520  H   HIE   524      38.212   3.781  23.995  1.00  0.00           H 
ATOM   3521  CA  HIE   524      39.122   2.014  24.737  1.00  0.00           C 
ATOM   3522  HA  HIE   524      40.130   2.052  25.149  1.00  0.00           H 
ATOM   3523  CB  HIE   524      38.117   2.126  25.889  1.00  0.00           C 
ATOM   3524  HB2 HIE   524      38.278   3.057  26.433  1.00  0.00           H 
ATOM   3525  HB3 HIE   524      37.098   2.104  25.503  1.00  0.00           H 
ATOM   3526  CG  HIE   524      38.219   1.019  26.894  1.00  0.00           C 
ATOM   3527  ND1 HIE   524      37.845  -0.276  26.616  1.00  0.00           N 
ATOM   3528  CE1 HIE   524      38.046  -1.033  27.682  1.00  0.00           C 
ATOM   3529  HE1 HIE   524      37.808  -2.097  27.660  1.00  0.00           H 
ATOM   3530  NE2 HIE   524      38.539  -0.276  28.644  1.00  0.00           N 
ATOM   3531  HE2 HIE   524      38.792  -0.582  29.573  1.00  0.00           H 
ATOM   3532  CD2 HIE   524      38.657   1.013  28.178  1.00  0.00           C 
ATOM   3533  HD2 HIE   524      39.048   1.794  28.830  1.00  0.00           H 
ATOM   3534  C   HIE   524      38.953   0.687  24.037  1.00  0.00           C 
ATOM   3535  O   HIE   524      39.883  -0.110  24.005  1.00  0.00           O 
ATOM   3536  N   LEU   525      37.771   0.455  23.470  1.00  0.00           N 
ATOM   3537  H   LEU   525      37.027   1.136  23.520  1.00  0.00           H 
ATOM   3538  CA  LEU   525      37.506  -0.808  22.801  1.00  0.00           C 
ATOM   3539  HA  LEU   525      37.506  -1.610  23.540  1.00  0.00           H 
ATOM   3540  CB  LEU   525      36.153  -0.802  22.085  1.00  0.00           C 
ATOM   3541  HB2 LEU   525      35.410  -0.487  22.817  1.00  0.00           H 
ATOM   3542  HB3 LEU   525      36.172  -0.092  21.259  1.00  0.00           H 
ATOM   3543  CG  LEU   525      35.786  -2.204  21.550  1.00  0.00           C 
ATOM   3544  HG  LEU   525      36.633  -2.641  21.020  1.00  0.00           H 
ATOM   3545  CD1 LEU   525      35.429  -3.078  22.743  1.00  0.00           C 
ATOM   3546 HD11 LEU   525      34.582  -2.642  23.273  1.00  0.00           H 
ATOM   3547 HD12 LEU   525      35.165  -4.077  22.396  1.00  0.00           H 
ATOM   3548 HD13 LEU   525      36.284  -3.142  23.416  1.00  0.00           H 
ATOM   3549  CD2 LEU   525      34.626  -2.166  20.550  1.00  0.00           C 
ATOM   3550 HD21 LEU   525      34.900  -1.544  19.698  1.00  0.00           H 
ATOM   3551 HD22 LEU   525      34.409  -3.177  20.206  1.00  0.00           H 
ATOM   3552 HD23 LEU   525      33.742  -1.750  21.034  1.00  0.00           H 
ATOM   3553  C   LEU   525      38.592  -1.133  21.797  1.00  0.00           C 
ATOM   3554  O   LEU   525      39.026  -2.283  21.690  1.00  0.00           O 
ATOM   3555  N   TYR   526      39.030  -0.127  21.054  1.00  0.00           N 
ATOM   3556  H   TYR   526      38.640   0.802  21.122  1.00  0.00           H 
ATOM   3557  CA  TYR   526      40.078  -0.363  20.082  1.00  0.00           C 
ATOM   3558  HA  TYR   526      39.740  -1.085  19.339  1.00  0.00           H 
ATOM   3559  CB  TYR   526      40.437   0.933  19.372  1.00  0.00           C 
ATOM   3560  HB2 TYR   526      39.520   1.291  18.904  1.00  0.00           H 
ATOM   3561  HB3 TYR   526      40.769   1.655  20.118  1.00  0.00           H 
ATOM   3562  CG  TYR   526      41.509   0.769  18.319  1.00  0.00           C 
ATOM   3563  CD1 TYR   526      42.860   0.770  18.663  1.00  0.00           C 
ATOM   3564  HD1 TYR   526      43.131   0.861  19.715  1.00  0.00           H 
ATOM   3565  CE1 TYR   526      43.854   0.658  17.696  1.00  0.00           C 
ATOM   3566  HE1 TYR   526      44.906   0.660  17.982  1.00  0.00           H 
ATOM   3567  CZ  TYR   526      43.502   0.537  16.372  1.00  0.00           C 
ATOM   3568  OH  TYR   526      44.481   0.436  15.414  1.00  0.00           O 
ATOM   3569  HH  TYR   526      45.368   0.461  15.780  1.00  0.00           H 
ATOM   3570  CE2 TYR   526      42.166   0.524  15.999  1.00  0.00           C 
ATOM   3571  HE2 TYR   526      41.889   0.424  14.950  1.00  0.00           H 
ATOM   3572  CD2 TYR   526      41.177   0.640  16.972  1.00  0.00           C 
ATOM   3573  HD2 TYR   526      40.126   0.631  16.684  1.00  0.00           H 
ATOM   3574  C   TYR   526      41.311  -0.946  20.785  1.00  0.00           C 
ATOM   3575  O   TYR   526      41.945  -1.885  20.296  1.00  0.00           O 
ATOM   3576  N   SER   527      41.638  -0.392  21.946  1.00  0.00           N 
ATOM   3577  H   SER   527      41.100   0.383  22.306  1.00  0.00           H 
ATOM   3578  CA  SER   527      42.775  -0.855  22.716  1.00  0.00           C 
ATOM   3579  HA  SER   527      43.687  -0.764  22.127  1.00  0.00           H 
ATOM   3580  CB  SER   527      42.925  -0.020  23.972  1.00  0.00           C 
ATOM   3581  HB2 SER   527      43.244   0.987  23.703  1.00  0.00           H 
ATOM   3582  HB3 SER   527      41.968   0.029  24.492  1.00  0.00           H 
ATOM   3583  OG  SER   527      43.892  -0.610  24.820  1.00  0.00           O 
ATOM   3584  HG  SER   527      43.986  -0.080  25.615  1.00  0.00           H 
ATOM   3585  C   SER   527      42.640  -2.310  23.112  1.00  0.00           C 
ATOM   3586  O   SER   527      43.554  -3.090  22.921  1.00  0.00           O 
ATOM   3587  N   MET   528      41.501  -2.666  23.686  1.00  0.00           N 
ATOM   3588  H   MET   528      40.780  -1.977  23.848  1.00  0.00           H 
ATOM   3589  CA  MET   528      41.253  -4.036  24.109  1.00  0.00           C 
ATOM   3590  HA  MET   528      41.957  -4.318  24.892  1.00  0.00           H 
ATOM   3591  CB  MET   528      39.834  -4.167  24.659  1.00  0.00           C 
ATOM   3592  HB2 MET   528      39.154  -3.938  23.838  1.00  0.00           H 
ATOM   3593  HB3 MET   528      39.705  -5.207  24.957  1.00  0.00           H 
ATOM   3594  CG  MET   528      39.526  -3.258  25.842  1.00  0.00           C 
ATOM   3595  HG2 MET   528      39.846  -2.256  25.558  1.00  0.00           H 
ATOM   3596  HG3 MET   528      38.444  -3.270  25.972  1.00  0.00           H 
ATOM   3597  SD  MET   528      40.318  -3.715  27.404  1.00  0.00           S 
ATOM   3598  CE  MET   528      41.777  -2.667  27.390  1.00  0.00           C 
ATOM   3599  HE1 MET   528      41.473  -1.621  27.352  1.00  0.00           H 
ATOM   3600  HE2 MET   528      42.360  -2.843  28.294  1.00  0.00           H 
ATOM   3601  HE3 MET   528      42.384  -2.901  26.516  1.00  0.00           H 
ATOM   3602  C   MET   528      41.428  -4.972  22.928  1.00  0.00           C 
ATOM   3603  O   MET   528      41.861  -6.108  23.090  1.00  0.00           O 
ATOM   3604  N   LYS   529      41.082  -4.498  21.740  1.00  0.00           N 
ATOM   3605  H   LYS   529      40.687  -3.573  21.644  1.00  0.00           H 
ATOM   3606  CA  LYS   529      41.235  -5.310  20.544  1.00  0.00           C 
ATOM   3607  HA  LYS   529      40.856  -6.315  20.733  1.00  0.00           H 
ATOM   3608  CB  LYS   529      40.459  -4.708  19.374  1.00  0.00           C 
ATOM   3609  HB2 LYS   529      39.401  -4.877  19.572  1.00  0.00           H 
ATOM   3610  HB3 LYS   529      40.661  -3.637  19.374  1.00  0.00           H 
ATOM   3611  CG  LYS   529      40.822  -5.294  18.012  1.00  0.00           C 
ATOM   3612  HG2 LYS   529      41.865  -5.057  17.800  1.00  0.00           H 
ATOM   3613  HG3 LYS   529      40.697  -6.376  18.056  1.00  0.00           H 
ATOM   3614  CD  LYS   529      39.941  -4.728  16.913  1.00  0.00           C 
ATOM   3615  HD2 LYS   529      39.011  -5.297  16.894  1.00  0.00           H 
ATOM   3616  HD3 LYS   529      39.724  -3.687  17.151  1.00  0.00           H 
ATOM   3617  CE  LYS   529      40.613  -4.807  15.548  1.00  0.00           C 
ATOM   3618  HE2 LYS   529      40.953  -5.831  15.395  1.00  0.00           H 
ATOM   3619  HE3 LYS   529      39.873  -4.553  14.789  1.00  0.00           H 
ATOM   3620  NZ  LYS   529      41.775  -3.876  15.441  1.00  0.00           N 
ATOM   3621  HZ1 LYS   529      42.461  -4.112  16.144  1.00  0.00           H 
ATOM   3622  HZ2 LYS   529      42.190  -3.960  14.524  1.00  0.00           H 
ATOM   3623  HZ3 LYS   529      41.460  -2.927  15.583  1.00  0.00           H 
ATOM   3624  C   LYS   529      42.703  -5.423  20.172  1.00  0.00           C 
ATOM   3625  O   LYS   529      43.118  -6.402  19.558  1.00  0.00           O 
ATOM   3626  N   CYS   530      43.493  -4.419  20.533  1.00  0.00           N 
ATOM   3627  H   CYS   530      43.125  -3.596  20.988  1.00  0.00           H 
ATOM   3628  CA  CYS   530      44.916  -4.462  20.231  1.00  0.00           C 
ATOM   3629  HA  CYS   530      45.066  -4.898  19.243  1.00  0.00           H 
ATOM   3630  CB  CYS   530      45.524  -3.056  20.242  1.00  0.00           C 
ATOM   3631  HB2 CYS   530      44.921  -2.374  20.841  1.00  0.00           H 
ATOM   3632  HB3 CYS   530      46.543  -3.074  20.628  1.00  0.00           H 
ATOM   3633  SG  CYS   530      45.626  -2.315  18.583  1.00  0.00           S 
ATOM   3634  HG  CYS   530      46.172  -1.168  18.976  1.00  0.00           H 
ATOM   3635  C   CYS   530      45.628  -5.352  21.232  1.00  0.00           C 
ATOM   3636  O   CYS   530      46.773  -5.730  21.030  1.00  0.00           O 
ATOM   3637  N   LYS   531      44.944  -5.689  22.319  1.00  0.00           N 
ATOM   3638  H   LYS   531      44.012  -5.326  22.463  1.00  0.00           H 
ATOM   3639  CA  LYS   531      45.514  -6.555  23.343  1.00  0.00           C 
ATOM   3640  HA  LYS   531      46.595  -6.612  23.213  1.00  0.00           H 
ATOM   3641  CB  LYS   531      45.217  -6.012  24.746  1.00  0.00           C 
ATOM   3642  HB2 LYS   531      44.202  -5.616  24.730  1.00  0.00           H 
ATOM   3643  HB3 LYS   531      45.267  -6.855  25.435  1.00  0.00           H 
ATOM   3644  CG  LYS   531      46.183  -4.920  25.206  1.00  0.00           C 
ATOM   3645  HG2 LYS   531      47.197  -5.257  24.992  1.00  0.00           H 
ATOM   3646  HG3 LYS   531      45.971  -4.019  24.630  1.00  0.00           H 
ATOM   3647  CD  LYS   531      46.051  -4.611  26.711  1.00  0.00           C 
ATOM   3648  HD2 LYS   531      45.093  -4.118  26.877  1.00  0.00           H 
ATOM   3649  HD3 LYS   531      46.074  -5.554  27.258  1.00  0.00           H 
ATOM   3650  CE  LYS   531      47.189  -3.701  27.209  1.00  0.00           C 
ATOM   3651  HE2 LYS   531      48.129  -4.204  26.980  1.00  0.00           H 
ATOM   3652  HE3 LYS   531      47.129  -2.770  26.645  1.00  0.00           H 
ATOM   3653  NZ  LYS   531      47.128  -3.402  28.671  1.00  0.00           N 
ATOM   3654  HZ1 LYS   531      47.184  -4.264  29.194  1.00  0.00           H 
ATOM   3655  HZ2 LYS   531      47.901  -2.804  28.925  1.00  0.00           H 
ATOM   3656  HZ3 LYS   531      46.258  -2.936  28.883  1.00  0.00           H 
ATOM   3657  C   LYS   531      44.942  -7.953  23.199  1.00  0.00           C 
ATOM   3658  O   LYS   531      45.210  -8.826  24.010  1.00  0.00           O 
ATOM   3659  N   ASN   532      44.142  -8.156  22.162  1.00  0.00           N 
ATOM   3660  H   ASN   532      43.908  -7.394  21.541  1.00  0.00           H 
ATOM   3661  CA  ASN   532      43.547  -9.459  21.909  1.00  0.00           C 
ATOM   3662  HA  ASN   532      42.831  -9.400  21.089  1.00  0.00           H 
ATOM   3663  CB  ASN   532      44.648 -10.443  21.525  1.00  0.00           C 
ATOM   3664  HB2 ASN   532      45.326 -10.571  22.369  1.00  0.00           H 
ATOM   3665  HB3 ASN   532      44.185 -11.400  21.282  1.00  0.00           H 
ATOM   3666  CG  ASN   532      45.452  -9.974  20.324  1.00  0.00           C 
ATOM   3667  OD1 ASN   532      44.964  -9.992  19.190  1.00  0.00           O 
ATOM   3668  ND2 ASN   532      46.687  -9.541  20.569  1.00  0.00           N 
ATOM   3669 HD21 ASN   532      47.266  -9.217  19.807  1.00  0.00           H 
ATOM   3670 HD22 ASN   532      47.039  -9.538  21.516  1.00  0.00           H 
ATOM   3671  C   ASN   532      42.792  -9.953  23.135  1.00  0.00           C 
ATOM   3672  O   ASN   532      43.089 -11.003  23.695  1.00  0.00           O 
ATOM   3673  N   VAL   533      41.806  -9.171  23.544  1.00  0.00           N 
ATOM   3674  H   VAL   533      41.601  -8.324  23.034  1.00  0.00           H 
ATOM   3675  CA  VAL   533      40.984  -9.496  24.699  1.00  0.00           C 
ATOM   3676  HA  VAL   533      41.237 -10.468  25.122  1.00  0.00           H 
ATOM   3677  CB  VAL   533      41.166  -8.421  25.791  1.00  0.00           C 
ATOM   3678  HB  VAL   533      40.750  -7.479  25.434  1.00  0.00           H 
ATOM   3679  CG1 VAL   533      40.461  -8.833  27.063  1.00  0.00           C 
ATOM   3680 HG11 VAL   533      40.877  -9.775  27.421  1.00  0.00           H 
ATOM   3681 HG12 VAL   533      40.600  -8.063  27.822  1.00  0.00           H 
ATOM   3682 HG13 VAL   533      39.397  -8.959  26.865  1.00  0.00           H 
ATOM   3683  CG2 VAL   533      42.643  -8.194  26.045  1.00  0.00           C 
ATOM   3684 HG21 VAL   533      43.123  -7.859  25.126  1.00  0.00           H 
ATOM   3685 HG22 VAL   533      42.767  -7.434  26.817  1.00  0.00           H 
ATOM   3686 HG23 VAL   533      43.103  -9.125  26.376  1.00  0.00           H 
ATOM   3687  C   VAL   533      39.532  -9.506  24.214  1.00  0.00           C 
ATOM   3688  O   VAL   533      38.631 -10.064  24.849  1.00  0.00           O 
ATOM   3689  N   VAL   534      39.327  -8.886  23.061  1.00  0.00           N 
ATOM   3690  H   VAL   534      40.110  -8.470  22.577  1.00  0.00           H 
ATOM   3691  CA  VAL   534      38.012  -8.785  22.456  1.00  0.00           C 
ATOM   3692  HA  VAL   534      37.238  -8.766  23.223  1.00  0.00           H 
ATOM   3693  CB  VAL   534      37.893  -7.500  21.601  1.00  0.00           C 
ATOM   3694  HB  VAL   534      38.045  -6.626  22.234  1.00  0.00           H 
ATOM   3695  CG1 VAL   534      38.952  -7.521  20.501  1.00  0.00           C 
ATOM   3696 HG11 VAL   534      38.801  -8.395  19.867  1.00  0.00           H 
ATOM   3697 HG12 VAL   534      38.869  -6.616  19.899  1.00  0.00           H 
ATOM   3698 HG13 VAL   534      39.944  -7.567  20.951  1.00  0.00           H 
ATOM   3699  CG2 VAL   534      36.493  -7.397  20.979  1.00  0.00           C 
ATOM   3700 HG21 VAL   534      35.744  -7.366  21.771  1.00  0.00           H 
ATOM   3701 HG22 VAL   534      36.426  -6.488  20.381  1.00  0.00           H 
ATOM   3702 HG23 VAL   534      36.313  -8.264  20.343  1.00  0.00           H 
ATOM   3703  C   VAL   534      37.701  -9.954  21.538  1.00  0.00           C 
ATOM   3704  O   VAL   534      38.534 -10.361  20.722  1.00  0.00           O 
ATOM   3705  N   PRO   535      36.490 -10.517  21.669  1.00  0.00           N 
ATOM   3706  CD  PRO   535      35.543 -10.331  22.781  1.00  0.00           C 
ATOM   3707  HD2 PRO   535      34.848  -9.524  22.552  1.00  0.00           H 
ATOM   3708  HD3 PRO   535      36.082 -10.096  23.699  1.00  0.00           H 
ATOM   3709  CG  PRO   535      34.867 -11.679  22.840  1.00  0.00           C 
ATOM   3710  HG2 PRO   535      33.895 -11.614  23.329  1.00  0.00           H 
ATOM   3711  HG3 PRO   535      35.486 -12.410  23.360  1.00  0.00           H 
ATOM   3712  CB  PRO   535      34.729 -12.029  21.401  1.00  0.00           C 
ATOM   3713  HB2 PRO   535      33.958 -11.356  21.027  1.00  0.00           H 
ATOM   3714  HB3 PRO   535      34.486 -13.053  21.117  1.00  0.00           H 
ATOM   3715  CA  PRO   535      36.083 -11.637  20.823  1.00  0.00           C 
ATOM   3716  HA  PRO   535      36.829 -12.431  20.847  1.00  0.00           H 
ATOM   3717  C   PRO   535      35.961 -11.097  19.400  1.00  0.00           C 
ATOM   3718  O   PRO   535      35.902  -9.879  19.191  1.00  0.00           O 
ATOM   3719  N   LEU   536      35.915 -12.001  18.429  1.00  0.00           N 
ATOM   3720  H   LEU   536      35.992 -12.986  18.638  1.00  0.00           H 
ATOM   3721  CA  LEU   536      35.816 -11.597  17.032  1.00  0.00           C 
ATOM   3722  HA  LEU   536      36.273 -10.617  16.895  1.00  0.00           H 
ATOM   3723  CB  LEU   536      36.546 -12.609  16.133  1.00  0.00           C 
ATOM   3724  HB2 LEU   536      35.947 -13.518  16.188  1.00  0.00           H 
ATOM   3725  HB3 LEU   536      36.505 -12.208  15.120  1.00  0.00           H 
ATOM   3726  CG  LEU   536      38.005 -12.933  16.497  1.00  0.00           C 
ATOM   3727  HG  LEU   536      38.507 -12.022  16.823  1.00  0.00           H 
ATOM   3728  CD1 LEU   536      38.040 -13.962  17.622  1.00  0.00           C 
ATOM   3729 HD11 LEU   536      37.539 -14.874  17.297  1.00  0.00           H 
ATOM   3730 HD12 LEU   536      39.076 -14.188  17.876  1.00  0.00           H 
ATOM   3731 HD13 LEU   536      37.531 -13.561  18.498  1.00  0.00           H 
ATOM   3732  CD2 LEU   536      38.736 -13.476  15.274  1.00  0.00           C 
ATOM   3733 HD21 LEU   536      38.721 -12.729  14.480  1.00  0.00           H 
ATOM   3734 HD22 LEU   536      39.769 -13.703  15.539  1.00  0.00           H 
ATOM   3735 HD23 LEU   536      38.242 -14.384  14.928  1.00  0.00           H 
ATOM   3736  C   LEU   536      34.366 -11.450  16.586  1.00  0.00           C 
ATOM   3737  O   LEU   536      33.829 -12.324  15.902  1.00  0.00           O 
ATOM   3738  N   TYR   537      33.740 -10.345  16.993  1.00  0.00           N 
ATOM   3739  H   TYR   537      34.233  -9.686  17.579  1.00  0.00           H 
ATOM   3740  CA  TYR   537      32.353 -10.051  16.634  1.00  0.00           C 
ATOM   3741  HA  TYR   537      31.842 -10.975  16.364  1.00  0.00           H 
ATOM   3742  CB  TYR   537      31.609  -9.405  17.809  1.00  0.00           C 
ATOM   3743  HB2 TYR   537      32.222  -8.582  18.176  1.00  0.00           H 
ATOM   3744  HB3 TYR   537      30.674  -9.011  17.410  1.00  0.00           H 
ATOM   3745  CG  TYR   537      31.311 -10.353  18.943  1.00  0.00           C 
ATOM   3746  CD1 TYR   537      31.720 -10.059  20.240  1.00  0.00           C 
ATOM   3747  HD1 TYR   537      32.268  -9.134  20.420  1.00  0.00           H 
ATOM   3748  CE1 TYR   537      31.442 -10.920  21.298  1.00  0.00           C 
ATOM   3749  HE1 TYR   537      31.779 -10.679  22.306  1.00  0.00           H 
ATOM   3750  CZ  TYR   537      30.743 -12.091  21.063  1.00  0.00           C 
ATOM   3751  OH  TYR   537      30.464 -12.926  22.120  1.00  0.00           O 
ATOM   3752  HH  TYR   537      30.799 -12.596  22.957  1.00  0.00           H 
ATOM   3753  CE2 TYR   537      30.322 -12.410  19.777  1.00  0.00           C 
ATOM   3754  HE2 TYR   537      29.772 -13.332  19.587  1.00  0.00           H 
ATOM   3755  CD2 TYR   537      30.609 -11.540  18.725  1.00  0.00           C 
ATOM   3756  HD2 TYR   537      30.284 -11.782  17.713  1.00  0.00           H 
ATOM   3757  C   TYR   537      32.346  -9.104  15.442  1.00  0.00           C 
ATOM   3758  O   TYR   537      32.386  -7.886  15.596  1.00  0.00           O 
ATOM   3759  N   ASP   538      32.293  -9.680  14.253  1.00  0.00           N 
ATOM   3760  H   ASP   538      32.352 -10.686  14.192  1.00  0.00           H 
ATOM   3761  CA  ASP   538      32.301  -8.915  13.020  1.00  0.00           C 
ATOM   3762  HA  ASP   538      33.274  -8.447  12.870  1.00  0.00           H 
ATOM   3763  CB  ASP   538      32.021  -9.854  11.839  1.00  0.00           C 
ATOM   3764  HB2 ASP   538      31.650  -9.243  11.016  1.00  0.00           H 
ATOM   3765  HB3 ASP   538      32.963 -10.320  11.549  1.00  0.00           H 
ATOM   3766  CG  ASP   538      30.997 -10.939  12.170  1.00  0.00           C 
ATOM   3767  OD1 ASP   538      30.801 -11.838  11.314  1.00  0.00           O 
ATOM   3768  OD2 ASP   538      30.388 -10.892  13.272  1.00  0.00           O 
ATOM   3769  C   ASP   538      31.399  -7.681  12.950  1.00  0.00           C 
ATOM   3770  O   ASP   538      31.799  -6.679  12.361  1.00  0.00           O 
ATOM   3771  N   LEU   539      30.200  -7.725  13.528  1.00  0.00           N 
ATOM   3772  H   LEU   539      29.852  -8.550  13.996  1.00  0.00           H 
ATOM   3773  CA  LEU   539      29.339  -6.538  13.477  1.00  0.00           C 
ATOM   3774  HA  LEU   539      29.271  -6.195  12.445  1.00  0.00           H 
ATOM   3775  CB  LEU   539      27.920  -6.824  13.994  1.00  0.00           C 
ATOM   3776  HB2 LEU   539      27.796  -7.905  13.928  1.00  0.00           H 
ATOM   3777  HB3 LEU   539      27.878  -6.517  15.039  1.00  0.00           H 
ATOM   3778  CG  LEU   539      26.786  -6.126  13.206  1.00  0.00           C 
ATOM   3779  HG  LEU   539      26.650  -6.637  12.253  1.00  0.00           H 
ATOM   3780  CD1 LEU   539      25.483  -6.168  13.995  1.00  0.00           C 
ATOM   3781 HD11 LEU   539      25.618  -5.656  14.948  1.00  0.00           H 
ATOM   3782 HD12 LEU   539      24.697  -5.673  13.426  1.00  0.00           H 
ATOM   3783 HD13 LEU   539      25.201  -7.205  14.177  1.00  0.00           H 
ATOM   3784  CD2 LEU   539      27.153  -4.691  12.912  1.00  0.00           C 
ATOM   3785 HD21 LEU   539      28.066  -4.663  12.317  1.00  0.00           H 
ATOM   3786 HD22 LEU   539      26.344  -4.215  12.357  1.00  0.00           H 
ATOM   3787 HD23 LEU   539      27.314  -4.157  13.849  1.00  0.00           H 
ATOM   3788  C   LEU   539      29.974  -5.452  14.334  1.00  0.00           C 
ATOM   3789  O   LEU   539      30.174  -4.327  13.881  1.00  0.00           O 
ATOM   3790  N   LEU   540      30.290  -5.792  15.577  1.00  0.00           N 
ATOM   3791  H   LEU   540      30.079  -6.715  15.929  1.00  0.00           H 
ATOM   3792  CA  LEU   540      30.923  -4.845  16.470  1.00  0.00           C 
ATOM   3793  HA  LEU   540      30.279  -3.977  16.612  1.00  0.00           H 
ATOM   3794  CB  LEU   540      31.171  -5.497  17.829  1.00  0.00           C 
ATOM   3795  HB2 LEU   540      30.208  -5.917  18.120  1.00  0.00           H 
ATOM   3796  HB3 LEU   540      31.894  -6.303  17.698  1.00  0.00           H 
ATOM   3797  CG  LEU   540      31.664  -4.540  18.925  1.00  0.00           C 
ATOM   3798  HG  LEU   540      32.484  -3.934  18.539  1.00  0.00           H 
ATOM   3799  CD1 LEU   540      30.518  -3.630  19.354  1.00  0.00           C 
ATOM   3800 HD11 LEU   540      29.698  -4.235  19.741  1.00  0.00           H 
ATOM   3801 HD12 LEU   540      30.865  -2.950  20.132  1.00  0.00           H 
ATOM   3802 HD13 LEU   540      30.171  -3.054  18.497  1.00  0.00           H 
ATOM   3803  CD2 LEU   540      32.207  -5.321  20.113  1.00  0.00           C 
ATOM   3804 HD21 LEU   540      33.040  -5.945  19.788  1.00  0.00           H 
ATOM   3805 HD22 LEU   540      32.551  -4.626  20.879  1.00  0.00           H 
ATOM   3806 HD23 LEU   540      31.419  -5.952  20.524  1.00  0.00           H 
ATOM   3807  C   LEU   540      32.252  -4.383  15.846  1.00  0.00           C 
ATOM   3808  O   LEU   540      32.593  -3.207  15.874  1.00  0.00           O 
ATOM   3809  N   LEU   541      33.000  -5.318  15.279  1.00  0.00           N 
ATOM   3810  H   LEU   541      32.698  -6.282  15.299  1.00  0.00           H 
ATOM   3811  CA  LEU   541      34.276  -5.008  14.653  1.00  0.00           C 
ATOM   3812  HA  LEU   541      34.943  -4.535  15.374  1.00  0.00           H 
ATOM   3813  CB  LEU   541      34.932  -6.297  14.151  1.00  0.00           C 
ATOM   3814  HB2 LEU   541      34.141  -7.031  14.305  1.00  0.00           H 
ATOM   3815  HB3 LEU   541      35.093  -6.156  13.082  1.00  0.00           H 
ATOM   3816  CG  LEU   541      36.232  -6.800  14.803  1.00  0.00           C 
ATOM   3817  HG  LEU   541      36.563  -7.710  14.302  1.00  0.00           H 
ATOM   3818  CD1 LEU   541      37.314  -5.725  14.675  1.00  0.00           C 
ATOM   3819 HD11 LEU   541      36.984  -4.815  15.176  1.00  0.00           H 
ATOM   3820 HD12 LEU   541      38.236  -6.080  15.136  1.00  0.00           H 
ATOM   3821 HD13 LEU   541      37.494  -5.514  13.621  1.00  0.00           H 
ATOM   3822  CD2 LEU   541      36.008  -7.172  16.270  1.00  0.00           C 
ATOM   3823 HD21 LEU   541      35.259  -7.961  16.335  1.00  0.00           H 
ATOM   3824 HD22 LEU   541      36.944  -7.524  16.703  1.00  0.00           H 
ATOM   3825 HD23 LEU   541      35.661  -6.296  16.818  1.00  0.00           H 
ATOM   3826  C   LEU   541      34.109  -4.030  13.491  1.00  0.00           C 
ATOM   3827  O   LEU   541      34.984  -3.213  13.214  1.00  0.00           O 
ATOM   3828  N   GLU   542      32.976  -4.121  12.804  1.00  0.00           N 
ATOM   3829  H   GLU   542      32.310  -4.840  13.048  1.00  0.00           H 
ATOM   3830  CA  GLU   542      32.669  -3.244  11.667  1.00  0.00           C 
ATOM   3831  HA  GLU   542      33.519  -3.194  10.986  1.00  0.00           H 
ATOM   3832  CB  GLU   542      31.458  -3.806  10.902  1.00  0.00           C 
ATOM   3833  HB2 GLU   542      31.814  -4.693  10.378  1.00  0.00           H 
ATOM   3834  HB3 GLU   542      30.730  -4.100  11.658  1.00  0.00           H 
ATOM   3835  CG  GLU   542      30.798  -2.853   9.902  1.00  0.00           C 
ATOM   3836  HG2 GLU   542      30.416  -1.995  10.455  1.00  0.00           H 
ATOM   3837  HG3 GLU   542      31.575  -2.523   9.212  1.00  0.00           H 
ATOM   3838  CD  GLU   542      29.653  -3.502   9.111  1.00  0.00           C 
ATOM   3839  OE1 GLU   542      28.971  -2.784   8.354  1.00  0.00           O 
ATOM   3840  OE2 GLU   542      29.436  -4.727   9.232  1.00  0.00           O 
ATOM   3841  C   GLU   542      32.385  -1.805  12.116  1.00  0.00           C 
ATOM   3842  O   GLU   542      32.934  -0.847  11.576  1.00  0.00           O 
ATOM   3843  N   MET   543      31.519  -1.669  13.111  1.00  0.00           N 
ATOM   3844  H   MET   543      31.083  -2.485  13.517  1.00  0.00           H 
ATOM   3845  CA  MET   543      31.155  -0.367  13.629  1.00  0.00           C 
ATOM   3846  HA  MET   543      30.854   0.291  12.814  1.00  0.00           H 
ATOM   3847  CB  MET   543      29.980  -0.507  14.605  1.00  0.00           C 
ATOM   3848  HB2 MET   543      30.345  -1.087  15.453  1.00  0.00           H 
ATOM   3849  HB3 MET   543      29.727   0.500  14.936  1.00  0.00           H 
ATOM   3850  CG  MET   543      28.736  -1.180  14.025  1.00  0.00           C 
ATOM   3851  HG2 MET   543      29.070  -2.097  13.539  1.00  0.00           H 
ATOM   3852  HG3 MET   543      28.090  -1.430  14.866  1.00  0.00           H 
ATOM   3853  SD  MET   543      27.806  -0.181  12.837  1.00  0.00           S 
ATOM   3854  CE  MET   543      28.545  -0.717  11.283  1.00  0.00           C 
ATOM   3855  HE1 MET   543      28.396  -1.790  11.160  1.00  0.00           H 
ATOM   3856  HE2 MET   543      28.074  -0.188  10.455  1.00  0.00           H 
ATOM   3857  HE3 MET   543      29.613  -0.498  11.293  1.00  0.00           H 
ATOM   3858  C   MET   543      32.346   0.258  14.337  1.00  0.00           C 
ATOM   3859  O   MET   543      32.269   1.374  14.834  1.00  0.00           O 
ATOM   3860  N   LEU   544      33.452  -0.465  14.391  1.00  0.00           N 
ATOM   3861  H   LEU   544      33.502  -1.388  13.983  1.00  0.00           H 
ATOM   3862  CA  LEU   544      34.633   0.059  15.053  1.00  0.00           C 
ATOM   3863  HA  LEU   544      34.377   0.960  15.610  1.00  0.00           H 
ATOM   3864  CB  LEU   544      35.194  -0.969  16.023  1.00  0.00           C 
ATOM   3865  HB2 LEU   544      34.361  -1.216  16.681  1.00  0.00           H 
ATOM   3866  HB3 LEU   544      35.460  -1.844  15.431  1.00  0.00           H 
ATOM   3867  CG  LEU   544      36.400  -0.536  16.866  1.00  0.00           C 
ATOM   3868  HG  LEU   544      37.226  -0.287  16.199  1.00  0.00           H 
ATOM   3869  CD1 LEU   544      36.054   0.672  17.714  1.00  0.00           C 
ATOM   3870 HD11 LEU   544      35.229   0.424  18.381  1.00  0.00           H 
ATOM   3871 HD12 LEU   544      36.923   0.963  18.304  1.00  0.00           H 
ATOM   3872 HD13 LEU   544      35.761   1.499  17.067  1.00  0.00           H 
ATOM   3873  CD2 LEU   544      36.828  -1.693  17.759  1.00  0.00           C 
ATOM   3874 HD21 LEU   544      37.102  -2.548  17.141  1.00  0.00           H 
ATOM   3875 HD22 LEU   544      37.685  -1.391  18.361  1.00  0.00           H 
ATOM   3876 HD23 LEU   544      36.003  -1.970  18.416  1.00  0.00           H 
ATOM   3877  C   LEU   544      35.667   0.386  14.002  1.00  0.00           C 
ATOM   3878  O   LEU   544      36.258   1.470  13.989  1.00  0.00           O 
ATOM   3879  N   ASP   545      35.886  -0.556  13.101  1.00  0.00           N 
ATOM   3880  H   ASP   545      35.420  -1.451  13.132  1.00  0.00           H 
ATOM   3881  CA  ASP   545      36.844  -0.318  12.042  1.00  0.00           C 
ATOM   3882  HA  ASP   545      37.790   0.019  12.466  1.00  0.00           H 
ATOM   3883  CB  ASP   545      37.095  -1.610  11.249  1.00  0.00           C 
ATOM   3884  HB2 ASP   545      36.142  -2.127  11.134  1.00  0.00           H 
ATOM   3885  HB3 ASP   545      37.475  -1.326  10.268  1.00  0.00           H 
ATOM   3886  CG  ASP   545      38.110  -2.549  11.942  1.00  0.00           C 
ATOM   3887  OD1 ASP   545      38.256  -3.705  11.486  1.00  0.00           O 
ATOM   3888  OD2 ASP   545      38.767  -2.138  12.935  1.00  0.00           O 
ATOM   3889  C   ASP   545      36.269   0.770  11.148  1.00  0.00           C 
ATOM   3890  O   ASP   545      36.804   1.062  10.087  1.00  0.00           O 
ATOM   3891  N   ALA   546      35.179   1.379  11.604  1.00  0.00           N 
ATOM   3892  H   ALA   546      34.785   1.084  12.486  1.00  0.00           H 
ATOM   3893  CA  ALA   546      34.495   2.425  10.858  1.00  0.00           C 
ATOM   3894  HA  ALA   546      34.741   2.314   9.802  1.00  0.00           H 
ATOM   3895  CB  ALA   546      32.997   2.288  11.022  1.00  0.00           C 
ATOM   3896  HB1 ALA   546      32.734   2.406  12.073  1.00  0.00           H 
ATOM   3897  HB2 ALA   546      32.495   3.056  10.434  1.00  0.00           H 
ATOM   3898  HB3 ALA   546      32.682   1.303  10.677  1.00  0.00           H 
ATOM   3899  C   ALA   546      34.930   3.805  11.290  1.00  0.00           C 
ATOM   3900  O   ALA   546      34.815   4.756  10.524  1.00  0.00           O 
ATOM   3901  N   HIE   547      35.418   3.918  12.519  1.00  0.00           N 
ATOM   3902  H   HIE   547      35.461   3.116  13.132  1.00  0.00           H 
ATOM   3903  CA  HIE   547      35.867   5.206  13.034  1.00  0.00           C 
ATOM   3904  HA  HIE   547      35.284   6.009  12.584  1.00  0.00           H 
ATOM   3905  CB  HIE   547      35.688   5.262  14.545  1.00  0.00           C 
ATOM   3906  HB2 HIE   547      35.987   4.326  15.016  1.00  0.00           H 
ATOM   3907  HB3 HIE   547      36.290   6.078  14.944  1.00  0.00           H 
ATOM   3908  CG  HIE   547      34.281   5.523  14.969  1.00  0.00           C 
ATOM   3909  ND1 HIE   547      33.219   4.758  14.535  1.00  0.00           N 
ATOM   3910  CE1 HIE   547      32.097   5.233  15.048  1.00  0.00           C 
ATOM   3911  HE1 HIE   547      31.140   4.763  14.823  1.00  0.00           H 
ATOM   3912  NE2 HIE   547      32.394   6.280  15.800  1.00  0.00           N 
ATOM   3913  HE2 HIE   547      31.738   6.847  16.318  1.00  0.00           H 
ATOM   3914  CD2 HIE   547      33.754   6.480  15.767  1.00  0.00           C 
ATOM   3915  HD2 HIE   547      34.198   7.301  16.330  1.00  0.00           H 
ATOM   3916  C   HIE   547      37.316   5.468  12.688  1.00  0.00           C 
ATOM   3917  O   HIE   547      37.818   6.579  12.860  1.00  0.00           O 
ATOM   3918  N   ARG   548      37.984   4.427  12.205  1.00  0.00           N 
ATOM   3919  H   ARG   548      37.536   3.523  12.159  1.00  0.00           H 
ATOM   3920  CA  ARG   548      39.383   4.523  11.821  1.00  0.00           C 
ATOM   3921  HA  ARG   548      39.807   3.529  11.679  1.00  0.00           H 
ATOM   3922  CB  ARG   548      39.495   5.296  10.501  1.00  0.00           C 
ATOM   3923  HB2 ARG   548      38.900   6.206  10.579  1.00  0.00           H 
ATOM   3924  HB3 ARG   548      40.540   5.559  10.339  1.00  0.00           H 
ATOM   3925  CG  ARG   548      38.998   4.467   9.338  1.00  0.00           C 
ATOM   3926  HG2 ARG   548      39.638   3.587   9.272  1.00  0.00           H 
ATOM   3927  HG3 ARG   548      37.980   4.158   9.574  1.00  0.00           H 
ATOM   3928  CD  ARG   548      39.008   5.195   8.018  1.00  0.00           C 
ATOM   3929  HD2 ARG   548      38.332   6.049   8.054  1.00  0.00           H 
ATOM   3930  HD3 ARG   548      40.016   5.539   7.785  1.00  0.00           H 
ATOM   3931  NE  ARG   548      38.564   4.290   6.955  1.00  0.00           N 
ATOM   3932  HE  ARG   548      38.313   3.353   7.235  1.00  0.00           H 
ATOM   3933  CZ  ARG   548      38.475   4.613   5.670  1.00  0.00           C 
ATOM   3934  NH1 ARG   548      38.802   5.832   5.262  1.00  0.00           N 
ATOM   3935 HH11 ARG   548      39.120   6.517   5.932  1.00  0.00           H 
ATOM   3936 HH12 ARG   548      38.731   6.069   4.283  1.00  0.00           H 
ATOM   3937  NH2 ARG   548      38.054   3.717   4.788  1.00  0.00           N 
ATOM   3938 HH21 ARG   548      37.802   2.789   5.097  1.00  0.00           H 
ATOM   3939 HH22 ARG   548      37.988   3.967   3.812  1.00  0.00           H 
ATOM   3940  C   ARG   548      40.272   5.148  12.886  1.00  0.00           C 
ATOM   3941  O   ARG   548      41.425   5.483  12.613  1.00  0.00           O 
ATOM   3942  N   LEU   549      39.749   5.297  14.103  1.00  0.00           N 
ATOM   3943  H   LEU   549      38.787   5.060  14.296  1.00  0.00           H 
ATOM   3944  CA  LEU   549      40.542   5.880  15.170  1.00  0.00           C 
ATOM   3945  HA  LEU   549      40.732   6.931  14.953  1.00  0.00           H 
ATOM   3946  CB  LEU   549      39.805   5.782  16.514  1.00  0.00           C 
ATOM   3947  HB2 LEU   549      40.477   6.267  17.223  1.00  0.00           H 
ATOM   3948  HB3 LEU   549      38.926   6.408  16.361  1.00  0.00           H 
ATOM   3949  CG  LEU   549      39.375   4.432  17.066  1.00  0.00           C 
ATOM   3950  HG  LEU   549      38.999   3.801  16.261  1.00  0.00           H 
ATOM   3951  CD1 LEU   549      40.564   3.783  17.693  1.00  0.00           C 
ATOM   3952 HD11 LEU   549      40.940   4.414  18.498  1.00  0.00           H 
ATOM   3953 HD12 LEU   549      40.278   2.812  18.096  1.00  0.00           H 
ATOM   3954 HD13 LEU   549      41.343   3.649  16.943  1.00  0.00           H 
ATOM   3955  CD2 LEU   549      38.305   4.601  18.110  1.00  0.00           C 
ATOM   3956 HD21 LEU   549      37.439   5.092  17.667  1.00  0.00           H 
ATOM   3957 HD22 LEU   549      38.012   3.623  18.492  1.00  0.00           H 
ATOM   3958 HD23 LEU   549      38.688   5.210  18.929  1.00  0.00           H 
ATOM   3959  C   LEU   549      41.879   5.142  15.163  1.00  0.00           C 
ATOM   3960  O   LEU   549      41.931   3.909  15.220  1.00  0.00           O 
ATOM   3961  N   HIE   550      42.953   5.887  14.902  1.00  0.00           N 
ATOM   3962  H   HIE   550      42.691   6.838  14.686  1.00  0.00           H 
ATOM   3963  CA  HIE   550      44.372   5.535  14.872  1.00  0.00           C 
ATOM   3964  HA  HIE   550      44.970   6.432  14.710  1.00  0.00           H 
ATOM   3965  CB  HIE   550      44.800   4.893  16.199  1.00  0.00           C 
ATOM   3966  HB2 HIE   550      44.162   4.044  16.445  1.00  0.00           H 
ATOM   3967  HB3 HIE   550      45.833   4.556  16.110  1.00  0.00           H 
ATOM   3968  CG  HIE   550      44.751   5.821  17.375  1.00  0.00           C 
ATOM   3969  ND1 HIE   550      45.282   5.489  18.603  1.00  0.00           N 
ATOM   3970  CE1 HIE   550      45.073   6.478  19.453  1.00  0.00           C 
ATOM   3971  HE1 HIE   550      45.418   6.405  20.485  1.00  0.00           H 
ATOM   3972  NE2 HIE   550      44.429   7.443  18.820  1.00  0.00           N 
ATOM   3973  HE2 HIE   550      44.137   8.324  19.218  1.00  0.00           H 
ATOM   3974  CD2 HIE   550      44.216   7.057  17.518  1.00  0.00           C 
ATOM   3975  HD2 HIE   550      43.696   7.724  16.830  1.00  0.00           H 
ATOM   3976  C   HIE   550      44.660   4.556  13.733  1.00  0.00           C 
ATOM   3977  O   HIE   550      45.745   3.973  13.663  1.00  0.00           O 
ATOM   3978  N   ALA   551      43.688   4.378  12.843  1.00  0.00           N 
ATOM   3979  H   ALA   551      42.803   4.850  12.963  1.00  0.00           H 
ATOM   3980  CA  ALA   551      43.838   3.463  11.714  1.00  0.00           C 
ATOM   3981  HA  ALA   551      44.270   2.533  12.083  1.00  0.00           H 
ATOM   3982  CB  ALA   551      42.468   3.158  11.107  1.00  0.00           C 
ATOM   3983  HB1 ALA   551      42.026   4.078  10.725  1.00  0.00           H 
ATOM   3984  HB2 ALA   551      42.582   2.445  10.291  1.00  0.00           H 
ATOM   3985  HB3 ALA   551      41.818   2.733  11.872  1.00  0.00           H 
ATOM   3986  C   ALA   551      44.776   4.015  10.638  1.00  0.00           C 
ATOM   3987  O   ALA   551      44.476   3.807   9.443  1.00  0.00           O 
ATOM   3988  OXT ALA   551      45.779   4.652  10.952  1.00  0.00           O 
TER    3988      ALA   305
END305
