# Supplementary material for: The effect of protein mutations on drug binding suggests ensuing personalised drug selection
Source: Sci Rep. 2021 Jun 29;11:13452. doi: 10.1038/s41598-021-92785-w (PMC8241852; doi:10.1038/s41598-021-92785-w)
Supplement: Supplementary file 1 — Supplementary Information 1. [file 41598_2021_92785_MOESM1_ESM.tar › 3ert-L387R.pdb]

ATOM      1  N   LEU   306       6.369   9.127   4.589  1.00  0.00           N 
ATOM      2  H1  LEU   306       6.053   8.840   5.504  1.00  0.00           H 
ATOM      3  H2  LEU   306       6.976   8.411   4.216  1.00  0.00           H 
ATOM      4  H3  LEU   306       5.572   9.442   4.054  1.00  0.00           H 
ATOM      5  CA  LEU   306       7.232  10.329   4.754  1.00  0.00           C 
ATOM      6  HA  LEU   306       8.229  10.128   4.363  1.00  0.00           H 
ATOM      7  CB  LEU   306       6.637  11.501   3.989  1.00  0.00           C 
ATOM      8  HB2 LEU   306       6.568  11.248   2.931  1.00  0.00           H 
ATOM      9  HB3 LEU   306       5.642  11.720   4.375  1.00  0.00           H 
ATOM     10  CG  LEU   306       7.529  12.726   4.161  1.00  0.00           C 
ATOM     11  HG  LEU   306       7.599  12.980   5.218  1.00  0.00           H 
ATOM     12  CD1 LEU   306       8.922  12.420   3.620  1.00  0.00           C 
ATOM     13 HD11 LEU   306       8.854  12.166   2.562  1.00  0.00           H 
ATOM     14 HD12 LEU   306       9.560  13.295   3.742  1.00  0.00           H 
ATOM     15 HD13 LEU   306       9.349  11.580   4.168  1.00  0.00           H 
ATOM     16  CD2 LEU   306       6.933  13.901   3.394  1.00  0.00           C 
ATOM     17 HD21 LEU   306       5.937  14.120   3.780  1.00  0.00           H 
ATOM     18 HD22 LEU   306       7.570  14.777   3.516  1.00  0.00           H 
ATOM     19 HD23 LEU   306       6.864  13.647   2.336  1.00  0.00           H 
ATOM     20  C   LEU   306       7.381  10.684   6.231  1.00  0.00           C 
ATOM     21  O   LEU   306       6.407  11.019   6.906  1.00  0.00           O 
ATOM     22  N   ALA   307       8.609  10.605   6.730  1.00  0.00           N 
ATOM     23  H   ALA   307       9.371  10.295   6.144  1.00  0.00           H 
ATOM     24  CA  ALA   307       8.891  10.912   8.125  1.00  0.00           C 
ATOM     25  HA  ALA   307       8.206  10.349   8.759  1.00  0.00           H 
ATOM     26  CB  ALA   307      10.319  10.501   8.465  1.00  0.00           C 
ATOM     27  HB1 ALA   307      11.017  11.063   7.844  1.00  0.00           H 
ATOM     28  HB2 ALA   307      10.518  10.711   9.516  1.00  0.00           H 
ATOM     29  HB3 ALA   307      10.445   9.434   8.278  1.00  0.00           H 
ATOM     30  C   ALA   307       8.693  12.393   8.429  1.00  0.00           C 
ATOM     31  O   ALA   307       8.451  12.770   9.574  1.00  0.00           O 
ATOM     32  N   LEU   308       8.789  13.228   7.400  1.00  0.00           N 
ATOM     33  H   LEU   308       9.020  12.878   6.481  1.00  0.00           H 
ATOM     34  CA  LEU   308       8.638  14.668   7.573  1.00  0.00           C 
ATOM     35  HA  LEU   308       9.115  14.986   8.500  1.00  0.00           H 
ATOM     36  CB  LEU   308       9.298  15.403   6.406  1.00  0.00           C 
ATOM     37  HB2 LEU   308       8.576  15.336   5.593  1.00  0.00           H 
ATOM     38  HB3 LEU   308       9.432  16.448   6.686  1.00  0.00           H 
ATOM     39  CG  LEU   308      10.637  14.822   5.948  1.00  0.00           C 
ATOM     40  HG  LEU   308      10.966  14.064   6.659  1.00  0.00           H 
ATOM     41  CD1 LEU   308      10.474  14.189   4.569  1.00  0.00           C 
ATOM     42 HD11 LEU   308      10.145  14.946   3.857  1.00  0.00           H 
ATOM     43 HD12 LEU   308      11.428  13.775   4.243  1.00  0.00           H 
ATOM     44 HD13 LEU   308       9.732  13.392   4.620  1.00  0.00           H 
ATOM     45  CD2 LEU   308      11.695  15.921   5.933  1.00  0.00           C 
ATOM     46 HD21 LEU   308      11.804  16.334   6.936  1.00  0.00           H 
ATOM     47 HD22 LEU   308      12.648  15.504   5.606  1.00  0.00           H 
ATOM     48 HD23 LEU   308      11.390  16.711   5.246  1.00  0.00           H 
ATOM     49  C   LEU   308       7.190  15.130   7.710  1.00  0.00           C 
ATOM     50  O   LEU   308       6.935  16.307   7.960  1.00  0.00           O 
ATOM     51  N   SER   309       6.246  14.208   7.545  1.00  0.00           N 
ATOM     52  H   SER   309       6.496  13.260   7.304  1.00  0.00           H 
ATOM     53  CA  SER   309       4.828  14.543   7.657  1.00  0.00           C 
ATOM     54  HA  SER   309       4.697  15.624   7.604  1.00  0.00           H 
ATOM     55  CB  SER   309       4.035  13.896   6.513  1.00  0.00           C 
ATOM     56  HB2 SER   309       3.001  14.237   6.575  1.00  0.00           H 
ATOM     57  HB3 SER   309       4.468  14.221   5.567  1.00  0.00           H 
ATOM     58  OG  SER   309       4.071  12.479   6.588  1.00  0.00           O 
ATOM     59  HG  SER   309       3.567  12.107   5.860  1.00  0.00           H 
ATOM     60  C   SER   309       4.260  14.095   9.002  1.00  0.00           C 
ATOM     61  O   SER   309       3.165  14.506   9.397  1.00  0.00           O 
ATOM     62  N   LEU   310       5.015  13.257   9.706  1.00  0.00           N 
ATOM     63  H   LEU   310       5.898  12.939   9.333  1.00  0.00           H 
ATOM     64  CA  LEU   310       4.590  12.749  11.004  1.00  0.00           C 
ATOM     65  HA  LEU   310       3.656  12.196  10.898  1.00  0.00           H 
ATOM     66  CB  LEU   310       5.651  11.810  11.582  1.00  0.00           C 
ATOM     67  HB2 LEU   310       6.596  12.234  11.244  1.00  0.00           H 
ATOM     68  HB3 LEU   310       5.579  11.901  12.666  1.00  0.00           H 
ATOM     69  CG  LEU   310       5.586  10.332  11.189  1.00  0.00           C 
ATOM     70  HG  LEU   310       4.694   9.883  11.626  1.00  0.00           H 
ATOM     71  CD1 LEU   310       5.530  10.200   9.676  1.00  0.00           C 
ATOM     72 HD11 LEU   310       6.422  10.649   9.238  1.00  0.00           H 
ATOM     73 HD12 LEU   310       5.484   9.145   9.404  1.00  0.00           H 
ATOM     74 HD13 LEU   310       4.644  10.711   9.299  1.00  0.00           H 
ATOM     75  CD2 LEU   310       6.808   9.610  11.739  1.00  0.00           C 
ATOM     76 HD21 LEU   310       6.824   9.698  12.825  1.00  0.00           H 
ATOM     77 HD22 LEU   310       6.764   8.557  11.461  1.00  0.00           H 
ATOM     78 HD23 LEU   310       7.712  10.058  11.325  1.00  0.00           H 
ATOM     79  C   LEU   310       4.330  13.865  12.003  1.00  0.00           C 
ATOM     80  O   LEU   310       4.993  14.904  11.984  1.00  0.00           O 
ATOM     81  N   THR   311       3.353  13.641  12.874  1.00  0.00           N 
ATOM     82  H   THR   311       2.846  12.768  12.849  1.00  0.00           H 
ATOM     83  CA  THR   311       3.018  14.604  13.912  1.00  0.00           C 
ATOM     84  HA  THR   311       3.262  15.612  13.578  1.00  0.00           H 
ATOM     85  CB  THR   311       1.527  14.554  14.274  1.00  0.00           C 
ATOM     86  HB  THR   311       1.303  15.371  14.959  1.00  0.00           H 
ATOM     87  CG2 THR   311       0.666  14.688  13.026  1.00  0.00           C 
ATOM     88 HG21 THR   311       0.889  13.871  12.340  1.00  0.00           H 
ATOM     89 HG22 THR   311      -0.387  14.650  13.305  1.00  0.00           H 
ATOM     90 HG23 THR   311       0.878  15.639  12.538  1.00  0.00           H 
ATOM     91  OG1 THR   311       1.242  13.311  14.930  1.00  0.00           O 
ATOM     92  HG1 THR   311       0.310  13.276  15.158  1.00  0.00           H 
ATOM     93  C   THR   311       3.815  14.200  15.146  1.00  0.00           C 
ATOM     94  O   THR   311       4.370  13.103  15.197  1.00  0.00           O 
ATOM     95  N   ALA   312       3.857  15.079  16.141  1.00  0.00           N 
ATOM     96  H   ALA   312       3.404  15.977  16.049  1.00  0.00           H 
ATOM     97  CA  ALA   312       4.589  14.798  17.369  1.00  0.00           C 
ATOM     98  HA  ALA   312       5.655  14.742  17.149  1.00  0.00           H 
ATOM     99  CB  ALA   312       4.359  15.910  18.379  1.00  0.00           C 
ATOM    100  HB1 ALA   312       3.297  15.972  18.616  1.00  0.00           H 
ATOM    101  HB2 ALA   312       4.922  15.698  19.288  1.00  0.00           H 
ATOM    102  HB3 ALA   312       4.693  16.858  17.958  1.00  0.00           H 
ATOM    103  C   ALA   312       4.170  13.461  17.965  1.00  0.00           C 
ATOM    104  O   ALA   312       5.009  12.610  18.263  1.00  0.00           O 
ATOM    105  N   ASP   313       2.868  13.275  18.143  1.00  0.00           N 
ATOM    106  H   ASP   313       2.203  14.000  17.916  1.00  0.00           H 
ATOM    107  CA  ASP   313       2.367  12.033  18.714  1.00  0.00           C 
ATOM    108  HA  ASP   313       2.817  11.867  19.693  1.00  0.00           H 
ATOM    109  CB  ASP   313       0.848  12.100  18.879  1.00  0.00           C 
ATOM    110  HB2 ASP   313       0.434  12.583  17.994  1.00  0.00           H 
ATOM    111  HB3 ASP   313       0.473  11.079  18.944  1.00  0.00           H 
ATOM    112  CG  ASP   313       0.430  12.873  20.119  1.00  0.00           C 
ATOM    113  OD1 ASP   313       1.314  13.235  20.929  1.00  0.00           O 
ATOM    114  OD2 ASP   313      -0.785  13.119  20.281  1.00  0.00           O 
ATOM    115  C   ASP   313       2.745  10.846  17.836  1.00  0.00           C 
ATOM    116  O   ASP   313       2.958   9.741  18.332  1.00  0.00           O 
ATOM    117  N   GLN   314       2.826  11.081  16.531  1.00  0.00           N 
ATOM    118  H   GLN   314       2.623  12.001  16.167  1.00  0.00           H 
ATOM    119  CA  GLN   314       3.182  10.028  15.588  1.00  0.00           C 
ATOM    120  HA  GLN   314       2.622   9.121  15.815  1.00  0.00           H 
ATOM    121  CB  GLN   314       2.849  10.464  14.156  1.00  0.00           C 
ATOM    122  HB2 GLN   314       2.794  11.553  14.153  1.00  0.00           H 
ATOM    123  HB3 GLN   314       3.672  10.140  13.519  1.00  0.00           H 
ATOM    124  CG  GLN   314       1.534   9.885  13.625  1.00  0.00           C 
ATOM    125  HG2 GLN   314       1.708   8.850  13.330  1.00  0.00           H 
ATOM    126  HG3 GLN   314       0.796   9.915  14.427  1.00  0.00           H 
ATOM    127  CD  GLN   314       0.982  10.646  12.428  1.00  0.00           C 
ATOM    128  OE1 GLN   314       1.648  11.515  11.857  1.00  0.00           O 
ATOM    129  NE2 GLN   314      -0.248  10.318  12.042  1.00  0.00           N 
ATOM    130 HE21 GLN   314      -0.669  10.788  11.253  1.00  0.00           H 
ATOM    131 HE22 GLN   314      -0.755   9.600  12.539  1.00  0.00           H 
ATOM    132  C   GLN   314       4.673   9.722  15.707  1.00  0.00           C 
ATOM    133  O   GLN   314       5.100   8.580  15.556  1.00  0.00           O 
ATOM    134  N   MET   315       5.458  10.757  15.981  1.00  0.00           N 
ATOM    135  H   MET   315       5.061  11.681  16.072  1.00  0.00           H 
ATOM    136  CA  MET   315       6.901  10.606  16.130  1.00  0.00           C 
ATOM    137  HA  MET   315       7.313  10.079  15.269  1.00  0.00           H 
ATOM    138  CB  MET   315       7.565  11.985  16.223  1.00  0.00           C 
ATOM    139  HB2 MET   315       7.296  12.532  15.320  1.00  0.00           H 
ATOM    140  HB3 MET   315       7.140  12.488  17.092  1.00  0.00           H 
ATOM    141  CG  MET   315       9.081  11.939  16.355  1.00  0.00           C 
ATOM    142  HG2 MET   315       9.435  12.962  16.478  1.00  0.00           H 
ATOM    143  HG3 MET   315       9.320  11.362  17.249  1.00  0.00           H 
ATOM    144  SD  MET   315       9.907  11.190  14.923  1.00  0.00           S 
ATOM    145  CE  MET   315       9.546  12.409  13.680  1.00  0.00           C 
ATOM    146  HE1 MET   315       9.966  13.369  13.979  1.00  0.00           H 
ATOM    147  HE2 MET   315       9.985  12.102  12.731  1.00  0.00           H 
ATOM    148  HE3 MET   315       8.466  12.504  13.567  1.00  0.00           H 
ATOM    149  C   MET   315       7.219   9.792  17.379  1.00  0.00           C 
ATOM    150  O   MET   315       8.002   8.841  17.336  1.00  0.00           O 
ATOM    151  N   VAL   316       6.599  10.165  18.491  1.00  0.00           N 
ATOM    152  H   VAL   316       5.968  10.953  18.479  1.00  0.00           H 
ATOM    153  CA  VAL   316       6.818   9.475  19.755  1.00  0.00           C 
ATOM    154  HA  VAL   316       7.875   9.478  20.020  1.00  0.00           H 
ATOM    155  CB  VAL   316       6.023  10.135  20.897  1.00  0.00           C 
ATOM    156  HB  VAL   316       4.962  10.126  20.649  1.00  0.00           H 
ATOM    157  CG1 VAL   316       6.246   9.372  22.191  1.00  0.00           C 
ATOM    158 HG11 VAL   316       7.307   9.381  22.440  1.00  0.00           H 
ATOM    159 HG12 VAL   316       5.681   9.845  22.994  1.00  0.00           H 
ATOM    160 HG13 VAL   316       5.911   8.342  22.069  1.00  0.00           H 
ATOM    161  CG2 VAL   316       6.446  11.582  21.059  1.00  0.00           C 
ATOM    162 HG21 VAL   316       6.255  12.123  20.132  1.00  0.00           H 
ATOM    163 HG22 VAL   316       5.878  12.039  21.869  1.00  0.00           H 
ATOM    164 HG23 VAL   316       7.510  11.626  21.292  1.00  0.00           H 
ATOM    165  C   VAL   316       6.403   8.010  19.667  1.00  0.00           C 
ATOM    166  O   VAL   316       7.144   7.117  20.074  1.00  0.00           O 
ATOM    167  N   SER   317       5.205   7.761  19.150  1.00  0.00           N 
ATOM    168  H   SER   317       4.591   8.510  18.866  1.00  0.00           H 
ATOM    169  CA  SER   317       4.726   6.390  19.026  1.00  0.00           C 
ATOM    170  HA  SER   317       4.711   5.909  20.004  1.00  0.00           H 
ATOM    171  CB  SER   317       3.301   6.382  18.453  1.00  0.00           C 
ATOM    172  HB2 SER   317       2.638   5.919  19.184  1.00  0.00           H 
ATOM    173  HB3 SER   317       2.991   7.414  18.285  1.00  0.00           H 
ATOM    174  OG  SER   317       3.233   5.664  17.232  1.00  0.00           O 
ATOM    175  HG  SER   317       2.332   5.678  16.902  1.00  0.00           H 
ATOM    176  C   SER   317       5.683   5.599  18.133  1.00  0.00           C 
ATOM    177  O   SER   317       5.994   4.439  18.411  1.00  0.00           O 
ATOM    178  N   ALA   318       6.166   6.230  17.068  1.00  0.00           N 
ATOM    179  H   ALA   318       5.885   7.175  16.849  1.00  0.00           H 
ATOM    180  CA  ALA   318       7.093   5.559  16.167  1.00  0.00           C 
ATOM    181  HA  ALA   318       6.639   4.652  15.767  1.00  0.00           H 
ATOM    182  CB  ALA   318       7.455   6.476  15.004  1.00  0.00           C 
ATOM    183  HB1 ALA   318       7.919   7.385  15.388  1.00  0.00           H 
ATOM    184  HB2 ALA   318       8.153   5.965  14.341  1.00  0.00           H 
ATOM    185  HB3 ALA   318       6.552   6.735  14.450  1.00  0.00           H 
ATOM    186  C   ALA   318       8.359   5.150  16.922  1.00  0.00           C 
ATOM    187  O   ALA   318       8.800   4.004  16.836  1.00  0.00           O 
ATOM    188  N   LEU   319       8.932   6.091  17.669  1.00  0.00           N 
ATOM    189  H   LEU   319       8.559   7.029  17.680  1.00  0.00           H 
ATOM    190  CA  LEU   319      10.158   5.823  18.421  1.00  0.00           C 
ATOM    191  HA  LEU   319      10.908   5.373  17.770  1.00  0.00           H 
ATOM    192  CB  LEU   319      10.719   7.134  18.981  1.00  0.00           C 
ATOM    193  HB2 LEU   319       9.917   7.575  19.573  1.00  0.00           H 
ATOM    194  HB3 LEU   319      11.562   6.898  19.631  1.00  0.00           H 
ATOM    195  CG  LEU   319      11.167   8.131  17.905  1.00  0.00           C 
ATOM    196  HG  LEU   319      10.313   8.396  17.282  1.00  0.00           H 
ATOM    197  CD1 LEU   319      11.723   9.382  18.558  1.00  0.00           C 
ATOM    198 HD11 LEU   319      12.578   9.118  19.181  1.00  0.00           H 
ATOM    199 HD12 LEU   319      12.039  10.085  17.787  1.00  0.00           H 
ATOM    200 HD13 LEU   319      10.952   9.843  19.176  1.00  0.00           H 
ATOM    201  CD2 LEU   319      12.218   7.486  17.014  1.00  0.00           C 
ATOM    202 HD21 LEU   319      11.796   6.603  16.535  1.00  0.00           H 
ATOM    203 HD22 LEU   319      12.534   8.197  16.251  1.00  0.00           H 
ATOM    204 HD23 LEU   319      13.078   7.195  17.617  1.00  0.00           H 
ATOM    205  C   LEU   319       9.971   4.804  19.541  1.00  0.00           C 
ATOM    206  O   LEU   319      10.790   3.898  19.715  1.00  0.00           O 
ATOM    207  N   LEU   320       8.890   4.946  20.301  1.00  0.00           N 
ATOM    208  H   LEU   320       8.244   5.708  20.151  1.00  0.00           H 
ATOM    209  CA  LEU   320       8.619   4.014  21.388  1.00  0.00           C 
ATOM    210  HA  LEU   320       9.438   4.034  22.107  1.00  0.00           H 
ATOM    211  CB  LEU   320       7.324   4.402  22.110  1.00  0.00           C 
ATOM    212  HB2 LEU   320       6.612   4.606  21.311  1.00  0.00           H 
ATOM    213  HB3 LEU   320       6.999   3.525  22.670  1.00  0.00           H 
ATOM    214  CG  LEU   320       7.396   5.607  23.048  1.00  0.00           C 
ATOM    215  HG  LEU   320       7.729   6.483  22.491  1.00  0.00           H 
ATOM    216  CD1 LEU   320       6.017   5.874  23.635  1.00  0.00           C 
ATOM    217 HD11 LEU   320       5.683   4.999  24.192  1.00  0.00           H 
ATOM    218 HD12 LEU   320       6.066   6.733  24.304  1.00  0.00           H 
ATOM    219 HD13 LEU   320       5.313   6.082  22.829  1.00  0.00           H 
ATOM    220  CD2 LEU   320       8.401   5.350  24.161  1.00  0.00           C 
ATOM    221 HD21 LEU   320       9.386   5.177  23.729  1.00  0.00           H 
ATOM    222 HD22 LEU   320       8.442   6.216  24.821  1.00  0.00           H 
ATOM    223 HD23 LEU   320       8.096   4.473  24.732  1.00  0.00           H 
ATOM    224  C   LEU   320       8.495   2.600  20.833  1.00  0.00           C 
ATOM    225  O   LEU   320       9.003   1.644  21.414  1.00  0.00           O 
ATOM    226  N   ASP   321       7.820   2.482  19.696  1.00  0.00           N 
ATOM    227  H   ASP   321       7.418   3.307  19.274  1.00  0.00           H 
ATOM    228  CA  ASP   321       7.606   1.197  19.042  1.00  0.00           C 
ATOM    229  HA  ASP   321       7.162   0.487  19.740  1.00  0.00           H 
ATOM    230  CB  ASP   321       6.655   1.378  17.857  1.00  0.00           C 
ATOM    231  HB2 ASP   321       6.858   2.351  17.410  1.00  0.00           H 
ATOM    232  HB3 ASP   321       6.874   0.593  17.133  1.00  0.00           H 
ATOM    233  CG  ASP   321       5.194   1.302  18.259  1.00  0.00           C 
ATOM    234  OD1 ASP   321       4.892   1.417  19.467  1.00  0.00           O 
ATOM    235  OD2 ASP   321       4.346   1.128  17.354  1.00  0.00           O 
ATOM    236  C   ASP   321       8.904   0.562  18.542  1.00  0.00           C 
ATOM    237  O   ASP   321       9.020  -0.662  18.474  1.00  0.00           O 
ATOM    238  N   ALA   322       9.877   1.398  18.192  1.00  0.00           N 
ATOM    239  H   ALA   322       9.725   2.396  18.227  1.00  0.00           H 
ATOM    240  CA  ALA   322      11.151   0.910  17.677  1.00  0.00           C 
ATOM    241  HA  ALA   322      10.934   0.016  17.093  1.00  0.00           H 
ATOM    242  CB  ALA   322      11.759   1.956  16.757  1.00  0.00           C 
ATOM    243  HB1 ALA   322      11.990   2.854  17.330  1.00  0.00           H 
ATOM    244  HB2 ALA   322      12.674   1.563  16.314  1.00  0.00           H 
ATOM    245  HB3 ALA   322      11.050   2.202  15.967  1.00  0.00           H 
ATOM    246  C   ALA   322      12.154   0.525  18.757  1.00  0.00           C 
ATOM    247  O   ALA   322      13.233   0.011  18.452  1.00  0.00           O 
ATOM    248  N   GLU   323      11.801   0.765  20.015  1.00  0.00           N 
ATOM    249  H   GLU   323      10.922   1.214  20.229  1.00  0.00           H 
ATOM    250  CA  GLU   323      12.706   0.460  21.115  1.00  0.00           C 
ATOM    251  HA  GLU   323      13.609   1.064  21.027  1.00  0.00           H 
ATOM    252  CB  GLU   323      12.041   0.767  22.459  1.00  0.00           C 
ATOM    253  HB2 GLU   323      10.980   0.539  22.360  1.00  0.00           H 
ATOM    254  HB3 GLU   323      12.486   0.107  23.204  1.00  0.00           H 
ATOM    255  CG  GLU   323      12.209   2.210  22.898  1.00  0.00           C 
ATOM    256  HG2 GLU   323      11.835   2.849  22.098  1.00  0.00           H 
ATOM    257  HG3 GLU   323      11.605   2.358  23.793  1.00  0.00           H 
ATOM    258  CD  GLU   323      13.657   2.569  23.199  1.00  0.00           C 
ATOM    259  OE1 GLU   323      14.134   2.246  24.308  1.00  0.00           O 
ATOM    260  OE2 GLU   323      14.314   3.172  22.325  1.00  0.00           O 
ATOM    261  C   GLU   323      13.205  -0.978  21.110  1.00  0.00           C 
ATOM    262  O   GLU   323      12.424  -1.930  20.998  1.00  0.00           O 
ATOM    263  N   PRO   324      14.527  -1.151  21.224  1.00  0.00           N 
ATOM    264  CD  PRO   324      15.522  -0.069  21.345  1.00  0.00           C 
ATOM    265  HD2 PRO   324      15.241   0.591  22.166  1.00  0.00           H 
ATOM    266  HD3 PRO   324      15.552   0.500  20.416  1.00  0.00           H 
ATOM    267  CG  PRO   324      16.811  -0.807  21.610  1.00  0.00           C 
ATOM    268  HG2 PRO   324      16.983  -0.870  22.685  1.00  0.00           H 
ATOM    269  HG3 PRO   324      17.640  -0.277  21.141  1.00  0.00           H 
ATOM    270  CB  PRO   324      16.633  -2.167  21.003  1.00  0.00           C 
ATOM    271  HB2 PRO   324      17.252  -2.874  21.555  1.00  0.00           H 
ATOM    272  HB3 PRO   324      16.861  -2.238  19.940  1.00  0.00           H 
ATOM    273  CA  PRO   324      15.158  -2.474  21.240  1.00  0.00           C 
ATOM    274  HA  PRO   324      14.723  -3.081  20.446  1.00  0.00           H 
ATOM    275  C   PRO   324      14.940  -3.162  22.583  1.00  0.00           C 
ATOM    276  O   PRO   324      14.617  -2.516  23.579  1.00  0.00           O 
ATOM    277  N   PRO   325      15.134  -4.485  22.631  1.00  0.00           N 
ATOM    278  CD  PRO   325      15.529  -5.386  21.534  1.00  0.00           C 
ATOM    279  HD2 PRO   325      16.494  -5.071  21.136  1.00  0.00           H 
ATOM    280  HD3 PRO   325      14.780  -5.344  20.744  1.00  0.00           H 
ATOM    281  CG  PRO   325      15.590  -6.743  22.200  1.00  0.00           C 
ATOM    282  HG2 PRO   325      16.627  -6.979  22.437  1.00  0.00           H 
ATOM    283  HG3 PRO   325      15.194  -7.495  21.517  1.00  0.00           H 
ATOM    284  CB  PRO   325      14.753  -6.652  23.439  1.00  0.00           C 
ATOM    285  HB2 PRO   325      15.140  -7.330  24.199  1.00  0.00           H 
ATOM    286  HB3 PRO   325      13.695  -6.856  23.276  1.00  0.00           H 
ATOM    287  CA  PRO   325      14.941  -5.208  23.889  1.00  0.00           C 
ATOM    288  HA  PRO   325      14.050  -4.809  24.375  1.00  0.00           H 
ATOM    289  C   PRO   325      16.132  -5.070  24.824  1.00  0.00           C 
ATOM    290  O   PRO   325      17.237  -4.728  24.398  1.00  0.00           O 
ATOM    291  N   ILE   326      15.899  -5.322  26.106  1.00  0.00           N 
ATOM    292  H   ILE   326      14.975  -5.570  26.430  1.00  0.00           H 
ATOM    293  CA  ILE   326      16.975  -5.266  27.075  1.00  0.00           C 
ATOM    294  HA  ILE   326      17.727  -4.543  26.760  1.00  0.00           H 
ATOM    295  CB  ILE   326      16.458  -4.891  28.474  1.00  0.00           C 
ATOM    296  HB  ILE   326      15.599  -5.515  28.721  1.00  0.00           H 
ATOM    297  CG2 ILE   326      17.558  -5.110  29.505  1.00  0.00           C 
ATOM    298 HG21 ILE   326      18.417  -4.486  29.259  1.00  0.00           H 
ATOM    299 HG22 ILE   326      17.187  -4.843  30.495  1.00  0.00           H 
ATOM    300 HG23 ILE   326      17.858  -6.158  29.500  1.00  0.00           H 
ATOM    301  CG1 ILE   326      15.988  -3.430  28.465  1.00  0.00           C 
ATOM    302 HG12 ILE   326      16.629  -2.895  27.764  1.00  0.00           H 
ATOM    303 HG13 ILE   326      14.964  -3.429  28.093  1.00  0.00           H 
ATOM    304  CD1 ILE   326      16.035  -2.746  29.815  1.00  0.00           C 
ATOM    305 HD11 ILE   326      17.059  -2.746  30.188  1.00  0.00           H 
ATOM    306 HD12 ILE   326      15.686  -1.718  29.715  1.00  0.00           H 
ATOM    307 HD13 ILE   326      15.394  -3.280  30.516  1.00  0.00           H 
ATOM    308  C   ILE   326      17.568  -6.669  27.103  1.00  0.00           C 
ATOM    309  O   ILE   326      16.876  -7.634  27.427  1.00  0.00           O 
ATOM    310  N   LEU   327      18.840  -6.784  26.746  1.00  0.00           N 
ATOM    311  H   LEU   327      19.365  -5.977  26.442  1.00  0.00           H 
ATOM    312  CA  LEU   327      19.494  -8.083  26.717  1.00  0.00           C 
ATOM    313  HA  LEU   327      18.755  -8.866  26.548  1.00  0.00           H 
ATOM    314  CB  LEU   327      20.528  -8.134  25.587  1.00  0.00           C 
ATOM    315  HB2 LEU   327      21.293  -7.407  25.860  1.00  0.00           H 
ATOM    316  HB3 LEU   327      20.965  -9.132  25.573  1.00  0.00           H 
ATOM    317  CG  LEU   327      19.978  -7.798  24.196  1.00  0.00           C 
ATOM    318  HG  LEU   327      19.641  -6.761  24.185  1.00  0.00           H 
ATOM    319  CD1 LEU   327      21.066  -7.991  23.138  1.00  0.00           C 
ATOM    320 HD11 LEU   327      21.403  -9.028  23.148  1.00  0.00           H 
ATOM    321 HD12 LEU   327      20.664  -7.749  22.154  1.00  0.00           H 
ATOM    322 HD13 LEU   327      21.907  -7.334  23.357  1.00  0.00           H 
ATOM    323  CD2 LEU   327      18.775  -8.687  23.891  1.00  0.00           C 
ATOM    324 HD21 LEU   327      17.999  -8.517  24.637  1.00  0.00           H 
ATOM    325 HD22 LEU   327      18.386  -8.446  22.902  1.00  0.00           H 
ATOM    326 HD23 LEU   327      19.080  -9.733  23.916  1.00  0.00           H 
ATOM    327  C   LEU   327      20.157  -8.438  28.030  1.00  0.00           C 
ATOM    328  O   LEU   327      20.393  -7.579  28.891  1.00  0.00           O 
ATOM    329  N   TYR   328      20.446  -9.725  28.182  1.00  0.00           N 
ATOM    330  H   TYR   328      20.230 -10.380  27.444  1.00  0.00           H 
ATOM    331  CA  TYR   328      21.087 -10.228  29.382  1.00  0.00           C 
ATOM    332  HA  TYR   328      21.010  -9.491  30.181  1.00  0.00           H 
ATOM    333  CB  TYR   328      20.410 -11.520  29.842  1.00  0.00           C 
ATOM    334  HB2 TYR   328      20.120 -12.042  28.930  1.00  0.00           H 
ATOM    335  HB3 TYR   328      21.120 -12.131  30.400  1.00  0.00           H 
ATOM    336  CG  TYR   328      19.193 -11.273  30.685  1.00  0.00           C 
ATOM    337  CD1 TYR   328      17.996 -10.862  30.110  1.00  0.00           C 
ATOM    338  HD1 TYR   328      17.936 -10.766  29.026  1.00  0.00           H 
ATOM    339  CE1 TYR   328      16.881 -10.574  30.899  1.00  0.00           C 
ATOM    340  HE1 TYR   328      15.941 -10.267  30.441  1.00  0.00           H 
ATOM    341  CZ  TYR   328      16.972 -10.701  32.274  1.00  0.00           C 
ATOM    342  OH  TYR   328      15.895 -10.396  33.071  1.00  0.00           O 
ATOM    343  HH  TYR   328      15.129 -10.104  32.571  1.00  0.00           H 
ATOM    344  CE2 TYR   328      18.151 -11.116  32.864  1.00  0.00           C 
ATOM    345  HE2 TYR   328      18.217 -11.221  33.947  1.00  0.00           H 
ATOM    346  CD2 TYR   328      19.253 -11.399  32.071  1.00  0.00           C 
ATOM    347  HD2 TYR   328      20.186 -11.726  32.531  1.00  0.00           H 
ATOM    348  C   TYR   328      22.529 -10.519  29.067  1.00  0.00           C 
ATOM    349  O   TYR   328      22.884 -10.744  27.909  1.00  0.00           O 
ATOM    350  N   SER   329      23.359 -10.496  30.102  1.00  0.00           N 
ATOM    351  H   SER   329      23.006 -10.281  31.023  1.00  0.00           H 
ATOM    352  CA  SER   329      24.766 -10.800  29.961  1.00  0.00           C 
ATOM    353  HA  SER   329      25.175 -10.284  29.092  1.00  0.00           H 
ATOM    354  CB  SER   329      25.526 -10.341  31.204  1.00  0.00           C 
ATOM    355  HB2 SER   329      25.657  -9.260  31.156  1.00  0.00           H 
ATOM    356  HB3 SER   329      24.941 -10.596  32.087  1.00  0.00           H 
ATOM    357  OG  SER   329      26.788 -10.964  31.281  1.00  0.00           O 
ATOM    358  HG  SER   329      27.247 -10.661  32.068  1.00  0.00           H 
ATOM    359  C   SER   329      24.836 -12.317  29.831  1.00  0.00           C 
ATOM    360  O   SER   329      23.981 -13.028  30.363  1.00  0.00           O 
ATOM    361  N   GLU   330      25.845 -12.810  29.127  1.00  0.00           N 
ATOM    362  H   GLU   330      26.513 -12.194  28.686  1.00  0.00           H 
ATOM    363  CA  GLU   330      25.992 -14.242  28.928  1.00  0.00           C 
ATOM    364  HA  GLU   330      25.043 -14.746  29.113  1.00  0.00           H 
ATOM    365  CB  GLU   330      26.423 -14.525  27.484  1.00  0.00           C 
ATOM    366  HB2 GLU   330      26.934 -13.632  27.124  1.00  0.00           H 
ATOM    367  HB3 GLU   330      27.127 -15.357  27.519  1.00  0.00           H 
ATOM    368  CG  GLU   330      25.278 -14.869  26.542  1.00  0.00           C 
ATOM    369  HG2 GLU   330      24.659 -15.622  27.030  1.00  0.00           H 
ATOM    370  HG3 GLU   330      24.691 -13.965  26.382  1.00  0.00           H 
ATOM    371  CD  GLU   330      25.765 -15.404  25.198  1.00  0.00           C 
ATOM    372  OE1 GLU   330      26.002 -14.590  24.279  1.00  0.00           O 
ATOM    373  OE2 GLU   330      25.909 -16.639  25.061  1.00  0.00           O 
ATOM    374  C   GLU   330      26.999 -14.852  29.894  1.00  0.00           C 
ATOM    375  O   GLU   330      28.208 -14.741  29.697  1.00  0.00           O 
ATOM    376  N   TYR   331      26.498 -15.492  30.943  1.00  0.00           N 
ATOM    377  H   TYR   331      25.501 -15.518  31.104  1.00  0.00           H 
ATOM    378  CA  TYR   331      27.373 -16.129  31.921  1.00  0.00           C 
ATOM    379  HA  TYR   331      28.122 -16.731  31.406  1.00  0.00           H 
ATOM    380  CB  TYR   331      28.092 -15.078  32.774  1.00  0.00           C 
ATOM    381  HB2 TYR   331      28.952 -15.573  33.226  1.00  0.00           H 
ATOM    382  HB3 TYR   331      28.437 -14.298  32.095  1.00  0.00           H 
ATOM    383  CG  TYR   331      27.239 -14.460  33.859  1.00  0.00           C 
ATOM    384  CD1 TYR   331      27.010 -15.128  35.064  1.00  0.00           C 
ATOM    385  HD1 TYR   331      27.462 -16.108  35.215  1.00  0.00           H 
ATOM    386  CE1 TYR   331      26.219 -14.563  36.065  1.00  0.00           C 
ATOM    387  HE1 TYR   331      26.056 -15.092  37.004  1.00  0.00           H 
ATOM    388  CZ  TYR   331      25.648 -13.314  35.864  1.00  0.00           C 
ATOM    389  OH  TYR   331      24.854 -12.753  36.839  1.00  0.00           O 
ATOM    390  HH  TYR   331      24.763 -13.311  37.615  1.00  0.00           H 
ATOM    391  CE2 TYR   331      25.864 -12.630  34.676  1.00  0.00           C 
ATOM    392  HE2 TYR   331      25.418 -11.648  34.518  1.00  0.00           H 
ATOM    393  CD2 TYR   331      26.656 -13.205  33.682  1.00  0.00           C 
ATOM    394  HD2 TYR   331      26.829 -12.673  32.747  1.00  0.00           H 
ATOM    395  C   TYR   331      26.603 -17.080  32.823  1.00  0.00           C 
ATOM    396  O   TYR   331      25.393 -16.942  33.003  1.00  0.00           O 
ATOM    397  N   ASP   332      27.320 -18.045  33.387  1.00  0.00           N 
ATOM    398  H   ASP   332      28.308 -18.119  33.190  1.00  0.00           H 
ATOM    399  CA  ASP   332      26.719 -19.026  34.281  1.00  0.00           C 
ATOM    400  HA  ASP   332      25.797 -19.411  33.846  1.00  0.00           H 
ATOM    401  CB  ASP   332      27.681 -20.194  34.500  1.00  0.00           C 
ATOM    402  HB2 ASP   332      28.354 -20.241  33.644  1.00  0.00           H 
ATOM    403  HB3 ASP   332      28.256 -19.991  35.403  1.00  0.00           H 
ATOM    404  CG  ASP   332      26.961 -21.516  34.648  1.00  0.00           C 
ATOM    405  OD1 ASP   332      25.780 -21.506  35.061  1.00  0.00           O 
ATOM    406  OD2 ASP   332      27.575 -22.564  34.351  1.00  0.00           O 
ATOM    407  C   ASP   332      26.393 -18.371  35.619  1.00  0.00           C 
ATOM    408  O   ASP   332      27.292 -18.073  36.406  1.00  0.00           O 
ATOM    409  N   PRO   333      25.096 -18.148  35.896  1.00  0.00           N 
ATOM    410  CD  PRO   333      23.945 -18.509  35.053  1.00  0.00           C 
ATOM    411  HD2 PRO   333      23.709 -19.564  35.189  1.00  0.00           H 
ATOM    412  HD3 PRO   333      24.186 -18.323  34.006  1.00  0.00           H 
ATOM    413  CG  PRO   333      22.866 -17.612  35.556  1.00  0.00           C 
ATOM    414  HG2 PRO   333      21.905 -18.113  35.439  1.00  0.00           H 
ATOM    415  HG3 PRO   333      22.869 -16.691  34.973  1.00  0.00           H 
ATOM    416  CB  PRO   333      23.165 -17.334  36.993  1.00  0.00           C 
ATOM    417  HB2 PRO   333      22.634 -18.079  37.586  1.00  0.00           H 
ATOM    418  HB3 PRO   333      22.877 -16.336  37.322  1.00  0.00           H 
ATOM    419  CA  PRO   333      24.677 -17.521  37.154  1.00  0.00           C 
ATOM    420  HA  PRO   333      25.195 -16.569  37.266  1.00  0.00           H 
ATOM    421  C   PRO   333      25.010 -18.419  38.332  1.00  0.00           C 
ATOM    422  O   PRO   333      25.129 -17.964  39.468  1.00  0.00           O 
ATOM    423  N   THR   334      25.160 -19.704  38.037  1.00  0.00           N 
ATOM    424  H   THR   334      25.034 -20.015  37.084  1.00  0.00           H 
ATOM    425  CA  THR   334      25.476 -20.697  39.050  1.00  0.00           C 
ATOM    426  HA  THR   334      25.029 -20.411  40.002  1.00  0.00           H 
ATOM    427  CB  THR   334      24.929 -22.080  38.645  1.00  0.00           C 
ATOM    428  HB  THR   334      25.141 -22.792  39.442  1.00  0.00           H 
ATOM    429  CG2 THR   334      23.423 -22.012  38.412  1.00  0.00           C 
ATOM    430 HG21 THR   334      23.210 -21.300  37.615  1.00  0.00           H 
ATOM    431 HG22 THR   334      23.054 -22.997  38.127  1.00  0.00           H 
ATOM    432 HG23 THR   334      22.927 -21.690  39.328  1.00  0.00           H 
ATOM    433  OG1 THR   334      25.571 -22.513  37.439  1.00  0.00           O 
ATOM    434  HG1 THR   334      25.230 -23.374  37.187  1.00  0.00           H 
ATOM    435  C   THR   334      26.982 -20.804  39.269  1.00  0.00           C 
ATOM    436  O   THR   334      27.432 -21.323  40.289  1.00  0.00           O 
ATOM    437  N   ARG   335      27.759 -20.308  38.314  1.00  0.00           N 
ATOM    438  H   ARG   335      27.354 -19.915  37.476  1.00  0.00           H 
ATOM    439  CA  ARG   335      29.214 -20.361  38.421  1.00  0.00           C 
ATOM    440  HA  ARG   335      29.503 -21.225  39.020  1.00  0.00           H 
ATOM    441  CB  ARG   335      29.835 -20.500  37.031  1.00  0.00           C 
ATOM    442  HB2 ARG   335      29.467 -21.410  36.557  1.00  0.00           H 
ATOM    443  HB3 ARG   335      29.562 -19.638  36.423  1.00  0.00           H 
ATOM    444  CG  ARG   335      31.353 -20.572  37.157  1.00  0.00           C 
ATOM    445  HG2 ARG   335      31.722 -19.662  37.631  1.00  0.00           H 
ATOM    446  HG3 ARG   335      31.627 -21.434  37.765  1.00  0.00           H 
ATOM    447  CD  ARG   335      31.973 -20.711  35.771  1.00  0.00           C 
ATOM    448  HD2 ARG   335      31.604 -21.621  35.297  1.00  0.00           H 
ATOM    449  HD3 ARG   335      31.699 -19.849  35.162  1.00  0.00           H 
ATOM    450  NE  ARG   335      33.448 -20.784  35.854  1.00  0.00           N 
ATOM    451  HE  ARG   335      33.883 -20.738  36.765  1.00  0.00           H 
ATOM    452  CZ  ARG   335      34.229 -20.907  34.784  1.00  0.00           C 
ATOM    453  NH1 ARG   335      33.732 -20.974  33.553  1.00  0.00           N 
ATOM    454 HH11 ARG   335      32.732 -20.931  33.412  1.00  0.00           H 
ATOM    455 HH12 ARG   335      34.355 -21.067  32.764  1.00  0.00           H 
ATOM    456  NH2 ARG   335      35.544 -20.963  34.974  1.00  0.00           N 
ATOM    457 HH21 ARG   335      35.919 -20.912  35.911  1.00  0.00           H 
ATOM    458 HH22 ARG   335      36.162 -21.057  34.181  1.00  0.00           H 
ATOM    459  C   ARG   335      29.756 -19.113  39.124  1.00  0.00           C 
ATOM    460  O   ARG   335      29.099 -18.071  39.148  1.00  0.00           O 
ATOM    461  N   PRO   336      30.968 -19.207  39.703  1.00  0.00           N 
ATOM    462  CD  PRO   336      31.820 -20.408  39.713  1.00  0.00           C 
ATOM    463  HD2 PRO   336      32.275 -20.541  38.732  1.00  0.00           H 
ATOM    464  HD3 PRO   336      31.216 -21.283  39.955  1.00  0.00           H 
ATOM    465  CG  PRO   336      32.829 -20.097  40.779  1.00  0.00           C 
ATOM    466  HG2 PRO   336      33.770 -20.594  40.544  1.00  0.00           H 
ATOM    467  HG3 PRO   336      32.461 -20.453  41.741  1.00  0.00           H 
ATOM    468  CB  PRO   336      32.982 -18.621  40.784  1.00  0.00           C 
ATOM    469  HB2 PRO   336      33.714 -18.313  40.037  1.00  0.00           H 
ATOM    470  HB3 PRO   336      33.277 -18.238  41.761  1.00  0.00           H 
ATOM    471  CA  PRO   336      31.601 -18.085  40.410  1.00  0.00           C 
ATOM    472  HA  PRO   336      31.007 -17.876  41.300  1.00  0.00           H 
ATOM    473  C   PRO   336      31.701 -16.828  39.562  1.00  0.00           C 
ATOM    474  O   PRO   336      31.996 -16.895  38.372  1.00  0.00           O 
ATOM    475  N   PHE   337      31.460 -15.681  40.183  1.00  0.00           N 
ATOM    476  H   PHE   337      31.202 -15.675  41.159  1.00  0.00           H 
ATOM    477  CA  PHE   337      31.529 -14.408  39.480  1.00  0.00           C 
ATOM    478  HA  PHE   337      31.042 -14.490  38.508  1.00  0.00           H 
ATOM    479  CB  PHE   337      30.818 -13.323  40.294  1.00  0.00           C 
ATOM    480  HB2 PHE   337      29.741 -13.391  40.139  1.00  0.00           H 
ATOM    481  HB3 PHE   337      31.040 -13.438  41.355  1.00  0.00           H 
ATOM    482  CG  PHE   337      31.219 -11.924  39.920  1.00  0.00           C 
ATOM    483  CD1 PHE   337      30.632 -11.287  38.833  1.00  0.00           C 
ATOM    484  HD1 PHE   337      29.871 -11.812  38.256  1.00  0.00           H 
ATOM    485  CE1 PHE   337      31.006  -9.993  38.478  1.00  0.00           C 
ATOM    486  HE1 PHE   337      30.538  -9.504  37.623  1.00  0.00           H 
ATOM    487  CZ  PHE   337      31.979  -9.323  39.217  1.00  0.00           C 
ATOM    488  HZ  PHE   337      32.275  -8.310  38.943  1.00  0.00           H 
ATOM    489  CE2 PHE   337      32.573  -9.950  40.306  1.00  0.00           C 
ATOM    490  HE2 PHE   337      33.335  -9.433  40.889  1.00  0.00           H 
ATOM    491  CD2 PHE   337      32.191 -11.245  40.652  1.00  0.00           C 
ATOM    492  HD2 PHE   337      32.654 -11.740  41.505  1.00  0.00           H 
ATOM    493  C   PHE   337      32.985 -14.013  39.245  1.00  0.00           C 
ATOM    494  O   PHE   337      33.336 -13.486  38.189  1.00  0.00           O 
ATOM    495  N   SER   338      33.825 -14.273  40.241  1.00  0.00           N 
ATOM    496  H   SER   338      33.468 -14.685  41.091  1.00  0.00           H 
ATOM    497  CA  SER   338      35.248 -13.947  40.173  1.00  0.00           C 
ATOM    498  HA  SER   338      35.386 -12.866  40.136  1.00  0.00           H 
ATOM    499  CB  SER   338      35.957 -14.488  41.414  1.00  0.00           C 
ATOM    500  HB2 SER   338      37.034 -14.467  41.245  1.00  0.00           H 
ATOM    501  HB3 SER   338      35.711 -13.856  42.267  1.00  0.00           H 
ATOM    502  OG  SER   338      35.547 -15.819  41.679  1.00  0.00           O 
ATOM    503  HG  SER   338      36.001 -16.144  42.460  1.00  0.00           H 
ATOM    504  C   SER   338      35.931 -14.504  38.924  1.00  0.00           C 
ATOM    505  O   SER   338      36.951 -13.972  38.475  1.00  0.00           O 
ATOM    506  N   GLU   339      35.368 -15.574  38.368  1.00  0.00           N 
ATOM    507  H   GLU   339      34.548 -15.984  38.791  1.00  0.00           H 
ATOM    508  CA  GLU   339      35.930 -16.215  37.183  1.00  0.00           C 
ATOM    509  HA  GLU   339      37.004 -16.354  37.307  1.00  0.00           H 
ATOM    510  CB  GLU   339      35.280 -17.586  36.971  1.00  0.00           C 
ATOM    511  HB2 GLU   339      34.260 -17.515  37.350  1.00  0.00           H 
ATOM    512  HB3 GLU   339      35.256 -17.762  35.896  1.00  0.00           H 
ATOM    513  CG  GLU   339      35.996 -18.740  37.657  1.00  0.00           C 
ATOM    514  HG2 GLU   339      37.038 -18.725  37.339  1.00  0.00           H 
ATOM    515  HG3 GLU   339      35.943 -18.576  38.733  1.00  0.00           H 
ATOM    516  CD  GLU   339      35.383 -20.089  37.319  1.00  0.00           C 
ATOM    517  OE1 GLU   339      34.787 -20.219  36.228  1.00  0.00           O 
ATOM    518  OE2 GLU   339      35.497 -21.020  38.145  1.00  0.00           O 
ATOM    519  C   GLU   339      35.770 -15.386  35.910  1.00  0.00           C 
ATOM    520  O   GLU   339      36.722 -15.216  35.143  1.00  0.00           O 
ATOM    521  N   ALA   340      34.561 -14.875  35.694  1.00  0.00           N 
ATOM    522  H   ALA   340      33.814 -15.089  36.339  1.00  0.00           H 
ATOM    523  CA  ALA   340      34.246 -14.083  34.507  1.00  0.00           C 
ATOM    524  HA  ALA   340      34.432 -14.734  33.653  1.00  0.00           H 
ATOM    525  CB  ALA   340      32.766 -13.710  34.523  1.00  0.00           C 
ATOM    526  HB1 ALA   340      32.566 -13.051  35.368  1.00  0.00           H 
ATOM    527  HB2 ALA   340      32.510 -13.199  33.595  1.00  0.00           H 
ATOM    528  HB3 ALA   340      32.164 -14.614  34.617  1.00  0.00           H 
ATOM    529  C   ALA   340      35.096 -12.824  34.326  1.00  0.00           C 
ATOM    530  O   ALA   340      35.634 -12.270  35.287  1.00  0.00           O 
ATOM    531  N   SER   341      35.215 -12.388  33.076  1.00  0.00           N 
ATOM    532  H   SER   341      34.764 -12.896  32.328  1.00  0.00           H 
ATOM    533  CA  SER   341      35.972 -11.185  32.738  1.00  0.00           C 
ATOM    534  HA  SER   341      36.624 -10.909  33.567  1.00  0.00           H 
ATOM    535  CB  SER   341      36.838 -11.439  31.497  1.00  0.00           C 
ATOM    536  HB2 SER   341      37.745 -11.956  31.809  1.00  0.00           H 
ATOM    537  HB3 SER   341      36.278 -12.072  30.809  1.00  0.00           H 
ATOM    538  OG  SER   341      37.185 -10.226  30.847  1.00  0.00           O 
ATOM    539  HG  SER   341      37.725 -10.419  30.077  1.00  0.00           H 
ATOM    540  C   SER   341      34.955 -10.081  32.448  1.00  0.00           C 
ATOM    541  O   SER   341      34.091 -10.244  31.591  1.00  0.00           O 
ATOM    542  N   MET   342      35.043  -8.967  33.171  1.00  0.00           N 
ATOM    543  H   MET   342      35.732  -8.879  33.904  1.00  0.00           H 
ATOM    544  CA  MET   342      34.110  -7.863  32.962  1.00  0.00           C 
ATOM    545  HA  MET   342      33.092  -8.197  33.161  1.00  0.00           H 
ATOM    546  CB  MET   342      34.437  -6.699  33.904  1.00  0.00           C 
ATOM    547  HB2 MET   342      35.098  -7.086  34.680  1.00  0.00           H 
ATOM    548  HB3 MET   342      34.966  -5.947  33.318  1.00  0.00           H 
ATOM    549  CG  MET   342      33.212  -6.069  34.550  1.00  0.00           C 
ATOM    550  HG2 MET   342      33.495  -5.720  35.543  1.00  0.00           H 
ATOM    551  HG3 MET   342      32.908  -5.219  33.940  1.00  0.00           H 
ATOM    552  SD  MET   342      31.821  -7.225  34.698  1.00  0.00           S 
ATOM    553  CE  MET   342      32.197  -7.967  36.259  1.00  0.00           C 
ATOM    554  HE1 MET   342      32.217  -7.199  37.032  1.00  0.00           H 
ATOM    555  HE2 MET   342      31.435  -8.707  36.503  1.00  0.00           H 
ATOM    556  HE3 MET   342      33.171  -8.453  36.206  1.00  0.00           H 
ATOM    557  C   MET   342      34.110  -7.360  31.516  1.00  0.00           C 
ATOM    558  O   MET   342      33.049  -7.139  30.932  1.00  0.00           O 
ATOM    559  N   MET   343      35.295  -7.183  30.936  1.00  0.00           N 
ATOM    560  H   MET   343      36.153  -7.340  31.446  1.00  0.00           H 
ATOM    561  CA  MET   343      35.385  -6.693  29.562  1.00  0.00           C 
ATOM    562  HA  MET   343      34.753  -5.813  29.442  1.00  0.00           H 
ATOM    563  CB  MET   343      36.830  -6.309  29.223  1.00  0.00           C 
ATOM    564  HB2 MET   343      37.145  -5.571  29.961  1.00  0.00           H 
ATOM    565  HB3 MET   343      37.433  -7.211  29.332  1.00  0.00           H 
ATOM    566  CG  MET   343      37.019  -5.736  27.816  1.00  0.00           C 
ATOM    567  HG2 MET   343      38.077  -5.496  27.713  1.00  0.00           H 
ATOM    568  HG3 MET   343      36.757  -6.529  27.115  1.00  0.00           H 
ATOM    569  SD  MET   343      36.028  -4.251  27.439  1.00  0.00           S 
ATOM    570  CE  MET   343      36.126  -3.335  28.987  1.00  0.00           C 
ATOM    571  HE1 MET   343      37.168  -3.108  29.210  1.00  0.00           H 
ATOM    572  HE2 MET   343      35.564  -2.406  28.896  1.00  0.00           H 
ATOM    573  HE3 MET   343      35.705  -3.936  29.793  1.00  0.00           H 
ATOM    574  C   MET   343      34.866  -7.727  28.568  1.00  0.00           C 
ATOM    575  O   MET   343      34.320  -7.373  27.523  1.00  0.00           O 
ATOM    576  N   GLY   344      35.038  -9.005  28.896  1.00  0.00           N 
ATOM    577  H   GLY   344      35.505  -9.267  29.752  1.00  0.00           H 
ATOM    578  CA  GLY   344      34.555 -10.061  28.024  1.00  0.00           C 
ATOM    579  HA2 GLY   344      34.896  -9.892  27.002  1.00  0.00           H 
ATOM    580  HA3 GLY   344      34.914 -11.030  28.371  1.00  0.00           H 
ATOM    581  C   GLY   344      33.037 -10.060  28.045  1.00  0.00           C 
ATOM    582  O   GLY   344      32.387 -10.235  27.015  1.00  0.00           O 
ATOM    583  N   LEU   345      32.469  -9.858  29.229  1.00  0.00           N 
ATOM    584  H   LEU   345      33.036  -9.742  30.057  1.00  0.00           H 
ATOM    585  CA  LEU   345      31.019  -9.819  29.374  1.00  0.00           C 
ATOM    586  HA  LEU   345      30.579 -10.725  28.958  1.00  0.00           H 
ATOM    587  CB  LEU   345      30.638  -9.725  30.855  1.00  0.00           C 
ATOM    588  HB2 LEU   345      31.223  -8.885  31.230  1.00  0.00           H 
ATOM    589  HB3 LEU   345      29.578  -9.474  30.891  1.00  0.00           H 
ATOM    590  CG  LEU   345      30.900 -10.958  31.725  1.00  0.00           C 
ATOM    591  HG  LEU   345      31.955 -11.226  31.674  1.00  0.00           H 
ATOM    592  CD1 LEU   345      30.528 -10.640  33.162  1.00  0.00           C 
ATOM    593 HD11 LEU   345      29.473 -10.372  33.214  1.00  0.00           H 
ATOM    594 HD12 LEU   345      30.712 -11.514  33.787  1.00  0.00           H 
ATOM    595 HD13 LEU   345      31.132  -9.805  33.518  1.00  0.00           H 
ATOM    596  CD2 LEU   345      30.090 -12.143  31.207  1.00  0.00           C 
ATOM    597 HD21 LEU   345      30.381 -12.361  30.179  1.00  0.00           H 
ATOM    598 HD22 LEU   345      30.282 -13.016  31.831  1.00  0.00           H 
ATOM    599 HD23 LEU   345      29.028 -11.900  31.240  1.00  0.00           H 
ATOM    600  C   LEU   345      30.432  -8.615  28.622  1.00  0.00           C 
ATOM    601  O   LEU   345      29.485  -8.753  27.854  1.00  0.00           O 
ATOM    602  N   LEU   346      31.011  -7.440  28.853  1.00  0.00           N 
ATOM    603  H   LEU   346      31.770  -7.378  29.517  1.00  0.00           H 
ATOM    604  CA  LEU   346      30.546  -6.211  28.216  1.00  0.00           C 
ATOM    605  HA  LEU   346      29.479  -6.078  28.394  1.00  0.00           H 
ATOM    606  CB  LEU   346      31.293  -5.008  28.796  1.00  0.00           C 
ATOM    607  HB2 LEU   346      32.348  -5.209  28.610  1.00  0.00           H 
ATOM    608  HB3 LEU   346      30.986  -4.128  28.230  1.00  0.00           H 
ATOM    609  CG  LEU   346      31.077  -4.753  30.294  1.00  0.00           C 
ATOM    610  HG  LEU   346      31.471  -5.590  30.871  1.00  0.00           H 
ATOM    611  CD1 LEU   346      31.805  -3.481  30.688  1.00  0.00           C 
ATOM    612 HD11 LEU   346      31.412  -2.643  30.112  1.00  0.00           H 
ATOM    613 HD12 LEU   346      31.657  -3.292  31.751  1.00  0.00           H 
ATOM    614 HD13 LEU   346      32.870  -3.593  30.484  1.00  0.00           H 
ATOM    615  CD2 LEU   346      29.601  -4.631  30.613  1.00  0.00           C 
ATOM    616 HD21 LEU   346      29.092  -5.554  30.338  1.00  0.00           H 
ATOM    617 HD22 LEU   346      29.473  -4.451  31.680  1.00  0.00           H 
ATOM    618 HD23 LEU   346      29.175  -3.800  30.051  1.00  0.00           H 
ATOM    619  C   LEU   346      30.716  -6.248  26.704  1.00  0.00           C 
ATOM    620  O   LEU   346      29.851  -5.780  25.967  1.00  0.00           O 
ATOM    621  N   THR   347      31.833  -6.802  26.246  1.00  0.00           N 
ATOM    622  H   THR   347      32.524  -7.163  26.888  1.00  0.00           H 
ATOM    623  CA  THR   347      32.096  -6.907  24.818  1.00  0.00           C 
ATOM    624  HA  THR   347      32.057  -5.917  24.364  1.00  0.00           H 
ATOM    625  CB  THR   347      33.477  -7.512  24.555  1.00  0.00           C 
ATOM    626  HB  THR   347      33.572  -8.441  25.118  1.00  0.00           H 
ATOM    627  CG2 THR   347      33.654  -7.797  23.078  1.00  0.00           C 
ATOM    628 HG21 THR   347      33.560  -6.869  22.514  1.00  0.00           H 
ATOM    629 HG22 THR   347      34.641  -8.227  22.906  1.00  0.00           H 
ATOM    630 HG23 THR   347      32.889  -8.501  22.749  1.00  0.00           H 
ATOM    631  OG1 THR   347      34.492  -6.594  24.983  1.00  0.00           O 
ATOM    632  HG1 THR   347      35.358  -6.974  24.818  1.00  0.00           H 
ATOM    633  C   THR   347      31.051  -7.798  24.147  1.00  0.00           C 
ATOM    634  O   THR   347      30.538  -7.475  23.071  1.00  0.00           O 
ATOM    635  N   ASN   348      30.750  -8.925  24.784  1.00  0.00           N 
ATOM    636  H   ASN   348      31.216  -9.159  25.649  1.00  0.00           H 
ATOM    637  CA  ASN   348      29.776  -9.867  24.247  1.00  0.00           C 
ATOM    638  HA  ASN   348      30.024 -10.107  23.213  1.00  0.00           H 
ATOM    639  CB  ASN   348      29.779 -11.164  25.065  1.00  0.00           C 
ATOM    640  HB2 ASN   348      30.727 -11.680  24.917  1.00  0.00           H 
ATOM    641  HB3 ASN   348      29.666 -10.907  26.118  1.00  0.00           H 
ATOM    642  CG  ASN   348      28.643 -12.106  24.668  1.00  0.00           C 
ATOM    643  OD1 ASN   348      27.538 -12.026  25.205  1.00  0.00           O 
ATOM    644  ND2 ASN   348      28.913 -12.992  23.718  1.00  0.00           N 
ATOM    645 HD21 ASN   348      28.198 -13.639  23.417  1.00  0.00           H 
ATOM    646 HD22 ASN   348      29.832 -13.015  23.300  1.00  0.00           H 
ATOM    647  C   ASN   348      28.379  -9.252  24.258  1.00  0.00           C 
ATOM    648  O   ASN   348      27.585  -9.473  23.341  1.00  0.00           O 
ATOM    649  N   LEU   349      28.085  -8.479  25.300  1.00  0.00           N 
ATOM    650  H   LEU   349      28.758  -8.344  26.041  1.00  0.00           H 
ATOM    651  CA  LEU   349      26.788  -7.826  25.418  1.00  0.00           C 
ATOM    652  HA  LEU   349      25.991  -8.560  25.298  1.00  0.00           H 
ATOM    653  CB  LEU   349      26.646  -7.170  26.794  1.00  0.00           C 
ATOM    654  HB2 LEU   349      26.685  -7.997  27.503  1.00  0.00           H 
ATOM    655  HB3 LEU   349      27.519  -6.533  26.932  1.00  0.00           H 
ATOM    656  CG  LEU   349      25.370  -6.349  27.035  1.00  0.00           C 
ATOM    657  HG  LEU   349      25.330  -5.529  26.317  1.00  0.00           H 
ATOM    658  CD1 LEU   349      24.137  -7.234  26.865  1.00  0.00           C 
ATOM    659 HD11 LEU   349      24.176  -8.054  27.583  1.00  0.00           H 
ATOM    660 HD12 LEU   349      23.238  -6.643  27.038  1.00  0.00           H 
ATOM    661 HD13 LEU   349      24.116  -7.638  25.853  1.00  0.00           H 
ATOM    662  CD2 LEU   349      25.397  -5.753  28.438  1.00  0.00           C 
ATOM    663 HD21 LEU   349      26.267  -5.105  28.541  1.00  0.00           H 
ATOM    664 HD22 LEU   349      24.490  -5.172  28.604  1.00  0.00           H 
ATOM    665 HD23 LEU   349      25.453  -6.556  29.173  1.00  0.00           H 
ATOM    666  C   LEU   349      26.650  -6.770  24.321  1.00  0.00           C 
ATOM    667  O   LEU   349      25.631  -6.709  23.628  1.00  0.00           O 
ATOM    668  N   ALA   350      27.686  -5.947  24.165  1.00  0.00           N 
ATOM    669  H   ALA   350      28.487  -6.024  24.775  1.00  0.00           H 
ATOM    670  CA  ALA   350      27.683  -4.891  23.157  1.00  0.00           C 
ATOM    671  HA  ALA   350      26.860  -4.204  23.354  1.00  0.00           H 
ATOM    672  CB  ALA   350      28.995  -4.109  23.211  1.00  0.00           C 
ATOM    673  HB1 ALA   350      29.828  -4.782  23.007  1.00  0.00           H 
ATOM    674  HB2 ALA   350      28.977  -3.316  22.463  1.00  0.00           H 
ATOM    675  HB3 ALA   350      29.117  -3.671  24.201  1.00  0.00           H 
ATOM    676  C   ALA   350      27.474  -5.472  21.760  1.00  0.00           C 
ATOM    677  O   ALA   350      26.641  -4.980  20.999  1.00  0.00           O 
ATOM    678  N   ASP   351      28.226  -6.515  21.427  1.00  0.00           N 
ATOM    679  H   ASP   351      28.929  -6.857  22.066  1.00  0.00           H 
ATOM    680  CA  ASP   351      28.105  -7.157  20.124  1.00  0.00           C 
ATOM    681  HA  ASP   351      28.365  -6.450  19.336  1.00  0.00           H 
ATOM    682  CB  ASP   351      29.050  -8.360  20.034  1.00  0.00           C 
ATOM    683  HB2 ASP   351      28.885  -8.982  20.914  1.00  0.00           H 
ATOM    684  HB3 ASP   351      28.790  -8.923  19.138  1.00  0.00           H 
ATOM    685  CG  ASP   351      30.511  -7.952  19.969  1.00  0.00           C 
ATOM    686  OD1 ASP   351      30.794  -6.749  19.772  1.00  0.00           O 
ATOM    687  OD2 ASP   351      31.375  -8.840  20.116  1.00  0.00           O 
ATOM    688  C   ASP   351      26.671  -7.610  19.820  1.00  0.00           C 
ATOM    689  O   ASP   351      26.205  -7.466  18.693  1.00  0.00           O 
ATOM    690  N   ARG   352      25.975  -8.158  20.816  1.00  0.00           N 
ATOM    691  H   ARG   352      26.393  -8.305  21.723  1.00  0.00           H 
ATOM    692  CA  ARG   352      24.600  -8.607  20.606  1.00  0.00           C 
ATOM    693  HA  ARG   352      24.530  -9.153  19.665  1.00  0.00           H 
ATOM    694  CB  ARG   352      24.153  -9.539  21.750  1.00  0.00           C 
ATOM    695  HB2 ARG   352      24.606  -9.173  22.672  1.00  0.00           H 
ATOM    696  HB3 ARG   352      23.068  -9.472  21.827  1.00  0.00           H 
ATOM    697  CG  ARG   352      24.559 -10.997  21.527  1.00  0.00           C 
ATOM    698  HG2 ARG   352      24.101 -11.332  20.596  1.00  0.00           H 
ATOM    699  HG3 ARG   352      25.644 -11.030  21.430  1.00  0.00           H 
ATOM    700  CD  ARG   352      24.122 -11.913  22.668  1.00  0.00           C 
ATOM    701  HD2 ARG   352      23.072 -11.726  22.894  1.00  0.00           H 
ATOM    702  HD3 ARG   352      24.248 -12.951  22.361  1.00  0.00           H 
ATOM    703  NE  ARG   352      24.907 -11.684  23.874  1.00  0.00           N 
ATOM    704  HE  ARG   352      25.909 -11.783  23.801  1.00  0.00           H 
ATOM    705  CZ  ARG   352      24.385 -11.372  25.055  1.00  0.00           C 
ATOM    706  NH1 ARG   352      23.072 -11.251  25.186  1.00  0.00           N 
ATOM    707 HH11 ARG   352      22.472 -11.397  24.386  1.00  0.00           H 
ATOM    708 HH12 ARG   352      22.677 -11.014  26.085  1.00  0.00           H 
ATOM    709  NH2 ARG   352      25.174 -11.164  26.101  1.00  0.00           N 
ATOM    710 HH21 ARG   352      26.176 -11.243  25.998  1.00  0.00           H 
ATOM    711 HH22 ARG   352      24.769 -10.927  26.996  1.00  0.00           H 
ATOM    712  C   ARG   352      23.651  -7.416  20.502  1.00  0.00           C 
ATOM    713  O   ARG   352      22.710  -7.433  19.708  1.00  0.00           O 
ATOM    714  N   GLU   353      23.907  -6.371  21.286  1.00  0.00           N 
ATOM    715  H   GLU   353      24.690  -6.387  21.924  1.00  0.00           H 
ATOM    716  CA  GLU   353      23.055  -5.177  21.259  1.00  0.00           C 
ATOM    717  HA  GLU   353      22.015  -5.460  21.422  1.00  0.00           H 
ATOM    718  CB  GLU   353      23.474  -4.202  22.359  1.00  0.00           C 
ATOM    719  HB2 GLU   353      24.550  -4.060  22.262  1.00  0.00           H 
ATOM    720  HB3 GLU   353      22.964  -3.260  22.157  1.00  0.00           H 
ATOM    721  CG  GLU   353      23.150  -4.660  23.767  1.00  0.00           C 
ATOM    722  HG2 GLU   353      22.096  -4.935  23.799  1.00  0.00           H 
ATOM    723  HG3 GLU   353      23.760  -5.534  23.994  1.00  0.00           H 
ATOM    724  CD  GLU   353      23.420  -3.576  24.792  1.00  0.00           C 
ATOM    725  OE1 GLU   353      22.500  -2.776  25.072  1.00  0.00           O 
ATOM    726  OE2 GLU   353      24.553  -3.524  25.312  1.00  0.00           O 
ATOM    727  C   GLU   353      23.135  -4.456  19.919  1.00  0.00           C 
ATOM    728  O   GLU   353      22.171  -3.828  19.468  1.00  0.00           O 
ATOM    729  N   LEU   354      24.298  -4.540  19.291  1.00  0.00           N 
ATOM    730  H   LEU   354      25.068  -5.040  19.711  1.00  0.00           H 
ATOM    731  CA  LEU   354      24.522  -3.873  18.017  1.00  0.00           C 
ATOM    732  HA  LEU   354      24.372  -2.799  18.126  1.00  0.00           H 
ATOM    733  CB  LEU   354      25.952  -4.120  17.543  1.00  0.00           C 
ATOM    734  HB2 LEU   354      26.586  -3.890  18.399  1.00  0.00           H 
ATOM    735  HB3 LEU   354      26.060  -5.173  17.284  1.00  0.00           H 
ATOM    736  CG  LEU   354      26.372  -3.257  16.352  1.00  0.00           C 
ATOM    737  HG  LEU   354      25.729  -3.477  15.500  1.00  0.00           H 
ATOM    738  CD1 LEU   354      26.242  -1.775  16.720  1.00  0.00           C 
ATOM    739 HD11 LEU   354      26.885  -1.554  17.572  1.00  0.00           H 
ATOM    740 HD12 LEU   354      26.542  -1.161  15.870  1.00  0.00           H 
ATOM    741 HD13 LEU   354      25.207  -1.554  16.980  1.00  0.00           H 
ATOM    742  CD2 LEU   354      27.794  -3.606  15.963  1.00  0.00           C 
ATOM    743 HD21 LEU   354      27.848  -4.660  15.689  1.00  0.00           H 
ATOM    744 HD22 LEU   354      28.100  -2.994  15.114  1.00  0.00           H 
ATOM    745 HD23 LEU   354      28.459  -3.416  16.806  1.00  0.00           H 
ATOM    746  C   LEU   354      23.558  -4.300  16.927  1.00  0.00           C 
ATOM    747  O   LEU   354      23.075  -3.475  16.153  1.00  0.00           O 
ATOM    748  N   VAL   355      23.290  -5.598  16.854  1.00  0.00           N 
ATOM    749  H   VAL   355      23.709  -6.245  17.506  1.00  0.00           H 
ATOM    750  CA  VAL   355      22.386  -6.125  15.844  1.00  0.00           C 
ATOM    751  HA  VAL   355      22.721  -5.889  14.834  1.00  0.00           H 
ATOM    752  CB  VAL   355      22.259  -7.654  15.976  1.00  0.00           C 
ATOM    753  HB  VAL   355      21.782  -7.894  16.926  1.00  0.00           H 
ATOM    754  CG1 VAL   355      21.421  -8.206  14.835  1.00  0.00           C 
ATOM    755 HG11 VAL   355      21.898  -7.967  13.884  1.00  0.00           H 
ATOM    756 HG12 VAL   355      21.336  -9.288  14.936  1.00  0.00           H 
ATOM    757 HG13 VAL   355      20.427  -7.760  14.865  1.00  0.00           H 
ATOM    758  CG2 VAL   355      23.649  -8.282  15.999  1.00  0.00           C 
ATOM    759 HG21 VAL   355      24.211  -7.891  16.847  1.00  0.00           H 
ATOM    760 HG22 VAL   355      23.558  -9.364  16.092  1.00  0.00           H 
ATOM    761 HG23 VAL   355      24.173  -8.041  15.074  1.00  0.00           H 
ATOM    762  C   VAL   355      21.020  -5.499  16.034  1.00  0.00           C 
ATOM    763  O   VAL   355      20.381  -5.041  15.080  1.00  0.00           O 
ATOM    764  N   HIE   356      20.581  -5.473  17.288  1.00  0.00           N 
ATOM    765  H   HIE   356      21.134  -5.881  18.028  1.00  0.00           H 
ATOM    766  CA  HIE   356      19.292  -4.907  17.626  1.00  0.00           C 
ATOM    767  HA  HIE   356      18.521  -5.324  16.978  1.00  0.00           H 
ATOM    768  CB  HIE   356      18.937  -5.232  19.079  1.00  0.00           C 
ATOM    769  HB2 HIE   356      19.789  -5.004  19.719  1.00  0.00           H 
ATOM    770  HB3 HIE   356      18.072  -4.656  19.408  1.00  0.00           H 
ATOM    771  CG  HIE   356      18.603  -6.675  19.307  1.00  0.00           C 
ATOM    772  ND1 HIE   356      17.364  -7.208  19.018  1.00  0.00           N 
ATOM    773  CE1 HIE   356      17.365  -8.499  19.303  1.00  0.00           C 
ATOM    774  HE1 HIE   356      16.472  -9.103  19.143  1.00  0.00           H 
ATOM    775  NE2 HIE   356      18.559  -8.823  19.767  1.00  0.00           N 
ATOM    776  HE2 HIE   356      18.851  -9.742  20.066  1.00  0.00           H 
ATOM    777  CD2 HIE   356      19.352  -7.701  19.780  1.00  0.00           C 
ATOM    778  HD2 HIE   356      20.381  -7.765  20.133  1.00  0.00           H 
ATOM    779  C   HIE   356      19.300  -3.399  17.410  1.00  0.00           C 
ATOM    780  O   HIE   356      18.273  -2.813  17.097  1.00  0.00           O 
ATOM    781  N   MET   357      20.457  -2.765  17.573  1.00  0.00           N 
ATOM    782  H   MET   357      21.299  -3.249  17.851  1.00  0.00           H 
ATOM    783  CA  MET   357      20.525  -1.323  17.368  1.00  0.00           C 
ATOM    784  HA  MET   357      19.769  -0.828  17.978  1.00  0.00           H 
ATOM    785  CB  MET   357      21.902  -0.789  17.767  1.00  0.00           C 
ATOM    786  HB2 MET   357      22.098  -1.125  18.785  1.00  0.00           H 
ATOM    787  HB3 MET   357      22.632  -1.235  17.091  1.00  0.00           H 
ATOM    788  CG  MET   357      22.013   0.735  17.703  1.00  0.00           C 
ATOM    789  HG2 MET   357      21.615   1.074  16.747  1.00  0.00           H 
ATOM    790  HG3 MET   357      21.423   1.163  18.514  1.00  0.00           H 
ATOM    791  SD  MET   357      23.734   1.287  17.863  1.00  0.00           S 
ATOM    792  CE  MET   357      24.138   0.672  19.515  1.00  0.00           C 
ATOM    793  HE1 MET   357      24.024  -0.412  19.538  1.00  0.00           H 
ATOM    794  HE2 MET   357      25.168   0.934  19.759  1.00  0.00           H 
ATOM    795  HE3 MET   357      23.466   1.123  20.245  1.00  0.00           H 
ATOM    796  C   MET   357      20.255  -1.012  15.899  1.00  0.00           C 
ATOM    797  O   MET   357      19.619  -0.004  15.570  1.00  0.00           O 
ATOM    798  N   ILE   358      20.756  -1.874  15.020  1.00  0.00           N 
ATOM    799  H   ILE   358      21.289  -2.668  15.346  1.00  0.00           H 
ATOM    800  CA  ILE   358      20.552  -1.720  13.579  1.00  0.00           C 
ATOM    801  HA  ILE   358      20.972  -0.773  13.240  1.00  0.00           H 
ATOM    802  CB  ILE   358      21.204  -2.888  12.790  1.00  0.00           C 
ATOM    803  HB  ILE   358      20.905  -3.833  13.243  1.00  0.00           H 
ATOM    804  CG2 ILE   358      20.758  -2.860  11.334  1.00  0.00           C 
ATOM    805 HG21 ILE   358      21.057  -1.915  10.880  1.00  0.00           H 
ATOM    806 HG22 ILE   358      21.224  -3.685  10.795  1.00  0.00           H 
ATOM    807 HG23 ILE   358      19.674  -2.960  11.284  1.00  0.00           H 
ATOM    808  CG1 ILE   358      22.728  -2.799  12.875  1.00  0.00           C 
ATOM    809 HG12 ILE   358      23.001  -2.997  13.911  1.00  0.00           H 
ATOM    810 HG13 ILE   358      23.129  -3.587  12.237  1.00  0.00           H 
ATOM    811  CD1 ILE   358      23.300  -1.468  12.450  1.00  0.00           C 
ATOM    812 HD11 ILE   358      22.900  -0.680  13.088  1.00  0.00           H 
ATOM    813 HD12 ILE   358      24.386  -1.493  12.542  1.00  0.00           H 
ATOM    814 HD13 ILE   358      23.028  -1.269  11.413  1.00  0.00           H 
ATOM    815  C   ILE   358      19.055  -1.721  13.309  1.00  0.00           C 
ATOM    816  O   ILE   358      18.519  -0.816  12.662  1.00  0.00           O 
ATOM    817  N   ASN   359      18.381  -2.751  13.809  1.00  0.00           N 
ATOM    818  H   ASN   359      18.872  -3.496  14.282  1.00  0.00           H 
ATOM    819  CA  ASN   359      16.937  -2.870  13.645  1.00  0.00           C 
ATOM    820  HA  ASN   359      16.688  -2.966  12.588  1.00  0.00           H 
ATOM    821  CB  ASN   359      16.428  -4.104  14.379  1.00  0.00           C 
ATOM    822  HB2 ASN   359      16.887  -4.165  15.366  1.00  0.00           H 
ATOM    823  HB3 ASN   359      15.347  -4.018  14.486  1.00  0.00           H 
ATOM    824  CG  ASN   359      16.737  -5.367  13.628  1.00  0.00           C 
ATOM    825  OD1 ASN   359      17.049  -5.325  12.431  1.00  0.00           O 
ATOM    826  ND2 ASN   359      16.677  -6.502  14.312  1.00  0.00           N 
ATOM    827 HD21 ASN   359      16.877  -7.378  13.850  1.00  0.00           H 
ATOM    828 HD22 ASN   359      16.432  -6.485  15.292  1.00  0.00           H 
ATOM    829  C   ASN   359      16.231  -1.634  14.141  1.00  0.00           C 
ATOM    830  O   ASN   359      15.263  -1.163  13.530  1.00  0.00           O 
ATOM    831  N   TRP   360      16.707  -1.106  15.263  1.00  0.00           N 
ATOM    832  H   TRP   360      17.475  -1.540  15.755  1.00  0.00           H 
ATOM    833  CA  TRP   360      16.102   0.086  15.842  1.00  0.00           C 
ATOM    834  HA  TRP   360      15.026  -0.052  15.950  1.00  0.00           H 
ATOM    835  CB  TRP   360      16.704   0.347  17.228  1.00  0.00           C 
ATOM    836  HB2 TRP   360      16.220  -0.298  17.961  1.00  0.00           H 
ATOM    837  HB3 TRP   360      17.777   0.154  17.227  1.00  0.00           H 
ATOM    838  CG  TRP   360      16.523   1.748  17.707  1.00  0.00           C 
ATOM    839  CD1 TRP   360      15.399   2.285  18.263  1.00  0.00           C 
ATOM    840  HD1 TRP   360      14.542   1.622  18.383  1.00  0.00           H 
ATOM    841  NE1 TRP   360      15.609   3.612  18.564  1.00  0.00           N 
ATOM    842  HE1 TRP   360      14.931   4.234  18.980  1.00  0.00           H 
ATOM    843  CE2 TRP   360      16.886   3.953  18.204  1.00  0.00           C 
ATOM    844  CZ2 TRP   360      17.559   5.179  18.309  1.00  0.00           C 
ATOM    845  HZ2 TRP   360      17.028   6.028  18.739  1.00  0.00           H 
ATOM    846  CH2 TRP   360      18.853   5.232  17.860  1.00  0.00           C 
ATOM    847  HH2 TRP   360      19.405   6.169  17.928  1.00  0.00           H 
ATOM    848  CZ3 TRP   360      19.488   4.106  17.312  1.00  0.00           C 
ATOM    849  HZ3 TRP   360      20.517   4.159  16.956  1.00  0.00           H 
ATOM    850  CE3 TRP   360      18.819   2.883  17.207  1.00  0.00           C 
ATOM    851  HE3 TRP   360      19.354   2.034  16.782  1.00  0.00           H 
ATOM    852  CD2 TRP   360      17.495   2.803  17.657  1.00  0.00           C 
ATOM    853  C   TRP   360      16.311   1.296  14.925  1.00  0.00           C 
ATOM    854  O   TRP   360      15.359   2.002  14.581  1.00  0.00           O 
ATOM    855  N   ALA   361      17.559   1.520  14.523  1.00  0.00           N 
ATOM    856  H   ALA   361      18.308   0.925  14.847  1.00  0.00           H 
ATOM    857  CA  ALA   361      17.894   2.637  13.646  1.00  0.00           C 
ATOM    858  HA  ALA   361      17.754   3.569  14.194  1.00  0.00           H 
ATOM    859  CB  ALA   361      19.345   2.539  13.220  1.00  0.00           C 
ATOM    860  HB1 ALA   361      19.499   1.615  12.662  1.00  0.00           H 
ATOM    861  HB2 ALA   361      19.597   3.391  12.589  1.00  0.00           H 
ATOM    862  HB3 ALA   361      19.984   2.540  14.103  1.00  0.00           H 
ATOM    863  C   ALA   361      17.006   2.684  12.403  1.00  0.00           C 
ATOM    864  O   ALA   361      16.531   3.746  12.011  1.00  0.00           O 
ATOM    865  N   LYS   362      16.795   1.526  11.784  1.00  0.00           N 
ATOM    866  H   LYS   362      17.240   0.684  12.120  1.00  0.00           H 
ATOM    867  CA  LYS   362      15.981   1.443  10.581  1.00  0.00           C 
ATOM    868  HA  LYS   362      16.367   2.123   9.821  1.00  0.00           H 
ATOM    869  CB  LYS   362      16.012   0.016  10.023  1.00  0.00           C 
ATOM    870  HB2 LYS   362      15.967  -0.669  10.870  1.00  0.00           H 
ATOM    871  HB3 LYS   362      15.124  -0.114   9.404  1.00  0.00           H 
ATOM    872  CG  LYS   362      17.252  -0.280   9.198  1.00  0.00           C 
ATOM    873  HG2 LYS   362      17.091   0.101   8.190  1.00  0.00           H 
ATOM    874  HG3 LYS   362      18.097   0.238   9.652  1.00  0.00           H 
ATOM    875  CD  LYS   362      17.547  -1.773   9.135  1.00  0.00           C 
ATOM    876  HD2 LYS   362      17.624  -2.157  10.152  1.00  0.00           H 
ATOM    877  HD3 LYS   362      16.724  -2.270   8.621  1.00  0.00           H 
ATOM    878  CE  LYS   362      18.851  -2.045   8.389  1.00  0.00           C 
ATOM    879  HE2 LYS   362      18.753  -1.625   7.388  1.00  0.00           H 
ATOM    880  HE3 LYS   362      19.651  -1.531   8.922  1.00  0.00           H 
ATOM    881  NZ  LYS   362      19.177  -3.506   8.288  1.00  0.00           N 
ATOM    882  HZ1 LYS   362      18.436  -3.983   7.794  1.00  0.00           H 
ATOM    883  HZ2 LYS   362      20.046  -3.623   7.787  1.00  0.00           H 
ATOM    884  HZ3 LYS   362      19.268  -3.896   9.215  1.00  0.00           H 
ATOM    885  C   LYS   362      14.545   1.872  10.814  1.00  0.00           C 
ATOM    886  O   LYS   362      13.821   2.168   9.859  1.00  0.00           O 
ATOM    887  N   ARG   363      14.133   1.921  12.078  1.00  0.00           N 
ATOM    888  H   ARG   363      14.737   1.612  12.826  1.00  0.00           H 
ATOM    889  CA  ARG   363      12.769   2.313  12.409  1.00  0.00           C 
ATOM    890  HA  ARG   363      12.151   2.330  11.511  1.00  0.00           H 
ATOM    891  CB  ARG   363      12.177   1.306  13.390  1.00  0.00           C 
ATOM    892  HB2 ARG   363      12.774   1.330  14.302  1.00  0.00           H 
ATOM    893  HB3 ARG   363      11.156   1.613  13.616  1.00  0.00           H 
ATOM    894  CG  ARG   363      12.168  -0.111  12.826  1.00  0.00           C 
ATOM    895  HG2 ARG   363      11.656  -0.090  11.864  1.00  0.00           H 
ATOM    896  HG3 ARG   363      13.202  -0.425  12.681  1.00  0.00           H 
ATOM    897  CD  ARG   363      11.469  -1.087  13.748  1.00  0.00           C 
ATOM    898  HD2 ARG   363      11.335  -2.038  13.232  1.00  0.00           H 
ATOM    899  HD3 ARG   363      12.078  -1.241  14.639  1.00  0.00           H 
ATOM    900  NE  ARG   363      10.160  -0.588  14.157  1.00  0.00           N 
ATOM    901  HE  ARG   363       9.887   0.327  13.828  1.00  0.00           H 
ATOM    902  CZ  ARG   363       9.315  -1.261  14.931  1.00  0.00           C 
ATOM    903  NH1 ARG   363       9.642  -2.467  15.374  1.00  0.00           N 
ATOM    904 HH11 ARG   363      10.533  -2.870  15.121  1.00  0.00           H 
ATOM    905 HH12 ARG   363       8.999  -2.977  15.962  1.00  0.00           H 
ATOM    906  NH2 ARG   363       8.143  -0.729  15.261  1.00  0.00           N 
ATOM    907 HH21 ARG   363       7.895   0.190  14.922  1.00  0.00           H 
ATOM    908 HH22 ARG   363       7.505  -1.246  15.850  1.00  0.00           H 
ATOM    909  C   ARG   363      12.654   3.742  12.943  1.00  0.00           C 
ATOM    910  O   ARG   363      11.567   4.198  13.303  1.00  0.00           O 
ATOM    911  N   VAL   364      13.785   4.442  13.003  1.00  0.00           N 
ATOM    912  H   VAL   364      14.654   4.020  12.708  1.00  0.00           H 
ATOM    913  CA  VAL   364      13.803   5.835  13.432  1.00  0.00           C 
ATOM    914  HA  VAL   364      13.141   5.996  14.283  1.00  0.00           H 
ATOM    915  CB  VAL   364      15.230   6.272  13.827  1.00  0.00           C 
ATOM    916  HB  VAL   364      15.926   5.965  13.046  1.00  0.00           H 
ATOM    917  CG1 VAL   364      15.292   7.779  13.995  1.00  0.00           C 
ATOM    918 HG11 VAL   364      14.597   8.087  14.776  1.00  0.00           H 
ATOM    919 HG12 VAL   364      16.304   8.073  14.273  1.00  0.00           H 
ATOM    920 HG13 VAL   364      15.020   8.261  13.056  1.00  0.00           H 
ATOM    921  CG2 VAL   364      15.643   5.571  15.112  1.00  0.00           C 
ATOM    922 HG21 VAL   364      15.625   4.492  14.960  1.00  0.00           H 
ATOM    923 HG22 VAL   364      16.651   5.882  15.388  1.00  0.00           H 
ATOM    924 HG23 VAL   364      14.950   5.837  15.910  1.00  0.00           H 
ATOM    925  C   VAL   364      13.360   6.590  12.171  1.00  0.00           C 
ATOM    926  O   VAL   364      14.030   6.531  11.147  1.00  0.00           O 
ATOM    927  N   PRO   365      12.225   7.309  12.234  1.00  0.00           N 
ATOM    928  CD  PRO   365      11.358   7.490  13.412  1.00  0.00           C 
ATOM    929  HD2 PRO   365      11.869   8.111  14.147  1.00  0.00           H 
ATOM    930  HD3 PRO   365      11.134   6.518  13.851  1.00  0.00           H 
ATOM    931  CG  PRO   365      10.136   8.157  12.842  1.00  0.00           C 
ATOM    932  HG2 PRO   365       9.700   8.821  13.589  1.00  0.00           H 
ATOM    933  HG3 PRO   365       9.405   7.400  12.559  1.00  0.00           H 
ATOM    934  CB  PRO   365      10.608   8.917  11.645  1.00  0.00           C 
ATOM    935  HB2 PRO   365      10.995   9.907  11.885  1.00  0.00           H 
ATOM    936  HB3 PRO   365       9.798   9.010  10.922  1.00  0.00           H 
ATOM    937  CA  PRO   365      11.724   8.049  11.069  1.00  0.00           C 
ATOM    938  HA  PRO   365      11.297   7.306  10.395  1.00  0.00           H 
ATOM    939  C   PRO   365      12.756   8.878  10.321  1.00  0.00           C 
ATOM    940  O   PRO   365      13.428   9.726  10.906  1.00  0.00           O 
ATOM    941  N   GLY   366      12.878   8.624   9.023  1.00  0.00           N 
ATOM    942  H   GLY   366      12.322   7.909   8.576  1.00  0.00           H 
ATOM    943  CA  GLY   366      13.816   9.371   8.212  1.00  0.00           C 
ATOM    944  HA2 GLY   366      13.344   9.521   7.241  1.00  0.00           H 
ATOM    945  HA3 GLY   366      13.956  10.336   8.700  1.00  0.00           H 
ATOM    946  C   GLY   366      15.168   8.722   8.007  1.00  0.00           C 
ATOM    947  O   GLY   366      15.858   9.036   7.035  1.00  0.00           O 
ATOM    948  N   PHE   367      15.554   7.814   8.901  1.00  0.00           N 
ATOM    949  H   PHE   367      14.982   7.602   9.706  1.00  0.00           H 
ATOM    950  CA  PHE   367      16.860   7.164   8.787  1.00  0.00           C 
ATOM    951  HA  PHE   367      17.642   7.920   8.712  1.00  0.00           H 
ATOM    952  CB  PHE   367      17.138   6.292  10.016  1.00  0.00           C 
ATOM    953  HB2 PHE   367      16.971   6.853  10.935  1.00  0.00           H 
ATOM    954  HB3 PHE   367      16.484   5.420   9.999  1.00  0.00           H 
ATOM    955  CG  PHE   367      18.545   5.773  10.080  1.00  0.00           C 
ATOM    956  CD1 PHE   367      19.589   6.601  10.485  1.00  0.00           C 
ATOM    957  HD1 PHE   367      19.372   7.639  10.739  1.00  0.00           H 
ATOM    958  CE1 PHE   367      20.896   6.121  10.568  1.00  0.00           C 
ATOM    959  HE1 PHE   367      21.702   6.781  10.888  1.00  0.00           H 
ATOM    960  CZ  PHE   367      21.171   4.791  10.240  1.00  0.00           C 
ATOM    961  HZ  PHE   367      22.189   4.408  10.304  1.00  0.00           H 
ATOM    962  CE2 PHE   367      20.133   3.951   9.828  1.00  0.00           C 
ATOM    963  HE2 PHE   367      20.338   2.913   9.567  1.00  0.00           H 
ATOM    964  CD2 PHE   367      18.828   4.447   9.751  1.00  0.00           C 
ATOM    965  HD2 PHE   367      18.015   3.795   9.430  1.00  0.00           H 
ATOM    966  C   PHE   367      17.032   6.333   7.525  1.00  0.00           C 
ATOM    967  O   PHE   367      18.073   6.403   6.883  1.00  0.00           O 
ATOM    968  N   VAL   368      16.026   5.541   7.166  1.00  0.00           N 
ATOM    969  H   VAL   368      15.194   5.462   7.734  1.00  0.00           H 
ATOM    970  CA  VAL   368      16.123   4.718   5.960  1.00  0.00           C 
ATOM    971  HA  VAL   368      17.116   4.278   5.865  1.00  0.00           H 
ATOM    972  CB  VAL   368      15.077   3.584   5.945  1.00  0.00           C 
ATOM    973  HB  VAL   368      14.956   3.215   4.926  1.00  0.00           H 
ATOM    974  CG1 VAL   368      15.543   2.448   6.843  1.00  0.00           C 
ATOM    975 HG11 VAL   368      15.664   2.816   7.862  1.00  0.00           H 
ATOM    976 HG12 VAL   368      14.803   1.648   6.831  1.00  0.00           H 
ATOM    977 HG13 VAL   368      16.497   2.065   6.480  1.00  0.00           H 
ATOM    978  CG2 VAL   368      13.717   4.114   6.390  1.00  0.00           C 
ATOM    979 HG21 VAL   368      13.395   4.904   5.712  1.00  0.00           H 
ATOM    980 HG22 VAL   368      12.988   3.304   6.375  1.00  0.00           H 
ATOM    981 HG23 VAL   368      13.795   4.513   7.401  1.00  0.00           H 
ATOM    982  C   VAL   368      15.966   5.524   4.674  1.00  0.00           C 
ATOM    983  O   VAL   368      16.157   4.992   3.580  1.00  0.00           O 
ATOM    984  N   ASP   369      15.606   6.798   4.798  1.00  0.00           N 
ATOM    985  H   ASP   369      15.431   7.205   5.706  1.00  0.00           H 
ATOM    986  CA  ASP   369      15.464   7.646   3.621  1.00  0.00           C 
ATOM    987  HA  ASP   369      14.918   7.106   2.848  1.00  0.00           H 
ATOM    988  CB  ASP   369      14.700   8.929   3.953  1.00  0.00           C 
ATOM    989  HB2 ASP   369      15.198   9.407   4.797  1.00  0.00           H 
ATOM    990  HB3 ASP   369      14.753   9.583   3.083  1.00  0.00           H 
ATOM    991  CG  ASP   369      13.253   8.672   4.302  1.00  0.00           C 
ATOM    992  OD1 ASP   369      12.686   7.672   3.807  1.00  0.00           O 
ATOM    993  OD2 ASP   369      12.681   9.472   5.075  1.00  0.00           O 
ATOM    994  C   ASP   369      16.855   8.010   3.136  1.00  0.00           C 
ATOM    995  O   ASP   369      17.037   8.431   1.995  1.00  0.00           O 
ATOM    996  N   LEU   370      17.839   7.840   4.015  1.00  0.00           N 
ATOM    997  H   LEU   370      17.622   7.487   4.936  1.00  0.00           H 
ATOM    998  CA  LEU   370      19.230   8.152   3.704  1.00  0.00           C 
ATOM    999  HA  LEU   370      19.288   9.074   3.125  1.00  0.00           H 
ATOM   1000  CB  LEU   370      20.021   8.339   5.003  1.00  0.00           C 
ATOM   1001  HB2 LEU   370      20.002   7.357   5.475  1.00  0.00           H 
ATOM   1002  HB3 LEU   370      21.041   8.577   4.701  1.00  0.00           H 
ATOM   1003  CG  LEU   370      19.523   9.395   5.999  1.00  0.00           C 
ATOM   1004  HG  LEU   370      18.465   9.235   6.204  1.00  0.00           H 
ATOM   1005  CD1 LEU   370      20.317   9.274   7.298  1.00  0.00           C 
ATOM   1006 HD11 LEU   370      21.376   9.435   7.094  1.00  0.00           H 
ATOM   1007 HD12 LEU   370      19.967  10.022   8.009  1.00  0.00           H 
ATOM   1008 HD13 LEU   370      20.176   8.279   7.719  1.00  0.00           H 
ATOM   1009  CD2 LEU   370      19.692  10.791   5.405  1.00  0.00           C 
ATOM   1010 HD21 LEU   370      19.115  10.867   4.483  1.00  0.00           H 
ATOM   1011 HD22 LEU   370      19.336  11.535   6.118  1.00  0.00           H 
ATOM   1012 HD23 LEU   370      20.745  10.970   5.189  1.00  0.00           H 
ATOM   1013  C   LEU   370      19.884   7.042   2.893  1.00  0.00           C 
ATOM   1014  O   LEU   370      19.342   5.943   2.784  1.00  0.00           O 
ATOM   1015  N   THR   371      21.053   7.333   2.331  1.00  0.00           N 
ATOM   1016  H   THR   371      21.468   8.245   2.456  1.00  0.00           H 
ATOM   1017  CA  THR   371      21.793   6.336   1.569  1.00  0.00           C 
ATOM   1018  HA  THR   371      21.134   5.853   0.848  1.00  0.00           H 
ATOM   1019  CB  THR   371      22.979   6.945   0.817  1.00  0.00           C 
ATOM   1020  HB  THR   371      23.500   6.150   0.284  1.00  0.00           H 
ATOM   1021  CG2 THR   371      22.514   8.003  -0.177  1.00  0.00           C 
ATOM   1022 HG21 THR   371      21.994   8.799   0.356  1.00  0.00           H 
ATOM   1023 HG22 THR   371      23.377   8.418  -0.697  1.00  0.00           H 
ATOM   1024 HG23 THR   371      21.838   7.549  -0.902  1.00  0.00           H 
ATOM   1025  OG1 THR   371      23.880   7.525   1.765  1.00  0.00           O 
ATOM   1026  HG1 THR   371      24.628   7.910   1.302  1.00  0.00           H 
ATOM   1027  C   THR   371      22.373   5.315   2.540  1.00  0.00           C 
ATOM   1028  O   THR   371      22.535   5.591   3.735  1.00  0.00           O 
ATOM   1029  N   LEU   372      22.702   4.141   2.015  1.00  0.00           N 
ATOM   1030  H   LEU   372      22.542   3.966   1.033  1.00  0.00           H 
ATOM   1031  CA  LEU   372      23.274   3.073   2.822  1.00  0.00           C 
ATOM   1032  HA  LEU   372      22.589   2.798   3.624  1.00  0.00           H 
ATOM   1033  CB  LEU   372      23.519   1.841   1.943  1.00  0.00           C 
ATOM   1034  HB2 LEU   372      22.516   1.474   1.724  1.00  0.00           H 
ATOM   1035  HB3 LEU   372      23.979   2.208   1.026  1.00  0.00           H 
ATOM   1036  CG  LEU   372      24.363   0.705   2.515  1.00  0.00           C 
ATOM   1037  HG  LEU   372      25.351   1.083   2.777  1.00  0.00           H 
ATOM   1038  CD1 LEU   372      23.689   0.146   3.758  1.00  0.00           C 
ATOM   1039 HD11 LEU   372      22.701  -0.233   3.497  1.00  0.00           H 
ATOM   1040 HD12 LEU   372      24.292  -0.665   4.166  1.00  0.00           H 
ATOM   1041 HD13 LEU   372      23.590   0.935   4.504  1.00  0.00           H 
ATOM   1042  CD2 LEU   372      24.535  -0.384   1.456  1.00  0.00           C 
ATOM   1043 HD21 LEU   372      25.033   0.034   0.582  1.00  0.00           H 
ATOM   1044 HD22 LEU   372      25.138  -1.196   1.863  1.00  0.00           H 
ATOM   1045 HD23 LEU   372      23.557  -0.768   1.167  1.00  0.00           H 
ATOM   1046  C   LEU   372      24.587   3.547   3.444  1.00  0.00           C 
ATOM   1047  O   LEU   372      24.813   3.374   4.643  1.00  0.00           O 
ATOM   1048  N   HIE   373      25.442   4.159   2.627  1.00  0.00           N 
ATOM   1049  H   HIE   373      25.226   4.246   1.644  1.00  0.00           H 
ATOM   1050  CA  HIE   373      26.729   4.656   3.099  1.00  0.00           C 
ATOM   1051  HA  HIE   373      27.318   3.837   3.511  1.00  0.00           H 
ATOM   1052  CB  HIE   373      27.506   5.282   1.935  1.00  0.00           C 
ATOM   1053  HB2 HIE   373      28.035   4.499   1.392  1.00  0.00           H 
ATOM   1054  HB3 HIE   373      26.830   5.802   1.256  1.00  0.00           H 
ATOM   1055  CG  HIE   373      28.538   6.280   2.360  1.00  0.00           C 
ATOM   1056  ND1 HIE   373      28.245   7.612   2.561  1.00  0.00           N 
ATOM   1057  CE1 HIE   373      29.339   8.248   2.944  1.00  0.00           C 
ATOM   1058  HE1 HIE   373      29.314   9.317   3.155  1.00  0.00           H 
ATOM   1059  NE2 HIE   373      30.331   7.377   2.998  1.00  0.00           N 
ATOM   1060  HE2 HIE   373      31.285   7.578   3.260  1.00  0.00           H 
ATOM   1061  CD2 HIE   373      29.857   6.138   2.637  1.00  0.00           C 
ATOM   1062  HD2 HIE   373      30.530   5.281   2.619  1.00  0.00           H 
ATOM   1063  C   HIE   373      26.575   5.669   4.243  1.00  0.00           C 
ATOM   1064  O   HIE   373      27.350   5.649   5.200  1.00  0.00           O 
ATOM   1065  N   ASP   374      25.579   6.548   4.147  1.00  0.00           N 
ATOM   1066  H   ASP   374      24.987   6.564   3.329  1.00  0.00           H 
ATOM   1067  CA  ASP   374      25.341   7.541   5.195  1.00  0.00           C 
ATOM   1068  HA  ASP   374      26.278   8.031   5.459  1.00  0.00           H 
ATOM   1069  CB  ASP   374      24.354   8.603   4.712  1.00  0.00           C 
ATOM   1070  HB2 ASP   374      23.576   8.106   4.132  1.00  0.00           H 
ATOM   1071  HB3 ASP   374      23.909   9.066   5.593  1.00  0.00           H 
ATOM   1072  CG  ASP   374      25.018   9.672   3.859  1.00  0.00           C 
ATOM   1073  OD1 ASP   374      26.265   9.744   3.842  1.00  0.00           O 
ATOM   1074  OD2 ASP   374      24.293  10.440   3.197  1.00  0.00           O 
ATOM   1075  C   ASP   374      24.805   6.876   6.472  1.00  0.00           C 
ATOM   1076  O   ASP   374      25.151   7.275   7.586  1.00  0.00           O 
ATOM   1077  N   GLN   375      23.944   5.876   6.309  1.00  0.00           N 
ATOM   1078  H   GLN   375      23.649   5.597   5.384  1.00  0.00           H 
ATOM   1079  CA  GLN   375      23.403   5.156   7.453  1.00  0.00           C 
ATOM   1080  HA  GLN   375      22.874   5.847   8.109  1.00  0.00           H 
ATOM   1081  CB  GLN   375      22.425   4.077   6.990  1.00  0.00           C 
ATOM   1082  HB2 GLN   375      22.917   3.518   6.194  1.00  0.00           H 
ATOM   1083  HB3 GLN   375      22.249   3.418   7.840  1.00  0.00           H 
ATOM   1084  CG  GLN   375      21.101   4.615   6.485  1.00  0.00           C 
ATOM   1085  HG2 GLN   375      20.582   5.099   7.312  1.00  0.00           H 
ATOM   1086  HG3 GLN   375      21.280   5.342   5.693  1.00  0.00           H 
ATOM   1087  CD  GLN   375      20.219   3.514   5.940  1.00  0.00           C 
ATOM   1088  OE1 GLN   375      20.155   2.425   6.510  1.00  0.00           O 
ATOM   1089  NE2 GLN   375      19.542   3.785   4.826  1.00  0.00           N 
ATOM   1090 HE21 GLN   375      18.939   3.083   4.422  1.00  0.00           H 
ATOM   1091 HE22 GLN   375      19.635   4.691   4.390  1.00  0.00           H 
ATOM   1092  C   GLN   375      24.556   4.501   8.214  1.00  0.00           C 
ATOM   1093  O   GLN   375      24.586   4.513   9.442  1.00  0.00           O 
ATOM   1094  N   VAL   376      25.504   3.937   7.475  1.00  0.00           N 
ATOM   1095  H   VAL   376      25.427   3.950   6.468  1.00  0.00           H 
ATOM   1096  CA  VAL   376      26.660   3.281   8.071  1.00  0.00           C 
ATOM   1097  HA  VAL   376      26.356   2.533   8.803  1.00  0.00           H 
ATOM   1098  CB  VAL   376      27.531   2.597   7.002  1.00  0.00           C 
ATOM   1099  HB  VAL   376      27.779   3.319   6.224  1.00  0.00           H 
ATOM   1100  CG1 VAL   376      28.812   2.072   7.634  1.00  0.00           C 
ATOM   1101 HG11 VAL   376      28.564   1.349   8.411  1.00  0.00           H 
ATOM   1102 HG12 VAL   376      29.423   1.589   6.871  1.00  0.00           H 
ATOM   1103 HG13 VAL   376      29.367   2.901   8.073  1.00  0.00           H 
ATOM   1104  CG2 VAL   376      26.746   1.470   6.341  1.00  0.00           C 
ATOM   1105 HG21 VAL   376      25.851   1.877   5.870  1.00  0.00           H 
ATOM   1106 HG22 VAL   376      27.367   0.989   5.585  1.00  0.00           H 
ATOM   1107 HG23 VAL   376      26.458   0.737   7.094  1.00  0.00           H 
ATOM   1108  C   VAL   376      27.527   4.285   8.821  1.00  0.00           C 
ATOM   1109  O   VAL   376      27.953   4.028   9.948  1.00  0.00           O 
ATOM   1110  N   HIE   377      27.785   5.427   8.191  1.00  0.00           N 
ATOM   1111  H   HIE   377      27.439   5.590   7.256  1.00  0.00           H 
ATOM   1112  CA  HIE   377      28.602   6.457   8.813  1.00  0.00           C 
ATOM   1113  HA  HIE   377      29.582   6.050   9.062  1.00  0.00           H 
ATOM   1114  CB  HIE   377      28.791   7.639   7.864  1.00  0.00           C 
ATOM   1115  HB2 HIE   377      29.365   7.356   6.981  1.00  0.00           H 
ATOM   1116  HB3 HIE   377      27.813   8.010   7.557  1.00  0.00           H 
ATOM   1117  CG  HIE   377      29.508   8.791   8.488  1.00  0.00           C 
ATOM   1118  ND1 HIE   377      30.844   8.739   8.823  1.00  0.00           N 
ATOM   1119  CE1 HIE   377      31.200   9.884   9.378  1.00  0.00           C 
ATOM   1120  HE1 HIE   377      32.224  10.042   9.716  1.00  0.00           H 
ATOM   1121  NE2 HIE   377      30.144  10.676   9.413  1.00  0.00           N 
ATOM   1122  HE2 HIE   377      30.119  11.616   9.782  1.00  0.00           H 
ATOM   1123  CD2 HIE   377      29.072  10.017   8.864  1.00  0.00           C 
ATOM   1124  HD2 HIE   377      28.102  10.510   8.804  1.00  0.00           H 
ATOM   1125  C   HIE   377      27.983   6.954  10.114  1.00  0.00           C 
ATOM   1126  O   HIE   377      28.676   7.101  11.117  1.00  0.00           O 
ATOM   1127  N   LEU   378      26.678   7.206  10.106  1.00  0.00           N 
ATOM   1128  H   LEU   378      26.127   7.103   9.266  1.00  0.00           H 
ATOM   1129  CA  LEU   378      26.015   7.695  11.314  1.00  0.00           C 
ATOM   1130  HA  LEU   378      26.500   8.608  11.659  1.00  0.00           H 
ATOM   1131  CB  LEU   378      24.543   8.001  11.026  1.00  0.00           C 
ATOM   1132  HB2 LEU   378      24.145   7.087  10.585  1.00  0.00           H 
ATOM   1133  HB3 LEU   378      24.047   8.191  11.978  1.00  0.00           H 
ATOM   1134  CG  LEU   378      24.291   9.182  10.073  1.00  0.00           C 
ATOM   1135  HG  LEU   378      24.766   8.985   9.112  1.00  0.00           H 
ATOM   1136  CD1 LEU   378      22.778   9.353   9.871  1.00  0.00           C 
ATOM   1137 HD11 LEU   378      22.303   9.550  10.832  1.00  0.00           H 
ATOM   1138 HD12 LEU   378      22.593  10.189   9.196  1.00  0.00           H 
ATOM   1139 HD13 LEU   378      22.363   8.441   9.441  1.00  0.00           H 
ATOM   1140  CD2 LEU   378      24.910  10.460  10.641  1.00  0.00           C 
ATOM   1141 HD21 LEU   378      25.985  10.322  10.761  1.00  0.00           H 
ATOM   1142 HD22 LEU   378      24.725  11.289   9.958  1.00  0.00           H 
ATOM   1143 HD23 LEU   378      24.462  10.682  11.610  1.00  0.00           H 
ATOM   1144  C   LEU   378      26.120   6.696  12.458  1.00  0.00           C 
ATOM   1145  O   LEU   378      26.379   7.078  13.603  1.00  0.00           O 
ATOM   1146  N   LEU   379      25.919   5.415  12.154  1.00  0.00           N 
ATOM   1147  H   LEU   379      25.650   5.137  11.221  1.00  0.00           H 
ATOM   1148  CA  LEU   379      26.000   4.389  13.183  1.00  0.00           C 
ATOM   1149  HA  LEU   379      25.443   4.703  14.066  1.00  0.00           H 
ATOM   1150  CB  LEU   379      25.401   3.073  12.667  1.00  0.00           C 
ATOM   1151  HB2 LEU   379      25.645   3.012  11.606  1.00  0.00           H 
ATOM   1152  HB3 LEU   379      25.855   2.233  13.193  1.00  0.00           H 
ATOM   1153  CG  LEU   379      23.875   3.024  12.845  1.00  0.00           C 
ATOM   1154  HG  LEU   379      23.462   3.997  12.577  1.00  0.00           H 
ATOM   1155  CD1 LEU   379      23.248   1.944  11.963  1.00  0.00           C 
ATOM   1156 HD11 LEU   379      23.660   0.971  12.231  1.00  0.00           H 
ATOM   1157 HD12 LEU   379      22.168   1.934  12.112  1.00  0.00           H 
ATOM   1158 HD13 LEU   379      23.468   2.155  10.917  1.00  0.00           H 
ATOM   1159  CD2 LEU   379      23.565   2.760  14.311  1.00  0.00           C 
ATOM   1160 HD21 LEU   379      23.984   3.560  14.921  1.00  0.00           H 
ATOM   1161 HD22 LEU   379      22.485   2.722  14.453  1.00  0.00           H 
ATOM   1162 HD23 LEU   379      24.004   1.808  14.610  1.00  0.00           H 
ATOM   1163  C   LEU   379      27.430   4.177  13.672  1.00  0.00           C 
ATOM   1164  O   LEU   379      27.655   3.981  14.868  1.00  0.00           O 
ATOM   1165  N   GLU   380      28.401   4.236  12.763  1.00  0.00           N 
ATOM   1166  H   GLU   380      28.207   4.377  11.782  1.00  0.00           H 
ATOM   1167  CA  GLU   380      29.784   4.053  13.173  1.00  0.00           C 
ATOM   1168  HA  GLU   380      29.879   3.107  13.706  1.00  0.00           H 
ATOM   1169  CB  GLU   380      30.730   4.034  11.969  1.00  0.00           C 
ATOM   1170  HB2 GLU   380      30.404   3.244  11.292  1.00  0.00           H 
ATOM   1171  HB3 GLU   380      30.658   4.997  11.464  1.00  0.00           H 
ATOM   1172  CG  GLU   380      32.172   3.785  12.381  1.00  0.00           C 
ATOM   1173  HG2 GLU   380      32.532   4.679  12.889  1.00  0.00           H 
ATOM   1174  HG3 GLU   380      32.174   2.946  13.077  1.00  0.00           H 
ATOM   1175  CD  GLU   380      33.079   3.471  11.210  1.00  0.00           C 
ATOM   1176  OE1 GLU   380      32.868   4.047  10.120  1.00  0.00           O 
ATOM   1177  OE2 GLU   380      34.005   2.648  11.387  1.00  0.00           O 
ATOM   1178  C   GLU   380      30.216   5.159  14.133  1.00  0.00           C 
ATOM   1179  O   GLU   380      31.057   4.937  15.009  1.00  0.00           O 
ATOM   1180  N   CYS   381      29.636   6.339  13.965  1.00  0.00           N 
ATOM   1181  H   CYS   381      28.966   6.484  13.223  1.00  0.00           H 
ATOM   1182  CA  CYS   381      29.968   7.466  14.825  1.00  0.00           C 
ATOM   1183  HA  CYS   381      31.034   7.462  15.051  1.00  0.00           H 
ATOM   1184  CB  CYS   381      29.621   8.782  14.122  1.00  0.00           C 
ATOM   1185  HB2 CYS   381      28.609   8.739  13.719  1.00  0.00           H 
ATOM   1186  HB3 CYS   381      29.697   9.615  14.821  1.00  0.00           H 
ATOM   1187  SG  CYS   381      30.696   9.195  12.733  1.00  0.00           S 
ATOM   1188  HG  CYS   381      30.090  10.338  12.423  1.00  0.00           H 
ATOM   1189  C   CYS   381      29.236   7.423  16.161  1.00  0.00           C 
ATOM   1190  O   CYS   381      29.812   7.731  17.205  1.00  0.00           O 
ATOM   1191  N   ALA   382      27.973   7.015  16.127  1.00  0.00           N 
ATOM   1192  H   ALA   382      27.545   6.780  15.243  1.00  0.00           H 
ATOM   1193  CA  ALA   382      27.140   7.016  17.318  1.00  0.00           C 
ATOM   1194  HA  ALA   382      27.665   7.740  17.941  1.00  0.00           H 
ATOM   1195  CB  ALA   382      25.785   7.586  16.950  1.00  0.00           C 
ATOM   1196  HB1 ALA   382      25.243   6.868  16.334  1.00  0.00           H 
ATOM   1197  HB2 ALA   382      25.216   7.787  17.858  1.00  0.00           H 
ATOM   1198  HB3 ALA   382      25.919   8.513  16.393  1.00  0.00           H 
ATOM   1199  C   ALA   382      26.913   5.756  18.131  1.00  0.00           C 
ATOM   1200  O   ALA   382      26.376   5.838  19.236  1.00  0.00           O 
ATOM   1201  N   TRP   383      27.311   4.603  17.616  1.00  0.00           N 
ATOM   1202  H   TRP   383      27.708   4.552  16.689  1.00  0.00           H 
ATOM   1203  CA  TRP   383      27.025   3.354  18.317  1.00  0.00           C 
ATOM   1204  HA  TRP   383      25.948   3.191  18.363  1.00  0.00           H 
ATOM   1205  CB  TRP   383      27.669   2.173  17.578  1.00  0.00           C 
ATOM   1206  HB2 TRP   383      27.232   1.245  17.947  1.00  0.00           H 
ATOM   1207  HB3 TRP   383      27.496   2.254  16.505  1.00  0.00           H 
ATOM   1208  CG  TRP   383      29.130   2.055  17.763  1.00  0.00           C 
ATOM   1209  CD1 TRP   383      30.103   2.581  16.966  1.00  0.00           C 
ATOM   1210  HD1 TRP   383      29.775   3.166  16.106  1.00  0.00           H 
ATOM   1211  NE1 TRP   383      31.341   2.240  17.448  1.00  0.00           N 
ATOM   1212  HE1 TRP   383      32.226   2.501  17.036  1.00  0.00           H 
ATOM   1213  CE2 TRP   383      31.182   1.484  18.579  1.00  0.00           C 
ATOM   1214  CZ2 TRP   383      32.133   0.908  19.419  1.00  0.00           C 
ATOM   1215  HZ2 TRP   383      33.188   1.052  19.186  1.00  0.00           H 
ATOM   1216  CH2 TRP   383      31.676   0.190  20.496  1.00  0.00           C 
ATOM   1217  HH2 TRP   383      32.392  -0.273  21.175  1.00  0.00           H 
ATOM   1218  CZ3 TRP   383      30.306   0.037  20.745  1.00  0.00           C 
ATOM   1219  HZ3 TRP   383      29.954  -0.537  21.602  1.00  0.00           H 
ATOM   1220  CE3 TRP   383      29.359   0.609  19.912  1.00  0.00           C 
ATOM   1221  HE3 TRP   383      28.305   0.464  20.149  1.00  0.00           H 
ATOM   1222  CD2 TRP   383      29.798   1.348  18.804  1.00  0.00           C 
ATOM   1223  C   TRP   383      27.355   3.308  19.801  1.00  0.00           C 
ATOM   1224  O   TRP   383      26.523   2.868  20.584  1.00  0.00           O 
ATOM   1225  N   LEU   384      28.542   3.762  20.210  1.00  0.00           N 
ATOM   1226  H   LEU   384      29.256   4.079  19.569  1.00  0.00           H 
ATOM   1227  CA  LEU   384      28.864   3.711  21.638  1.00  0.00           C 
ATOM   1228  HA  LEU   384      28.558   2.746  22.042  1.00  0.00           H 
ATOM   1229  CB  LEU   384      30.367   3.891  21.883  1.00  0.00           C 
ATOM   1230  HB2 LEU   384      30.858   3.177  21.222  1.00  0.00           H 
ATOM   1231  HB3 LEU   384      30.635   4.905  21.585  1.00  0.00           H 
ATOM   1232  CG  LEU   384      30.823   3.645  23.335  1.00  0.00           C 
ATOM   1233  HG  LEU   384      30.456   4.456  23.964  1.00  0.00           H 
ATOM   1234  CD1 LEU   384      30.272   2.305  23.853  1.00  0.00           C 
ATOM   1235 HD11 LEU   384      30.639   1.493  23.225  1.00  0.00           H 
ATOM   1236 HD12 LEU   384      30.604   2.148  24.879  1.00  0.00           H 
ATOM   1237 HD13 LEU   384      29.183   2.323  23.823  1.00  0.00           H 
ATOM   1238  CD2 LEU   384      32.336   3.645  23.397  1.00  0.00           C 
ATOM   1239 HD21 LEU   384      32.714   4.609  23.057  1.00  0.00           H 
ATOM   1240 HD22 LEU   384      32.658   3.471  24.424  1.00  0.00           H 
ATOM   1241 HD23 LEU   384      32.726   2.855  22.755  1.00  0.00           H 
ATOM   1242  C   LEU   384      28.074   4.731  22.452  1.00  0.00           C 
ATOM   1243  O   LEU   384      27.706   4.460  23.594  1.00  0.00           O 
ATOM   1244  N   GLU   385      27.807   5.909  21.885  1.00  0.00           N 
ATOM   1245  H   GLU   385      28.120   6.140  20.953  1.00  0.00           H 
ATOM   1246  CA  GLU   385      27.010   6.895  22.613  1.00  0.00           C 
ATOM   1247  HA  GLU   385      27.498   7.134  23.558  1.00  0.00           H 
ATOM   1248  CB  GLU   385      26.860   8.180  21.802  1.00  0.00           C 
ATOM   1249  HB2 GLU   385      26.541   7.885  20.802  1.00  0.00           H 
ATOM   1250  HB3 GLU   385      26.070   8.761  22.278  1.00  0.00           H 
ATOM   1251  CG  GLU   385      28.115   9.020  21.704  1.00  0.00           C 
ATOM   1252  HG2 GLU   385      28.397   9.319  22.713  1.00  0.00           H 
ATOM   1253  HG3 GLU   385      28.916   8.425  21.265  1.00  0.00           H 
ATOM   1254  CD  GLU   385      27.882  10.255  20.858  1.00  0.00           C 
ATOM   1255  OE1 GLU   385      27.375  11.255  21.399  1.00  0.00           O 
ATOM   1256  OE2 GLU   385      28.188  10.219  19.655  1.00  0.00           O 
ATOM   1257  C   GLU   385      25.618   6.290  22.835  1.00  0.00           C 
ATOM   1258  O   GLU   385      25.024   6.436  23.902  1.00  0.00           O 
ATOM   1259  N   ILE   386      25.101   5.618  21.810  1.00  0.00           N 
ATOM   1260  H   ILE   386      25.589   5.584  20.927  1.00  0.00           H 
ATOM   1261  CA  ILE   386      23.779   4.998  21.896  1.00  0.00           C 
ATOM   1262  HA  ILE   386      23.069   5.750  22.240  1.00  0.00           H 
ATOM   1263  CB  ILE   386      23.328   4.456  20.500  1.00  0.00           C 
ATOM   1264  HB  ILE   386      24.114   3.814  20.102  1.00  0.00           H 
ATOM   1265  CG2 ILE   386      22.010   3.645  20.620  1.00  0.00           C 
ATOM   1266 HG21 ILE   386      21.223   4.286  21.017  1.00  0.00           H 
ATOM   1267 HG22 ILE   386      21.717   3.279  19.636  1.00  0.00           H 
ATOM   1268 HG23 ILE   386      22.163   2.800  21.291  1.00  0.00           H 
ATOM   1269  CG1 ILE   386      23.088   5.651  19.562  1.00  0.00           C 
ATOM   1270 HG12 ILE   386      22.159   6.122  19.885  1.00  0.00           H 
ATOM   1271 HG13 ILE   386      23.917   6.342  19.715  1.00  0.00           H 
ATOM   1272  CD1 ILE   386      22.989   5.293  18.076  1.00  0.00           C 
ATOM   1273 HD11 ILE   386      22.160   4.603  17.923  1.00  0.00           H 
ATOM   1274 HD12 ILE   386      22.820   6.199  17.494  1.00  0.00           H 
ATOM   1275 HD13 ILE   386      23.917   4.822  17.753  1.00  0.00           H 
ATOM   1276  C   ILE   386      23.767   3.899  22.961  1.00  0.00           C 
ATOM   1277  O   ILE   386      22.823   3.819  23.744  1.00  0.00           O 
ATOM   1278  N   ARG   387      24.812   3.072  23.021  1.00  0.00           N 
ATOM   1279  H   ARG   387      25.578   3.139  22.367  1.00  0.00           H 
ATOM   1280  CA  ARG   387      24.867   2.031  24.052  1.00  0.00           C 
ATOM   1281  HA  ARG   387      23.970   1.415  23.994  1.00  0.00           H 
ATOM   1282  CB  ARG   387      26.093   1.130  23.864  1.00  0.00           C 
ATOM   1283  HB2 ARG   387      26.949   1.801  23.786  1.00  0.00           H 
ATOM   1284  HB3 ARG   387      26.175   0.542  24.778  1.00  0.00           H 
ATOM   1285  CG  ARG   387      26.068   0.193  22.655  1.00  0.00           C 
ATOM   1286  HG2 ARG   387      25.213  -0.478  22.733  1.00  0.00           H 
ATOM   1287  HG3 ARG   387      25.986   0.781  21.741  1.00  0.00           H 
ATOM   1288  CD  ARG   387      27.354  -0.625  22.619  1.00  0.00           C 
ATOM   1289  HD2 ARG   387      28.210   0.046  22.541  1.00  0.00           H 
ATOM   1290  HD3 ARG   387      27.437  -1.214  23.533  1.00  0.00           H 
ATOM   1291  NE  ARG   387      27.366  -1.545  21.460  1.00  0.00           N 
ATOM   1292  HE  ARG   387      26.570  -1.547  20.838  1.00  0.00           H 
ATOM   1293  CZ  ARG   387      28.376  -2.370  21.200  1.00  0.00           C 
ATOM   1294  NH1 ARG   387      29.457  -2.426  21.973  1.00  0.00           N 
ATOM   1295 HH11 ARG   387      29.526  -1.829  22.784  1.00  0.00           H 
ATOM   1296 HH12 ARG   387      30.205  -3.065  21.744  1.00  0.00           H 
ATOM   1297  NH2 ARG   387      28.282  -3.155  20.131  1.00  0.00           N 
ATOM   1298 HH21 ARG   387      27.459  -3.110  19.546  1.00  0.00           H 
ATOM   1299 HH22 ARG   387      29.033  -3.792  19.908  1.00  0.00           H 
ATOM   1300  C   ARG   387      24.944   2.660  25.438  1.00  0.00           C 
ATOM   1301  O   ARG   387      24.287   2.206  26.385  1.00  0.00           O 
ATOM   1302  N   MET   388      25.750   3.714  25.555  1.00  0.00           N 
ATOM   1303  H   MET   388      26.303   4.028  24.770  1.00  0.00           H 
ATOM   1304  CA  MET   388      25.923   4.387  26.834  1.00  0.00           C 
ATOM   1305  HA  MET   388      26.138   3.655  27.612  1.00  0.00           H 
ATOM   1306  CB  MET   388      27.088   5.379  26.760  1.00  0.00           C 
ATOM   1307  HB2 MET   388      26.962   5.964  25.849  1.00  0.00           H 
ATOM   1308  HB3 MET   388      27.013   6.036  27.626  1.00  0.00           H 
ATOM   1309  CG  MET   388      28.439   4.718  26.748  1.00  0.00           C 
ATOM   1310  HG2 MET   388      28.555   4.098  27.637  1.00  0.00           H 
ATOM   1311  HG3 MET   388      28.538   4.097  25.858  1.00  0.00           H 
ATOM   1312  SD  MET   388      29.731   5.988  26.735  1.00  0.00           S 
ATOM   1313  CE  MET   388      31.134   5.045  27.078  1.00  0.00           C 
ATOM   1314  HE1 MET   388      31.263   4.289  26.303  1.00  0.00           H 
ATOM   1315  HE2 MET   388      32.011   5.692  27.102  1.00  0.00           H 
ATOM   1316  HE3 MET   388      31.017   4.557  28.046  1.00  0.00           H 
ATOM   1317  C   MET   388      24.662   5.095  27.320  1.00  0.00           C 
ATOM   1318  O   MET   388      24.340   5.024  28.504  1.00  0.00           O 
ATOM   1319  N   ILE   389      23.937   5.777  26.436  1.00  0.00           N 
ATOM   1320  H   ILE   389      24.225   5.929  25.480  1.00  0.00           H 
ATOM   1321  CA  ILE   389      22.730   6.439  26.906  1.00  0.00           C 
ATOM   1322  HA  ILE   389      22.926   6.969  27.838  1.00  0.00           H 
ATOM   1323  CB  ILE   389      22.131   7.439  25.851  1.00  0.00           C 
ATOM   1324  HB  ILE   389      22.948   8.034  25.443  1.00  0.00           H 
ATOM   1325  CG2 ILE   389      21.411   6.704  24.707  1.00  0.00           C 
ATOM   1326 HG21 ILE   389      20.594   6.109  25.114  1.00  0.00           H 
ATOM   1327 HG22 ILE   389      21.012   7.432  24.001  1.00  0.00           H 
ATOM   1328 HG23 ILE   389      22.116   6.050  24.194  1.00  0.00           H 
ATOM   1329  CG1 ILE   389      21.187   8.405  26.583  1.00  0.00           C 
ATOM   1330 HG12 ILE   389      20.474   7.789  27.131  1.00  0.00           H 
ATOM   1331 HG13 ILE   389      21.800   8.965  27.289  1.00  0.00           H 
ATOM   1332  CD1 ILE   389      20.431   9.379  25.683  1.00  0.00           C 
ATOM   1333 HD11 ILE   389      19.817   8.820  24.977  1.00  0.00           H 
ATOM   1334 HD12 ILE   389      19.792  10.017  26.293  1.00  0.00           H 
ATOM   1335 HD13 ILE   389      21.143   9.996  25.135  1.00  0.00           H 
ATOM   1336  C   ILE   389      21.695   5.400  27.350  1.00  0.00           C 
ATOM   1337  O   ILE   389      20.935   5.631  28.295  1.00  0.00           O 
ATOM   1338  N   GLY   390      21.682   4.245  26.690  1.00  0.00           N 
ATOM   1339  H   GLY   390      22.300   4.061  25.913  1.00  0.00           H 
ATOM   1340  CA  GLY   390      20.751   3.204  27.091  1.00  0.00           C 
ATOM   1341  HA2 GLY   390      19.734   3.595  27.119  1.00  0.00           H 
ATOM   1342  HA3 GLY   390      20.798   2.365  26.397  1.00  0.00           H 
ATOM   1343  C   GLY   390      21.133   2.720  28.480  1.00  0.00           C 
ATOM   1344  O   GLY   390      20.276   2.521  29.344  1.00  0.00           O 
ATOM   1345  N   LEU   391      22.433   2.549  28.699  1.00  0.00           N 
ATOM   1346  H   LEU   391      23.088   2.721  27.949  1.00  0.00           H 
ATOM   1347  CA  LEU   391      22.956   2.091  29.984  1.00  0.00           C 
ATOM   1348  HA  LEU   391      22.522   1.126  30.244  1.00  0.00           H 
ATOM   1349  CB  LEU   391      24.476   1.936  29.898  1.00  0.00           C 
ATOM   1350  HB2 LEU   391      24.625   1.101  29.213  1.00  0.00           H 
ATOM   1351  HB3 LEU   391      24.872   2.848  29.450  1.00  0.00           H 
ATOM   1352  CG  LEU   391      25.206   1.655  31.209  1.00  0.00           C 
ATOM   1353  HG  LEU   391      25.005   2.460  31.916  1.00  0.00           H 
ATOM   1354  CD1 LEU   391      24.718   0.331  31.793  1.00  0.00           C 
ATOM   1355 HD11 LEU   391      24.919  -0.474  31.087  1.00  0.00           H 
ATOM   1356 HD12 LEU   391      25.240   0.132  32.729  1.00  0.00           H 
ATOM   1357 HD13 LEU   391      23.646   0.389  31.981  1.00  0.00           H 
ATOM   1358  CD2 LEU   391      26.708   1.620  30.958  1.00  0.00           C 
ATOM   1359 HD21 LEU   391      27.033   2.582  30.561  1.00  0.00           H 
ATOM   1360 HD22 LEU   391      27.229   1.419  31.894  1.00  0.00           H 
ATOM   1361 HD23 LEU   391      26.939   0.834  30.239  1.00  0.00           H 
ATOM   1362  C   LEU   391      22.605   3.070  31.105  1.00  0.00           C 
ATOM   1363  O   LEU   391      22.155   2.671  32.185  1.00  0.00           O 
ATOM   1364  N   VAL   392      22.817   4.356  30.850  1.00  0.00           N 
ATOM   1365  H   VAL   392      23.230   4.655  29.978  1.00  0.00           H 
ATOM   1366  CA  VAL   392      22.505   5.369  31.851  1.00  0.00           C 
ATOM   1367  HA  VAL   392      23.032   5.158  32.781  1.00  0.00           H 
ATOM   1368  CB  VAL   392      22.923   6.771  31.354  1.00  0.00           C 
ATOM   1369  HB  VAL   392      22.569   6.903  30.331  1.00  0.00           H 
ATOM   1370  CG1 VAL   392      22.329   7.853  32.238  1.00  0.00           C 
ATOM   1371 HG11 VAL   392      22.683   7.722  33.261  1.00  0.00           H 
ATOM   1372 HG12 VAL   392      22.636   8.832  31.870  1.00  0.00           H 
ATOM   1373 HG13 VAL   392      21.241   7.782  32.218  1.00  0.00           H 
ATOM   1374  CG2 VAL   392      24.442   6.870  31.372  1.00  0.00           C 
ATOM   1375 HG21 VAL   392      24.864   6.107  30.718  1.00  0.00           H 
ATOM   1376 HG22 VAL   392      24.746   7.857  31.023  1.00  0.00           H 
ATOM   1377 HG23 VAL   392      24.805   6.717  32.389  1.00  0.00           H 
ATOM   1378  C   VAL   392      21.012   5.327  32.166  1.00  0.00           C 
ATOM   1379  O   VAL   392      20.618   5.346  33.326  1.00  0.00           O 
ATOM   1380  N   TRP   393      20.190   5.240  31.126  1.00  0.00           N 
ATOM   1381  H   TRP   393      20.573   5.252  30.191  1.00  0.00           H 
ATOM   1382  CA  TRP   393      18.733   5.186  31.280  1.00  0.00           C 
ATOM   1383  HA  TRP   393      18.372   6.101  31.750  1.00  0.00           H 
ATOM   1384  CB  TRP   393      18.067   5.046  29.906  1.00  0.00           C 
ATOM   1385  HB2 TRP   393      18.130   5.986  29.357  1.00  0.00           H 
ATOM   1386  HB3 TRP   393      18.573   4.262  29.342  1.00  0.00           H 
ATOM   1387  CG  TRP   393      16.605   4.670  29.953  1.00  0.00           C 
ATOM   1388  CD1 TRP   393      16.056   3.459  29.618  1.00  0.00           C 
ATOM   1389  HD1 TRP   393      16.744   2.688  29.271  1.00  0.00           H 
ATOM   1390  NE1 TRP   393      14.696   3.486  29.802  1.00  0.00           N 
ATOM   1391  HE1 TRP   393      14.063   2.719  29.625  1.00  0.00           H 
ATOM   1392  CE2 TRP   393      14.335   4.725  30.264  1.00  0.00           C 
ATOM   1393  CZ2 TRP   393      13.072   5.232  30.597  1.00  0.00           C 
ATOM   1394  HZ2 TRP   393      12.205   4.579  30.491  1.00  0.00           H 
ATOM   1395  CH2 TRP   393      13.006   6.531  31.040  1.00  0.00           C 
ATOM   1396  HH2 TRP   393      12.041   6.960  31.309  1.00  0.00           H 
ATOM   1397  CZ3 TRP   393      14.162   7.326  31.156  1.00  0.00           C 
ATOM   1398  HZ3 TRP   393      14.101   8.356  31.507  1.00  0.00           H 
ATOM   1399  CE3 TRP   393      15.418   6.821  30.826  1.00  0.00           C 
ATOM   1400  HE3 TRP   393      16.283   7.475  30.938  1.00  0.00           H 
ATOM   1401  CD2 TRP   393      15.515   5.499  30.370  1.00  0.00           C 
ATOM   1402  C   TRP   393      18.256   4.052  32.190  1.00  0.00           C 
ATOM   1403  O   TRP   393      17.458   4.274  33.107  1.00  0.00           O 
ATOM   1404  N   ARG   394      18.737   2.838  31.957  1.00  0.00           N 
ATOM   1405  H   ARG   394      19.334   2.635  31.168  1.00  0.00           H 
ATOM   1406  CA  ARG   394      18.287   1.729  32.786  1.00  0.00           C 
ATOM   1407  HA  ARG   394      17.226   1.845  33.009  1.00  0.00           H 
ATOM   1408  CB  ARG   394      18.493   0.390  32.065  1.00  0.00           C 
ATOM   1409  HB2 ARG   394      18.042  -0.369  32.705  1.00  0.00           H 
ATOM   1410  HB3 ARG   394      17.931   0.460  31.134  1.00  0.00           H 
ATOM   1411  CG  ARG   394      19.914   0.010  31.764  1.00  0.00           C 
ATOM   1412  HG2 ARG   394      20.442   0.870  31.353  1.00  0.00           H 
ATOM   1413  HG3 ARG   394      20.407  -0.314  32.681  1.00  0.00           H 
ATOM   1414  CD  ARG   394      19.929  -1.131  30.747  1.00  0.00           C 
ATOM   1415  HD2 ARG   394      19.386  -1.980  31.162  1.00  0.00           H 
ATOM   1416  HD3 ARG   394      19.436  -0.796  29.834  1.00  0.00           H 
ATOM   1417  NE  ARG   394      21.282  -1.559  30.417  1.00  0.00           N 
ATOM   1418  HE  ARG   394      21.805  -2.040  31.134  1.00  0.00           H 
ATOM   1419  CZ  ARG   394      21.864  -1.351  29.238  1.00  0.00           C 
ATOM   1420  NH1 ARG   394      21.207  -0.716  28.280  1.00  0.00           N 
ATOM   1421 HH11 ARG   394      20.265  -0.391  28.447  1.00  0.00           H 
ATOM   1422 HH12 ARG   394      21.650  -0.559  27.386  1.00  0.00           H 
ATOM   1423  NH2 ARG   394      23.098  -1.782  29.021  1.00  0.00           N 
ATOM   1424 HH21 ARG   394      23.596  -2.269  29.753  1.00  0.00           H 
ATOM   1425 HH22 ARG   394      23.535  -1.622  28.125  1.00  0.00           H 
ATOM   1426  C   ARG   394      18.911   1.698  34.180  1.00  0.00           C 
ATOM   1427  O   ARG   394      18.446   0.966  35.049  1.00  0.00           O 
ATOM   1428  N   SER   395      19.954   2.493  34.395  1.00  0.00           N 
ATOM   1429  H   SER   395      20.327   3.056  33.644  1.00  0.00           H 
ATOM   1430  CA  SER   395      20.603   2.564  35.701  1.00  0.00           C 
ATOM   1431  HA  SER   395      20.443   1.633  36.244  1.00  0.00           H 
ATOM   1432  CB  SER   395      22.112   2.784  35.539  1.00  0.00           C 
ATOM   1433  HB2 SER   395      22.271   3.777  35.118  1.00  0.00           H 
ATOM   1434  HB3 SER   395      22.575   2.729  36.524  1.00  0.00           H 
ATOM   1435  OG  SER   395      22.696   1.811  34.688  1.00  0.00           O 
ATOM   1436  HG  SER   395      23.638   1.979  34.609  1.00  0.00           H 
ATOM   1437  C   SER   395      20.010   3.712  36.532  1.00  0.00           C 
ATOM   1438  O   SER   395      20.390   3.915  37.687  1.00  0.00           O 
ATOM   1439  N   MET   396      19.076   4.448  35.937  1.00  0.00           N 
ATOM   1440  H   MET   396      18.831   4.243  34.979  1.00  0.00           H 
ATOM   1441  CA  MET   396      18.430   5.588  36.589  1.00  0.00           C 
ATOM   1442  HA  MET   396      19.149   6.395  36.727  1.00  0.00           H 
ATOM   1443  CB  MET   396      17.274   6.104  35.725  1.00  0.00           C 
ATOM   1444  HB2 MET   396      17.156   5.403  34.898  1.00  0.00           H 
ATOM   1445  HB3 MET   396      16.379   6.086  36.346  1.00  0.00           H 
ATOM   1446  CG  MET   396      17.480   7.506  35.175  1.00  0.00           C 
ATOM   1447  HG2 MET   396      17.903   8.116  35.973  1.00  0.00           H 
ATOM   1448  HG3 MET   396      18.193   7.438  34.354  1.00  0.00           H 
ATOM   1449  SD  MET   396      15.962   8.278  34.580  1.00  0.00           S 
ATOM   1450  CE  MET   396      14.987   8.298  36.065  1.00  0.00           C 
ATOM   1451  HE1 MET   396      15.501   8.881  36.830  1.00  0.00           H 
ATOM   1452  HE2 MET   396      14.016   8.748  35.857  1.00  0.00           H 
ATOM   1453  HE3 MET   396      14.845   7.278  36.421  1.00  0.00           H 
ATOM   1454  C   MET   396      17.906   5.304  37.992  1.00  0.00           C 
ATOM   1455  O   MET   396      18.125   6.089  38.913  1.00  0.00           O 
ATOM   1456  N   GLU   397      17.215   4.181  38.152  1.00  0.00           N 
ATOM   1457  H   GLU   397      17.034   3.576  37.364  1.00  0.00           H 
ATOM   1458  CA  GLU   397      16.645   3.822  39.444  1.00  0.00           C 
ATOM   1459  HA  GLU   397      16.492   4.717  40.047  1.00  0.00           H 
ATOM   1460  CB  GLU   397      15.296   3.130  39.246  1.00  0.00           C 
ATOM   1461  HB2 GLU   397      15.427   2.390  38.456  1.00  0.00           H 
ATOM   1462  HB3 GLU   397      15.054   2.624  40.180  1.00  0.00           H 
ATOM   1463  CG  GLU   397      14.165   4.073  38.874  1.00  0.00           C 
ATOM   1464  HG2 GLU   397      13.634   4.344  39.786  1.00  0.00           H 
ATOM   1465  HG3 GLU   397      14.605   4.967  38.432  1.00  0.00           H 
ATOM   1466  CD  GLU   397      13.195   3.448  37.891  1.00  0.00           C 
ATOM   1467  OE1 GLU   397      13.660   2.925  36.854  1.00  0.00           O 
ATOM   1468  OE2 GLU   397      11.971   3.476  38.154  1.00  0.00           O 
ATOM   1469  C   GLU   397      17.548   2.934  40.283  1.00  0.00           C 
ATOM   1470  O   GLU   397      17.071   2.187  41.139  1.00  0.00           O 
ATOM   1471  N   HIE   398      18.851   3.013  40.040  1.00  0.00           N 
ATOM   1472  H   HIE   398      19.194   3.602  39.295  1.00  0.00           H 
ATOM   1473  CA  HIE   398      19.813   2.220  40.792  1.00  0.00           C 
ATOM   1474  HA  HIE   398      19.356   1.855  41.712  1.00  0.00           H 
ATOM   1475  CB  HIE   398      20.271   1.018  39.963  1.00  0.00           C 
ATOM   1476  HB2 HIE   398      20.652   1.308  38.984  1.00  0.00           H 
ATOM   1477  HB3 HIE   398      21.054   0.502  40.519  1.00  0.00           H 
ATOM   1478  CG  HIE   398      19.187   0.017  39.721  1.00  0.00           C 
ATOM   1479  ND1 HIE   398      18.373   0.054  38.608  1.00  0.00           N 
ATOM   1480  CE1 HIE   398      17.481  -0.917  38.685  1.00  0.00           C 
ATOM   1481  HE1 HIE   398      16.740  -1.055  37.897  1.00  0.00           H 
ATOM   1482  NE2 HIE   398      17.689  -1.584  39.806  1.00  0.00           N 
ATOM   1483  HE2 HIE   398      17.159  -2.380  40.129  1.00  0.00           H 
ATOM   1484  CD2 HIE   398      18.750  -1.021  40.472  1.00  0.00           C 
ATOM   1485  HD2 HIE   398      19.077  -1.436  41.425  1.00  0.00           H 
ATOM   1486  C   HIE   398      20.999   3.083  41.196  1.00  0.00           C 
ATOM   1487  O   HIE   398      22.122   2.887  40.730  1.00  0.00           O 
ATOM   1488  N   PRO   399      20.755   4.050  42.095  1.00  0.00           N 
ATOM   1489  CD  PRO   399      19.443   4.300  42.721  1.00  0.00           C 
ATOM   1490  HD2 PRO   399      19.179   3.453  43.355  1.00  0.00           H 
ATOM   1491  HD3 PRO   399      18.689   4.419  41.943  1.00  0.00           H 
ATOM   1492  CG  PRO   399      19.660   5.560  43.504  1.00  0.00           C 
ATOM   1493  HG2 PRO   399      19.075   5.518  44.423  1.00  0.00           H 
ATOM   1494  HG3 PRO   399      19.339   6.414  42.908  1.00  0.00           H 
ATOM   1495  CB  PRO   399      21.127   5.631  43.793  1.00  0.00           C 
ATOM   1496  HB2 PRO   399      21.371   5.077  44.699  1.00  0.00           H 
ATOM   1497  HB3 PRO   399      21.478   6.658  43.890  1.00  0.00           H 
ATOM   1498  CA  PRO   399      21.785   4.968  42.586  1.00  0.00           C 
ATOM   1499  HA  PRO   399      21.976   5.699  41.800  1.00  0.00           H 
ATOM   1500  C   PRO   399      23.087   4.270  42.957  1.00  0.00           C 
ATOM   1501  O   PRO   399      23.079   3.233  43.626  1.00  0.00           O 
ATOM   1502  N   GLY   400      24.201   4.841  42.509  1.00  0.00           N 
ATOM   1503  H   GLY   400      24.158   5.679  41.947  1.00  0.00           H 
ATOM   1504  CA  GLY   400      25.507   4.282  42.812  1.00  0.00           C 
ATOM   1505  HA2 GLY   400      26.234   5.073  42.626  1.00  0.00           H 
ATOM   1506  HA3 GLY   400      25.501   4.037  43.874  1.00  0.00           H 
ATOM   1507  C   GLY   400      25.907   3.047  42.022  1.00  0.00           C 
ATOM   1508  O   GLY   400      27.027   2.561  42.175  1.00  0.00           O 
ATOM   1509  N   LYS   401      25.012   2.537  41.180  1.00  0.00           N 
ATOM   1510  H   LYS   401      24.095   2.950  41.090  1.00  0.00           H 
ATOM   1511  CA  LYS   401      25.316   1.343  40.391  1.00  0.00           C 
ATOM   1512  HA  LYS   401      26.385   1.136  40.430  1.00  0.00           H 
ATOM   1513  CB  LYS   401      24.562   0.130  40.947  1.00  0.00           C 
ATOM   1514  HB2 LYS   401      23.521   0.231  40.640  1.00  0.00           H 
ATOM   1515  HB3 LYS   401      24.993  -0.756  40.481  1.00  0.00           H 
ATOM   1516  CG  LYS   401      24.633  -0.008  42.466  1.00  0.00           C 
ATOM   1517  HG2 LYS   401      25.644   0.237  42.792  1.00  0.00           H 
ATOM   1518  HG3 LYS   401      23.928   0.692  42.914  1.00  0.00           H 
ATOM   1519  CD  LYS   401      24.287  -1.429  42.904  1.00  0.00           C 
ATOM   1520  HD2 LYS   401      23.252  -1.633  42.630  1.00  0.00           H 
ATOM   1521  HD3 LYS   401      24.945  -2.123  42.380  1.00  0.00           H 
ATOM   1522  CE  LYS   401      24.458  -1.605  44.408  1.00  0.00           C 
ATOM   1523  HE2 LYS   401      25.163  -0.854  44.765  1.00  0.00           H 
ATOM   1524  HE3 LYS   401      23.490  -1.451  44.886  1.00  0.00           H 
ATOM   1525  NZ  LYS   401      24.969  -2.969  44.747  1.00  0.00           N 
ATOM   1526  HZ1 LYS   401      25.866  -3.112  44.305  1.00  0.00           H 
ATOM   1527  HZ2 LYS   401      25.070  -3.051  45.749  1.00  0.00           H 
ATOM   1528  HZ3 LYS   401      24.316  -3.665  44.416  1.00  0.00           H 
ATOM   1529  C   LYS   401      24.969   1.485  38.912  1.00  0.00           C 
ATOM   1530  O   LYS   401      24.140   2.307  38.532  1.00  0.00           O 
ATOM   1531  N   LEU   402      25.612   0.663  38.086  1.00  0.00           N 
ATOM   1532  H   LEU   402      26.290   0.011  38.454  1.00  0.00           H 
ATOM   1533  CA  LEU   402      25.358   0.659  36.648  1.00  0.00           C 
ATOM   1534  HA  LEU   402      24.678   1.472  36.393  1.00  0.00           H 
ATOM   1535  CB  LEU   402      26.661   0.848  35.867  1.00  0.00           C 
ATOM   1536  HB2 LEU   402      27.348   0.098  36.258  1.00  0.00           H 
ATOM   1537  HB3 LEU   402      26.475   0.655  34.811  1.00  0.00           H 
ATOM   1538  CG  LEU   402      27.279   2.241  36.030  1.00  0.00           C 
ATOM   1539  HG  LEU   402      27.424   2.446  37.091  1.00  0.00           H 
ATOM   1540  CD1 LEU   402      28.624   2.309  35.311  1.00  0.00           C 
ATOM   1541 HD11 LEU   402      28.480   2.105  34.250  1.00  0.00           H 
ATOM   1542 HD12 LEU   402      29.053   3.304  35.434  1.00  0.00           H 
ATOM   1543 HD13 LEU   402      29.301   1.567  35.735  1.00  0.00           H 
ATOM   1544  CD2 LEU   402      26.313   3.278  35.484  1.00  0.00           C 
ATOM   1545 HD21 LEU   402      25.374   3.226  36.035  1.00  0.00           H 
ATOM   1546 HD22 LEU   402      26.745   4.272  35.596  1.00  0.00           H 
ATOM   1547 HD23 LEU   402      26.126   3.081  34.428  1.00  0.00           H 
ATOM   1548  C   LEU   402      24.754  -0.685  36.293  1.00  0.00           C 
ATOM   1549  O   LEU   402      25.367  -1.727  36.537  1.00  0.00           O 
ATOM   1550  N   LEU   403      23.552  -0.658  35.735  1.00  0.00           N 
ATOM   1551  H   LEU   403      23.082   0.223  35.583  1.00  0.00           H 
ATOM   1552  CA  LEU   403      22.872  -1.880  35.336  1.00  0.00           C 
ATOM   1553  HA  LEU   403      23.165  -2.701  35.991  1.00  0.00           H 
ATOM   1554  CB  LEU   403      21.361  -1.693  35.434  1.00  0.00           C 
ATOM   1555  HB2 LEU   403      21.192  -1.173  36.377  1.00  0.00           H 
ATOM   1556  HB3 LEU   403      21.046  -1.056  34.607  1.00  0.00           H 
ATOM   1557  CG  LEU   403      20.551  -2.991  35.415  1.00  0.00           C 
ATOM   1558  HG  LEU   403      20.981  -3.677  34.685  1.00  0.00           H 
ATOM   1559  CD1 LEU   403      20.585  -3.637  36.806  1.00  0.00           C 
ATOM   1560 HD11 LEU   403      20.155  -2.952  37.536  1.00  0.00           H 
ATOM   1561 HD12 LEU   403      20.008  -4.562  36.792  1.00  0.00           H 
ATOM   1562 HD13 LEU   403      21.617  -3.857  37.080  1.00  0.00           H 
ATOM   1563  CD2 LEU   403      19.129  -2.688  34.998  1.00  0.00           C 
ATOM   1564 HD21 LEU   403      19.129  -2.244  34.003  1.00  0.00           H 
ATOM   1565 HD22 LEU   403      18.550  -3.611  34.984  1.00  0.00           H 
ATOM   1566 HD23 LEU   403      18.683  -1.990  35.707  1.00  0.00           H 
ATOM   1567  C   LEU   403      23.256  -2.219  33.900  1.00  0.00           C 
ATOM   1568  O   LEU   403      22.543  -1.871  32.956  1.00  0.00           O 
ATOM   1569  N   PHE   404      24.384  -2.892  33.734  1.00  0.00           N 
ATOM   1570  H   PHE   404      24.967  -3.138  34.521  1.00  0.00           H 
ATOM   1571  CA  PHE   404      24.835  -3.256  32.403  1.00  0.00           C 
ATOM   1572  HA  PHE   404      24.925  -2.367  31.779  1.00  0.00           H 
ATOM   1573  CB  PHE   404      26.201  -3.929  32.493  1.00  0.00           C 
ATOM   1574  HB2 PHE   404      26.179  -4.744  33.217  1.00  0.00           H 
ATOM   1575  HB3 PHE   404      26.487  -4.319  31.516  1.00  0.00           H 
ATOM   1576  CG  PHE   404      27.305  -2.997  32.926  1.00  0.00           C 
ATOM   1577  CD1 PHE   404      27.848  -2.078  32.029  1.00  0.00           C 
ATOM   1578  HD1 PHE   404      27.469  -2.048  31.008  1.00  0.00           H 
ATOM   1579  CE1 PHE   404      28.864  -1.204  32.423  1.00  0.00           C 
ATOM   1580  HE1 PHE   404      29.276  -0.492  31.708  1.00  0.00           H 
ATOM   1581  CZ  PHE   404      29.350  -1.242  33.726  1.00  0.00           C 
ATOM   1582  HZ  PHE   404      30.143  -0.563  34.039  1.00  0.00           H 
ATOM   1583  CE2 PHE   404      28.815  -2.159  34.637  1.00  0.00           C 
ATOM   1584  HE2 PHE   404      29.187  -2.197  35.661  1.00  0.00           H 
ATOM   1585  CD2 PHE   404      27.795  -3.032  34.228  1.00  0.00           C 
ATOM   1586  HD2 PHE   404      27.376  -3.749  34.934  1.00  0.00           H 
ATOM   1587  C   PHE   404      23.809  -4.181  31.756  1.00  0.00           C 
ATOM   1588  O   PHE   404      23.625  -4.177  30.539  1.00  0.00           O 
ATOM   1589  N   ALA   405      23.138  -4.967  32.594  1.00  0.00           N 
ATOM   1590  H   ALA   405      23.342  -4.899  33.581  1.00  0.00           H 
ATOM   1591  CA  ALA   405      22.104  -5.910  32.163  1.00  0.00           C 
ATOM   1592  HA  ALA   405      21.401  -5.517  31.429  1.00  0.00           H 
ATOM   1593  CB  ALA   405      22.744  -7.172  31.597  1.00  0.00           C 
ATOM   1594  HB1 ALA   405      23.444  -7.583  32.325  1.00  0.00           H 
ATOM   1595  HB2 ALA   405      21.969  -7.908  31.383  1.00  0.00           H 
ATOM   1596  HB3 ALA   405      23.277  -6.929  30.678  1.00  0.00           H 
ATOM   1597  C   ALA   405      21.309  -6.237  33.429  1.00  0.00           C 
ATOM   1598  O   ALA   405      21.785  -5.994  34.535  1.00  0.00           O 
ATOM   1599  N   PRO   406      20.088  -6.779  33.287  1.00  0.00           N 
ATOM   1600  CD  PRO   406      19.356  -7.101  32.052  1.00  0.00           C 
ATOM   1601  HD2 PRO   406      19.702  -8.056  31.658  1.00  0.00           H 
ATOM   1602  HD3 PRO   406      19.524  -6.320  31.310  1.00  0.00           H 
ATOM   1603  CG  PRO   406      17.923  -7.152  32.518  1.00  0.00           C 
ATOM   1604  HG2 PRO   406      17.350  -7.826  31.881  1.00  0.00           H 
ATOM   1605  HG3 PRO   406      17.485  -6.155  32.478  1.00  0.00           H 
ATOM   1606  CB  PRO   406      17.985  -7.654  33.933  1.00  0.00           C 
ATOM   1607  HB2 PRO   406      17.994  -8.743  33.972  1.00  0.00           H 
ATOM   1608  HB3 PRO   406      17.147  -7.276  34.519  1.00  0.00           H 
ATOM   1609  CA  PRO   406      19.303  -7.102  34.489  1.00  0.00           C 
ATOM   1610  HA  PRO   406      19.115  -6.166  35.015  1.00  0.00           H 
ATOM   1611  C   PRO   406      19.996  -8.085  35.433  1.00  0.00           C 
ATOM   1612  O   PRO   406      19.698  -8.113  36.626  1.00  0.00           O 
ATOM   1613  N   ASN   407      20.924  -8.877  34.901  1.00  0.00           N 
ATOM   1614  H   ASN   407      21.120  -8.837  33.911  1.00  0.00           H 
ATOM   1615  CA  ASN   407      21.651  -9.847  35.711  1.00  0.00           C 
ATOM   1616  HA  ASN   407      21.214  -9.892  36.709  1.00  0.00           H 
ATOM   1617  CB  ASN   407      21.581 -11.243  35.082  1.00  0.00           C 
ATOM   1618  HB2 ASN   407      22.094 -11.941  35.744  1.00  0.00           H 
ATOM   1619  HB3 ASN   407      20.536 -11.536  34.985  1.00  0.00           H 
ATOM   1620  CG  ASN   407      22.232 -11.306  33.711  1.00  0.00           C 
ATOM   1621  OD1 ASN   407      22.343 -10.296  33.009  1.00  0.00           O 
ATOM   1622  ND2 ASN   407      22.659 -12.503  33.318  1.00  0.00           N 
ATOM   1623 HD21 ASN   407      23.100 -12.607  32.415  1.00  0.00           H 
ATOM   1624 HD22 ASN   407      22.540 -13.302  33.924  1.00  0.00           H 
ATOM   1625  C   ASN   407      23.100  -9.435  35.874  1.00  0.00           C 
ATOM   1626  O   ASN   407      23.964 -10.256  36.180  1.00  0.00           O 
ATOM   1627  N   LEU   408      23.365  -8.149  35.671  1.00  0.00           N 
ATOM   1628  H   LEU   408      22.632  -7.512  35.393  1.00  0.00           H 
ATOM   1629  CA  LEU   408      24.714  -7.631  35.800  1.00  0.00           C 
ATOM   1630  HA  LEU   408      25.265  -8.213  36.539  1.00  0.00           H 
ATOM   1631  CB  LEU   408      25.450  -7.720  34.460  1.00  0.00           C 
ATOM   1632  HB2 LEU   408      25.181  -8.693  34.049  1.00  0.00           H 
ATOM   1633  HB3 LEU   408      25.066  -6.933  33.811  1.00  0.00           H 
ATOM   1634  CG  LEU   408      26.973  -7.609  34.550  1.00  0.00           C 
ATOM   1635  HG  LEU   408      27.239  -6.672  35.040  1.00  0.00           H 
ATOM   1636  CD1 LEU   408      27.525  -8.775  35.353  1.00  0.00           C 
ATOM   1637 HD11 LEU   408      27.260  -9.712  34.863  1.00  0.00           H 
ATOM   1638 HD12 LEU   408      28.610  -8.693  35.415  1.00  0.00           H 
ATOM   1639 HD13 LEU   408      27.102  -8.758  36.357  1.00  0.00           H 
ATOM   1640  CD2 LEU   408      27.578  -7.589  33.157  1.00  0.00           C 
ATOM   1641 HD21 LEU   408      27.189  -6.734  32.604  1.00  0.00           H 
ATOM   1642 HD22 LEU   408      28.662  -7.510  33.232  1.00  0.00           H 
ATOM   1643 HD23 LEU   408      27.317  -8.509  32.634  1.00  0.00           H 
ATOM   1644  C   LEU   408      24.670  -6.187  36.286  1.00  0.00           C 
ATOM   1645  O   LEU   408      24.646  -5.248  35.490  1.00  0.00           O 
ATOM   1646  N   LEU   409      24.644  -6.034  37.607  1.00  0.00           N 
ATOM   1647  H   LEU   409      24.650  -6.860  38.188  1.00  0.00           H 
ATOM   1648  CA  LEU   409      24.606  -4.733  38.257  1.00  0.00           C 
ATOM   1649  HA  LEU   409      24.524  -3.941  37.512  1.00  0.00           H 
ATOM   1650  CB  LEU   409      23.392  -4.659  39.185  1.00  0.00           C 
ATOM   1651  HB2 LEU   409      22.546  -4.823  38.517  1.00  0.00           H 
ATOM   1652  HB3 LEU   409      23.487  -5.506  39.864  1.00  0.00           H 
ATOM   1653  CG  LEU   409      23.163  -3.382  39.993  1.00  0.00           C 
ATOM   1654  HG  LEU   409      24.062  -3.149  40.563  1.00  0.00           H 
ATOM   1655  CD1 LEU   409      22.847  -2.233  39.058  1.00  0.00           C 
ATOM   1656 HD11 LEU   409      21.947  -2.465  38.488  1.00  0.00           H 
ATOM   1657 HD12 LEU   409      22.685  -1.325  39.639  1.00  0.00           H 
ATOM   1658 HD13 LEU   409      23.681  -2.081  38.373  1.00  0.00           H 
ATOM   1659  CD2 LEU   409      22.014  -3.602  40.976  1.00  0.00           C 
ATOM   1660 HD21 LEU   409      22.265  -4.420  41.652  1.00  0.00           H 
ATOM   1661 HD22 LEU   409      21.850  -2.692  41.553  1.00  0.00           H 
ATOM   1662 HD23 LEU   409      21.107  -3.851  40.425  1.00  0.00           H 
ATOM   1663  C   LEU   409      25.893  -4.566  39.060  1.00  0.00           C 
ATOM   1664  O   LEU   409      26.177  -5.358  39.959  1.00  0.00           O 
ATOM   1665  N   LEU   410      26.676  -3.544  38.727  1.00  0.00           N 
ATOM   1666  H   LEU   410      26.424  -2.935  37.961  1.00  0.00           H 
ATOM   1667  CA  LEU   410      27.931  -3.295  39.423  1.00  0.00           C 
ATOM   1668  HA  LEU   410      28.083  -4.051  40.194  1.00  0.00           H 
ATOM   1669  CB  LEU   410      29.106  -3.353  38.442  1.00  0.00           C 
ATOM   1670  HB2 LEU   410      28.838  -2.591  37.710  1.00  0.00           H 
ATOM   1671  HB3 LEU   410      29.967  -3.015  39.018  1.00  0.00           H 
ATOM   1672  CG  LEU   410      29.457  -4.660  37.716  1.00  0.00           C 
ATOM   1673  HG  LEU   410      28.986  -4.680  36.733  1.00  0.00           H 
ATOM   1674  CD1 LEU   410      30.972  -4.728  37.554  1.00  0.00           C 
ATOM   1675 HD11 LEU   410      31.444  -4.709  38.536  1.00  0.00           H 
ATOM   1676 HD12 LEU   410      31.242  -5.650  37.040  1.00  0.00           H 
ATOM   1677 HD13 LEU   410      31.314  -3.874  36.970  1.00  0.00           H 
ATOM   1678  CD2 LEU   410      28.949  -5.872  38.484  1.00  0.00           C 
ATOM   1679 HD21 LEU   410      27.865  -5.811  38.584  1.00  0.00           H 
ATOM   1680 HD22 LEU   410      29.213  -6.782  37.944  1.00  0.00           H 
ATOM   1681 HD23 LEU   410      29.404  -5.892  39.474  1.00  0.00           H 
ATOM   1682  C   LEU   410      27.946  -1.944  40.132  1.00  0.00           C 
ATOM   1683  O   LEU   410      27.361  -0.970  39.652  1.00  0.00           O 
ATOM   1684  N   ASP   411      28.611  -1.891  41.281  1.00  0.00           N 
ATOM   1685  H   ASP   411      29.024  -2.722  41.680  1.00  0.00           H 
ATOM   1686  CA  ASP   411      28.717  -0.640  42.025  1.00  0.00           C 
ATOM   1687  HA  ASP   411      27.967   0.064  41.665  1.00  0.00           H 
ATOM   1688  CB  ASP   411      28.490  -0.874  43.527  1.00  0.00           C 
ATOM   1689  HB2 ASP   411      28.331   0.099  43.992  1.00  0.00           H 
ATOM   1690  HB3 ASP   411      27.589  -1.478  43.633  1.00  0.00           H 
ATOM   1691  CG  ASP   411      29.655  -1.578  44.209  1.00  0.00           C 
ATOM   1692  OD1 ASP   411      30.680  -1.862  43.553  1.00  0.00           O 
ATOM   1693  OD2 ASP   411      29.537  -1.849  45.425  1.00  0.00           O 
ATOM   1694  C   ASP   411      30.088  -0.016  41.779  1.00  0.00           C 
ATOM   1695  O   ASP   411      30.934  -0.610  41.107  1.00  0.00           O 
ATOM   1696  N   ARG   412      30.295   1.181  42.320  1.00  0.00           N 
ATOM   1697  H   ARG   412      29.549   1.621  42.839  1.00  0.00           H 
ATOM   1698  CA  ARG   412      31.555   1.904  42.171  1.00  0.00           C 
ATOM   1699  HA  ARG   412      31.650   2.281  41.152  1.00  0.00           H 
ATOM   1700  CB  ARG   412      31.601   3.090  43.137  1.00  0.00           C 
ATOM   1701  HB2 ARG   412      31.085   2.776  44.044  1.00  0.00           H 
ATOM   1702  HB3 ARG   412      32.652   3.271  43.362  1.00  0.00           H 
ATOM   1703  CG  ARG   412      30.971   4.363  42.614  1.00  0.00           C 
ATOM   1704  HG2 ARG   412      31.077   4.390  41.530  1.00  0.00           H 
ATOM   1705  HG3 ARG   412      29.913   4.366  42.875  1.00  0.00           H 
ATOM   1706  CD  ARG   412      31.644   5.580  43.218  1.00  0.00           C 
ATOM   1707  HD2 ARG   412      31.179   6.481  42.818  1.00  0.00           H 
ATOM   1708  HD3 ARG   412      31.519   5.557  44.301  1.00  0.00           H 
ATOM   1709  NE  ARG   412      33.071   5.615  42.913  1.00  0.00           N 
ATOM   1710  HE  ARG   412      33.505   4.747  42.632  1.00  0.00           H 
ATOM   1711  CZ  ARG   412      33.826   6.708  42.984  1.00  0.00           C 
ATOM   1712  NH1 ARG   412      33.290   7.866  43.356  1.00  0.00           N 
ATOM   1713 HH11 ARG   412      32.307   7.914  43.585  1.00  0.00           H 
ATOM   1714 HH12 ARG   412      33.868   8.693  43.408  1.00  0.00           H 
ATOM   1715  NH2 ARG   412      35.120   6.646  42.681  1.00  0.00           N 
ATOM   1716 HH21 ARG   412      35.527   5.767  42.397  1.00  0.00           H 
ATOM   1717 HH22 ARG   412      35.689   7.479  42.736  1.00  0.00           H 
ATOM   1718  C   ARG   412      32.771   1.026  42.429  1.00  0.00           C 
ATOM   1719  O   ARG   412      33.626   0.865  41.560  1.00  0.00           O 
ATOM   1720  N   ASN   413      32.844   0.469  43.633  1.00  0.00           N 
ATOM   1721  H   ASN   413      32.129   0.661  44.320  1.00  0.00           H 
ATOM   1722  CA  ASN   413      33.969  -0.375  44.022  1.00  0.00           C 
ATOM   1723  HA  ASN   413      34.883   0.217  44.062  1.00  0.00           H 
ATOM   1724  CB  ASN   413      33.719  -0.980  45.403  1.00  0.00           C 
ATOM   1725  HB2 ASN   413      32.772  -1.520  45.383  1.00  0.00           H 
ATOM   1726  HB3 ASN   413      34.527  -1.673  45.635  1.00  0.00           H 
ATOM   1727  CG  ASN   413      33.654   0.073  46.496  1.00  0.00           C 
ATOM   1728  OD1 ASN   413      33.697   1.276  46.223  1.00  0.00           O 
ATOM   1729  ND2 ASN   413      33.551  -0.375  47.742  1.00  0.00           N 
ATOM   1730 HD21 ASN   413      33.504   0.281  48.509  1.00  0.00           H 
ATOM   1731 HD22 ASN   413      33.520  -1.369  47.917  1.00  0.00           H 
ATOM   1732  C   ASN   413      34.235  -1.480  43.013  1.00  0.00           C 
ATOM   1733  O   ASN   413      35.386  -1.743  42.660  1.00  0.00           O 
ATOM   1734  N   GLN   414      33.173  -2.129  42.547  1.00  0.00           N 
ATOM   1735  H   GLN   414      32.245  -1.912  42.880  1.00  0.00           H 
ATOM   1736  CA  GLN   414      33.323  -3.198  41.571  1.00  0.00           C 
ATOM   1737  HA  GLN   414      34.045  -3.930  41.932  1.00  0.00           H 
ATOM   1738  CB  GLN   414      31.986  -3.903  41.342  1.00  0.00           C 
ATOM   1739  HB2 GLN   414      31.212  -3.135  41.333  1.00  0.00           H 
ATOM   1740  HB3 GLN   414      32.035  -4.380  40.363  1.00  0.00           H 
ATOM   1741  CG  GLN   414      31.653  -4.946  42.398  1.00  0.00           C 
ATOM   1742  HG2 GLN   414      32.274  -5.829  42.249  1.00  0.00           H 
ATOM   1743  HG3 GLN   414      31.853  -4.524  43.383  1.00  0.00           H 
ATOM   1744  CD  GLN   414      30.203  -5.360  42.336  1.00  0.00           C 
ATOM   1745  OE1 GLN   414      29.292  -4.538  42.399  1.00  0.00           O 
ATOM   1746  NE2 GLN   414      29.977  -6.662  42.198  1.00  0.00           N 
ATOM   1747 HE21 GLN   414      29.028  -7.004  42.150  1.00  0.00           H 
ATOM   1748 HE22 GLN   414      30.755  -7.303  42.142  1.00  0.00           H 
ATOM   1749  C   GLN   414      33.850  -2.631  40.259  1.00  0.00           C 
ATOM   1750  O   GLN   414      34.654  -3.266  39.578  1.00  0.00           O 
ATOM   1751  N   GLY   415      33.398  -1.430  39.910  1.00  0.00           N 
ATOM   1752  H   GLY   415      32.737  -0.929  40.487  1.00  0.00           H 
ATOM   1753  CA  GLY   415      33.849  -0.806  38.680  1.00  0.00           C 
ATOM   1754  HA2 GLY   415      33.592  -1.452  37.840  1.00  0.00           H 
ATOM   1755  HA3 GLY   415      33.348   0.155  38.566  1.00  0.00           H 
ATOM   1756  C   GLY   415      35.350  -0.582  38.689  1.00  0.00           C 
ATOM   1757  O   GLY   415      36.024  -0.748  37.671  1.00  0.00           O 
ATOM   1758  N   LYS   416      35.877  -0.211  39.851  1.00  0.00           N 
ATOM   1759  H   LYS   416      35.274  -0.070  40.649  1.00  0.00           H 
ATOM   1760  CA  LYS   416      37.305   0.041  40.011  1.00  0.00           C 
ATOM   1761  HA  LYS   416      37.593   0.932  39.453  1.00  0.00           H 
ATOM   1762  CB  LYS   416      37.634   0.263  41.491  1.00  0.00           C 
ATOM   1763  HB2 LYS   416      36.725   0.052  42.054  1.00  0.00           H 
ATOM   1764  HB3 LYS   416      38.403  -0.462  41.758  1.00  0.00           H 
ATOM   1765  CG  LYS   416      38.121   1.662  41.823  1.00  0.00           C 
ATOM   1766  HG2 LYS   416      39.035   1.580  42.411  1.00  0.00           H 
ATOM   1767  HG3 LYS   416      38.334   2.185  40.891  1.00  0.00           H 
ATOM   1768  CD  LYS   416      37.078   2.439  42.613  1.00  0.00           C 
ATOM   1769  HD2 LYS   416      37.052   3.463  42.241  1.00  0.00           H 
ATOM   1770  HD3 LYS   416      36.106   1.972  42.457  1.00  0.00           H 
ATOM   1771  CE  LYS   416      37.404   2.448  44.100  1.00  0.00           C 
ATOM   1772  HE2 LYS   416      38.210   1.736  44.276  1.00  0.00           H 
ATOM   1773  HE3 LYS   416      37.739   3.450  44.369  1.00  0.00           H 
ATOM   1774  NZ  LYS   416      36.225   2.079  44.933  1.00  0.00           N 
ATOM   1775  HZ1 LYS   416      35.914   1.151  44.684  1.00  0.00           H 
ATOM   1776  HZ2 LYS   416      36.484   2.097  45.909  1.00  0.00           H 
ATOM   1777  HZ3 LYS   416      35.478   2.739  44.770  1.00  0.00           H 
ATOM   1778  C   LYS   416      38.159  -1.105  39.472  1.00  0.00           C 
ATOM   1779  O   LYS   416      39.361  -0.946  39.269  1.00  0.00           O 
ATOM   1780  N   CYS   417      37.539  -2.257  39.238  1.00  0.00           N 
ATOM   1781  H   CYS   417      36.559  -2.368  39.458  1.00  0.00           H 
ATOM   1782  CA  CYS   417      38.270  -3.414  38.741  1.00  0.00           C 
ATOM   1783  HA  CYS   417      39.343  -3.227  38.785  1.00  0.00           H 
ATOM   1784  CB  CYS   417      37.951  -4.642  39.602  1.00  0.00           C 
ATOM   1785  HB2 CYS   417      36.873  -4.773  39.692  1.00  0.00           H 
ATOM   1786  HB3 CYS   417      38.390  -5.538  39.163  1.00  0.00           H 
ATOM   1787  SG  CYS   417      38.591  -4.548  41.300  1.00  0.00           S 
ATOM   1788  HG  CYS   417      38.129  -5.733  41.689  1.00  0.00           H 
ATOM   1789  C   CYS   417      38.015  -3.736  37.270  1.00  0.00           C 
ATOM   1790  O   CYS   417      38.632  -4.653  36.721  1.00  0.00           O 
ATOM   1791  N   VAL   418      37.111  -2.994  36.632  1.00  0.00           N 
ATOM   1792  H   VAL   418      36.588  -2.280  37.119  1.00  0.00           H 
ATOM   1793  CA  VAL   418      36.817  -3.226  35.218  1.00  0.00           C 
ATOM   1794  HA  VAL   418      37.031  -4.258  34.941  1.00  0.00           H 
ATOM   1795  CB  VAL   418      35.326  -2.918  34.879  1.00  0.00           C 
ATOM   1796  HB  VAL   418      34.688  -3.620  35.416  1.00  0.00           H 
ATOM   1797  CG1 VAL   418      34.971  -1.503  35.284  1.00  0.00           C 
ATOM   1798 HG11 VAL   418      35.608  -0.800  34.747  1.00  0.00           H 
ATOM   1799 HG12 VAL   418      33.927  -1.306  35.040  1.00  0.00           H 
ATOM   1800 HG13 VAL   418      35.122  -1.383  36.357  1.00  0.00           H 
ATOM   1801  CG2 VAL   418      35.072  -3.121  33.391  1.00  0.00           C 
ATOM   1802 HG21 VAL   418      35.293  -4.154  33.122  1.00  0.00           H 
ATOM   1803 HG22 VAL   418      34.028  -2.903  33.167  1.00  0.00           H 
ATOM   1804 HG23 VAL   418      35.713  -2.452  32.818  1.00  0.00           H 
ATOM   1805  C   VAL   418      37.739  -2.362  34.355  1.00  0.00           C 
ATOM   1806  O   VAL   418      37.799  -1.140  34.513  1.00  0.00           O 
ATOM   1807  N   GLU   419      38.463  -3.013  33.450  1.00  0.00           N 
ATOM   1808  H   GLU   419      38.401  -4.020  33.394  1.00  0.00           H 
ATOM   1809  CA  GLU   419      39.403  -2.328  32.570  1.00  0.00           C 
ATOM   1810  HA  GLU   419      40.131  -1.771  33.159  1.00  0.00           H 
ATOM   1811  CB  GLU   419      40.149  -3.351  31.711  1.00  0.00           C 
ATOM   1812  HB2 GLU   419      41.096  -2.899  31.417  1.00  0.00           H 
ATOM   1813  HB3 GLU   419      40.341  -4.222  32.337  1.00  0.00           H 
ATOM   1814  CG  GLU   419      39.385  -3.779  30.468  1.00  0.00           C 
ATOM   1815  HG2 GLU   419      38.467  -4.270  30.792  1.00  0.00           H 
ATOM   1816  HG3 GLU   419      39.136  -2.879  29.906  1.00  0.00           H 
ATOM   1817  CD  GLU   419      40.178  -4.722  29.585  1.00  0.00           C 
ATOM   1818  OE1 GLU   419      40.431  -5.870  30.012  1.00  0.00           O 
ATOM   1819  OE2 GLU   419      40.546  -4.314  28.462  1.00  0.00           O 
ATOM   1820  C   GLU   419      38.761  -1.280  31.662  1.00  0.00           C 
ATOM   1821  O   GLU   419      37.665  -1.480  31.130  1.00  0.00           O 
ATOM   1822  N   GLY   420      39.465  -0.165  31.491  1.00  0.00           N 
ATOM   1823  H   GLY   420      40.355  -0.046  31.954  1.00  0.00           H 
ATOM   1824  CA  GLY   420      38.983   0.908  30.642  1.00  0.00           C 
ATOM   1825  HA2 GLY   420      39.840   1.538  30.401  1.00  0.00           H 
ATOM   1826  HA3 GLY   420      38.602   0.450  29.729  1.00  0.00           H 
ATOM   1827  C   GLY   420      37.895   1.768  31.254  1.00  0.00           C 
ATOM   1828  O   GLY   420      37.417   2.705  30.619  1.00  0.00           O 
ATOM   1829  N   MET   421      37.503   1.471  32.488  1.00  0.00           N 
ATOM   1830  H   MET   421      37.883   0.680  32.988  1.00  0.00           H 
ATOM   1831  CA  MET   421      36.449   2.247  33.123  1.00  0.00           C 
ATOM   1832  HA  MET   421      36.057   2.985  32.424  1.00  0.00           H 
ATOM   1833  CB  MET   421      35.306   1.326  33.554  1.00  0.00           C 
ATOM   1834  HB2 MET   421      35.733   0.573  34.217  1.00  0.00           H 
ATOM   1835  HB3 MET   421      34.594   1.936  34.110  1.00  0.00           H 
ATOM   1836  CG  MET   421      34.589   0.636  32.395  1.00  0.00           C 
ATOM   1837  HG2 MET   421      34.527   1.337  31.562  1.00  0.00           H 
ATOM   1838  HG3 MET   421      35.175  -0.233  32.096  1.00  0.00           H 
ATOM   1839  SD  MET   421      32.928   0.103  32.845  1.00  0.00           S 
ATOM   1840  CE  MET   421      32.002   1.699  32.766  1.00  0.00           C 
ATOM   1841  HE1 MET   421      32.067   2.108  31.758  1.00  0.00           H 
ATOM   1842  HE2 MET   421      30.956   1.526  33.021  1.00  0.00           H 
ATOM   1843  HE3 MET   421      32.436   2.407  33.473  1.00  0.00           H 
ATOM   1844  C   MET   421      36.924   3.059  34.313  1.00  0.00           C 
ATOM   1845  O   MET   421      36.113   3.512  35.112  1.00  0.00           O 
ATOM   1846  N   VAL   422      38.232   3.256  34.430  1.00  0.00           N 
ATOM   1847  H   VAL   422      38.889   2.859  33.773  1.00  0.00           H 
ATOM   1848  CA  VAL   422      38.757   4.019  35.558  1.00  0.00           C 
ATOM   1849  HA  VAL   422      38.557   3.512  36.502  1.00  0.00           H 
ATOM   1850  CB  VAL   422      40.285   4.247  35.433  1.00  0.00           C 
ATOM   1851  HB  VAL   422      40.783   3.281  35.347  1.00  0.00           H 
ATOM   1852  CG1 VAL   422      40.594   5.087  34.206  1.00  0.00           C 
ATOM   1853 HG11 VAL   422      40.096   6.053  34.292  1.00  0.00           H 
ATOM   1854 HG12 VAL   422      41.671   5.239  34.131  1.00  0.00           H 
ATOM   1855 HG13 VAL   422      40.237   4.573  33.314  1.00  0.00           H 
ATOM   1856  CG2 VAL   422      40.813   4.920  36.697  1.00  0.00           C 
ATOM   1857 HG21 VAL   422      40.613   4.283  37.559  1.00  0.00           H 
ATOM   1858 HG22 VAL   422      41.887   5.078  36.604  1.00  0.00           H 
ATOM   1859 HG23 VAL   422      40.316   5.880  36.833  1.00  0.00           H 
ATOM   1860  C   VAL   422      38.056   5.372  35.689  1.00  0.00           C 
ATOM   1861  O   VAL   422      37.691   5.784  36.784  1.00  0.00           O 
ATOM   1862  N   GLU   423      37.846   6.055  34.570  1.00  0.00           N 
ATOM   1863  H   GLU   423      38.167   5.712  33.676  1.00  0.00           H 
ATOM   1864  CA  GLU   423      37.192   7.356  34.616  1.00  0.00           C 
ATOM   1865  HA  GLU   423      37.223   7.754  35.630  1.00  0.00           H 
ATOM   1866  CB  GLU   423      37.909   8.337  33.684  1.00  0.00           C 
ATOM   1867  HB2 GLU   423      37.712   7.994  32.668  1.00  0.00           H 
ATOM   1868  HB3 GLU   423      37.436   9.307  33.838  1.00  0.00           H 
ATOM   1869  CG  GLU   423      39.411   8.466  33.893  1.00  0.00           C 
ATOM   1870  HG2 GLU   423      39.574   9.045  34.802  1.00  0.00           H 
ATOM   1871  HG3 GLU   423      39.828   7.467  34.020  1.00  0.00           H 
ATOM   1872  CD  GLU   423      40.097   9.158  32.719  1.00  0.00           C 
ATOM   1873  OE1 GLU   423      39.539  10.155  32.205  1.00  0.00           O 
ATOM   1874  OE2 GLU   423      41.188   8.704  32.306  1.00  0.00           O 
ATOM   1875  C   GLU   423      35.704   7.337  34.250  1.00  0.00           C 
ATOM   1876  O   GLU   423      34.880   7.955  34.918  1.00  0.00           O 
ATOM   1877  N   ILE   424      35.345   6.618  33.197  1.00  0.00           N 
ATOM   1878  H   ILE   424      36.020   6.167  32.597  1.00  0.00           H 
ATOM   1879  CA  ILE   424      33.949   6.643  32.772  1.00  0.00           C 
ATOM   1880  HA  ILE   424      33.537   7.651  32.813  1.00  0.00           H 
ATOM   1881  CB  ILE   424      33.802   6.087  31.347  1.00  0.00           C 
ATOM   1882  HB  ILE   424      32.756   6.126  31.043  1.00  0.00           H 
ATOM   1883  CG2 ILE   424      34.640   6.935  30.395  1.00  0.00           C 
ATOM   1884 HG21 ILE   424      35.686   6.897  30.699  1.00  0.00           H 
ATOM   1885 HG22 ILE   424      34.542   6.548  29.381  1.00  0.00           H 
ATOM   1886 HG23 ILE   424      34.291   7.967  30.425  1.00  0.00           H 
ATOM   1887  CG1 ILE   424      34.203   4.617  31.296  1.00  0.00           C 
ATOM   1888 HG12 ILE   424      35.279   4.561  31.459  1.00  0.00           H 
ATOM   1889 HG13 ILE   424      33.686   4.104  32.107  1.00  0.00           H 
ATOM   1890  CD1 ILE   424      33.857   3.955  29.978  1.00  0.00           C 
ATOM   1891 HD11 ILE   424      34.374   4.467  29.167  1.00  0.00           H 
ATOM   1892 HD12 ILE   424      34.167   2.910  30.003  1.00  0.00           H 
ATOM   1893 HD13 ILE   424      32.781   4.010  29.815  1.00  0.00           H 
ATOM   1894  C   ILE   424      32.890   6.034  33.686  1.00  0.00           C 
ATOM   1895  O   ILE   424      31.728   6.442  33.631  1.00  0.00           O 
ATOM   1896  N   PHE   425      33.261   5.091  34.543  1.00  0.00           N 
ATOM   1897  H   PHE   425      34.208   4.743  34.596  1.00  0.00           H 
ATOM   1898  CA  PHE   425      32.258   4.519  35.448  1.00  0.00           C 
ATOM   1899  HA  PHE   425      31.500   3.992  34.868  1.00  0.00           H 
ATOM   1900  CB  PHE   425      32.903   3.529  36.424  1.00  0.00           C 
ATOM   1901  HB2 PHE   425      33.699   2.985  35.916  1.00  0.00           H 
ATOM   1902  HB3 PHE   425      33.314   4.050  37.289  1.00  0.00           H 
ATOM   1903  CG  PHE   425      31.948   2.496  36.958  1.00  0.00           C 
ATOM   1904  CD1 PHE   425      31.126   2.783  38.048  1.00  0.00           C 
ATOM   1905  HD1 PHE   425      31.174   3.772  38.503  1.00  0.00           H 
ATOM   1906  CE1 PHE   425      30.243   1.815  38.561  1.00  0.00           C 
ATOM   1907  HE1 PHE   425      29.603   2.048  39.412  1.00  0.00           H 
ATOM   1908  CZ  PHE   425      30.189   0.550  37.973  1.00  0.00           C 
ATOM   1909  HZ  PHE   425      29.510  -0.208  38.364  1.00  0.00           H 
ATOM   1910  CE2 PHE   425      31.008   0.257  36.880  1.00  0.00           C 
ATOM   1911  HE2 PHE   425      30.966  -0.728  36.415  1.00  0.00           H 
ATOM   1912  CD2 PHE   425      31.883   1.230  36.382  1.00  0.00           C 
ATOM   1913  HD2 PHE   425      32.526   1.001  35.532  1.00  0.00           H 
ATOM   1914  C   PHE   425      31.594   5.649  36.241  1.00  0.00           C 
ATOM   1915  O   PHE   425      30.368   5.774  36.275  1.00  0.00           O 
ATOM   1916  N   ASP   426      32.415   6.483  36.871  1.00  0.00           N 
ATOM   1917  H   ASP   426      33.415   6.343  36.846  1.00  0.00           H 
ATOM   1918  CA  ASP   426      31.893   7.587  37.661  1.00  0.00           C 
ATOM   1919  HA  ASP   426      31.178   7.214  38.394  1.00  0.00           H 
ATOM   1920  CB  ASP   426      33.030   8.290  38.401  1.00  0.00           C 
ATOM   1921  HB2 ASP   426      33.877   8.367  37.720  1.00  0.00           H 
ATOM   1922  HB3 ASP   426      32.688   9.290  38.669  1.00  0.00           H 
ATOM   1923  CG  ASP   426      33.455   7.547  39.655  1.00  0.00           C 
ATOM   1924  OD1 ASP   426      32.766   6.576  40.038  1.00  0.00           O 
ATOM   1925  OD2 ASP   426      34.479   7.936  40.256  1.00  0.00           O 
ATOM   1926  C   ASP   426      31.133   8.593  36.806  1.00  0.00           C 
ATOM   1927  O   ASP   426      30.155   9.177  37.256  1.00  0.00           O 
ATOM   1928  N   MET   427      31.584   8.795  35.572  1.00  0.00           N 
ATOM   1929  H   MET   427      32.403   8.309  35.234  1.00  0.00           H 
ATOM   1930  CA  MET   427      30.918   9.736  34.676  1.00  0.00           C 
ATOM   1931  HA  MET   427      30.813  10.707  35.161  1.00  0.00           H 
ATOM   1932  CB  MET   427      31.743   9.912  33.408  1.00  0.00           C 
ATOM   1933  HB2 MET   427      31.970   8.914  33.032  1.00  0.00           H 
ATOM   1934  HB3 MET   427      31.116  10.437  32.688  1.00  0.00           H 
ATOM   1935  CG  MET   427      33.032  10.680  33.609  1.00  0.00           C 
ATOM   1936  HG2 MET   427      32.796  11.686  33.956  1.00  0.00           H 
ATOM   1937  HG3 MET   427      33.637  10.170  34.359  1.00  0.00           H 
ATOM   1938  SD  MET   427      33.960  10.787  32.076  1.00  0.00           S 
ATOM   1939  CE  MET   427      35.409  11.753  32.643  1.00  0.00           C 
ATOM   1940  HE1 MET   427      35.924  11.207  33.434  1.00  0.00           H 
ATOM   1941  HE2 MET   427      36.091  11.910  31.807  1.00  0.00           H 
ATOM   1942  HE3 MET   427      35.076  12.718  33.026  1.00  0.00           H 
ATOM   1943  C   MET   427      29.525   9.202  34.324  1.00  0.00           C 
ATOM   1944  O   MET   427      28.537   9.948  34.300  1.00  0.00           O 
ATOM   1945  N   LEU   428      29.450   7.902  34.058  1.00  0.00           N 
ATOM   1946  H   LEU   428      30.277   7.323  34.036  1.00  0.00           H 
ATOM   1947  CA  LEU   428      28.172   7.292  33.730  1.00  0.00           C 
ATOM   1948  HA  LEU   428      27.710   7.818  32.894  1.00  0.00           H 
ATOM   1949  CB  LEU   428      28.379   5.825  33.332  1.00  0.00           C 
ATOM   1950  HB2 LEU   428      29.028   5.391  34.093  1.00  0.00           H 
ATOM   1951  HB3 LEU   428      27.422   5.303  33.331  1.00  0.00           H 
ATOM   1952  CG  LEU   428      29.039   5.683  31.957  1.00  0.00           C 
ATOM   1953  HG  LEU   428      29.805   6.452  31.860  1.00  0.00           H 
ATOM   1954  CD1 LEU   428      29.677   4.304  31.782  1.00  0.00           C 
ATOM   1955 HD11 LEU   428      28.911   3.534  31.878  1.00  0.00           H 
ATOM   1956 HD12 LEU   428      30.136   4.238  30.796  1.00  0.00           H 
ATOM   1957 HD13 LEU   428      30.439   4.156  32.547  1.00  0.00           H 
ATOM   1958  CD2 LEU   428      27.993   5.928  30.894  1.00  0.00           C 
ATOM   1959 HD21 LEU   428      27.586   6.933  31.009  1.00  0.00           H 
ATOM   1960 HD22 LEU   428      28.447   5.831  29.908  1.00  0.00           H 
ATOM   1961 HD23 LEU   428      27.191   5.198  30.998  1.00  0.00           H 
ATOM   1962  C   LEU   428      27.210   7.411  34.916  1.00  0.00           C 
ATOM   1963  O   LEU   428      26.042   7.742  34.744  1.00  0.00           O 
ATOM   1964  N   LEU   429      27.701   7.146  36.126  1.00  0.00           N 
ATOM   1965  H   LEU   429      28.662   6.857  36.240  1.00  0.00           H 
ATOM   1966  CA  LEU   429      26.859   7.250  37.323  1.00  0.00           C 
ATOM   1967  HA  LEU   429      26.014   6.566  37.246  1.00  0.00           H 
ATOM   1968  CB  LEU   429      27.675   6.883  38.571  1.00  0.00           C 
ATOM   1969  HB2 LEU   429      28.571   7.500  38.501  1.00  0.00           H 
ATOM   1970  HB3 LEU   429      27.078   7.206  39.423  1.00  0.00           H 
ATOM   1971  CG  LEU   429      28.078   5.415  38.757  1.00  0.00           C 
ATOM   1972  HG  LEU   429      28.627   5.081  37.877  1.00  0.00           H 
ATOM   1973  CD1 LEU   429      28.960   5.263  39.995  1.00  0.00           C 
ATOM   1974 HD11 LEU   429      28.411   5.596  40.876  1.00  0.00           H 
ATOM   1975 HD12 LEU   429      29.240   4.216  40.116  1.00  0.00           H 
ATOM   1976 HD13 LEU   429      29.859   5.867  39.877  1.00  0.00           H 
ATOM   1977  CD2 LEU   429      26.825   4.574  38.903  1.00  0.00           C 
ATOM   1978 HD21 LEU   429      26.212   4.676  38.008  1.00  0.00           H 
ATOM   1979 HD22 LEU   429      27.102   3.528  39.036  1.00  0.00           H 
ATOM   1980 HD23 LEU   429      26.259   4.912  39.771  1.00  0.00           H 
ATOM   1981  C   LEU   429      26.319   8.681  37.465  1.00  0.00           C 
ATOM   1982  O   LEU   429      25.142   8.901  37.770  1.00  0.00           O 
ATOM   1983  N   ALA   430      27.193   9.655  37.237  1.00  0.00           N 
ATOM   1984  H   ALA   430      28.156   9.437  37.024  1.00  0.00           H 
ATOM   1985  CA  ALA   430      26.807  11.058  37.332  1.00  0.00           C 
ATOM   1986  HA  ALA   430      26.428  11.263  38.333  1.00  0.00           H 
ATOM   1987  CB  ALA   430      28.016  11.950  37.077  1.00  0.00           C 
ATOM   1988  HB1 ALA   430      28.401  11.763  36.075  1.00  0.00           H 
ATOM   1989  HB2 ALA   430      27.721  12.996  37.163  1.00  0.00           H 
ATOM   1990  HB3 ALA   430      28.791  11.730  37.811  1.00  0.00           H 
ATOM   1991  C   ALA   430      25.696  11.387  36.344  1.00  0.00           C 
ATOM   1992  O   ALA   430      24.754  12.107  36.674  1.00  0.00           O 
ATOM   1993  N   THR   431      25.801  10.854  35.128  1.00  0.00           N 
ATOM   1994  H   THR   431      26.596  10.282  34.880  1.00  0.00           H 
ATOM   1995  CA  THR   431      24.786  11.106  34.112  1.00  0.00           C 
ATOM   1996  HA  THR   431      24.633  12.180  34.010  1.00  0.00           H 
ATOM   1997  CB  THR   431      25.208  10.534  32.736  1.00  0.00           C 
ATOM   1998  HB  THR   431      25.121   9.448  32.763  1.00  0.00           H 
ATOM   1999  CG2 THR   431      24.320  11.087  31.631  1.00  0.00           C 
ATOM   2000 HG21 THR   431      24.407  12.173  31.603  1.00  0.00           H 
ATOM   2001 HG22 THR   431      24.632  10.673  30.672  1.00  0.00           H 
ATOM   2002 HG23 THR   431      23.283  10.811  31.825  1.00  0.00           H 
ATOM   2003  OG1 THR   431      26.570  10.894  32.465  1.00  0.00           O 
ATOM   2004  HG1 THR   431      26.831  10.539  31.612  1.00  0.00           H 
ATOM   2005  C   THR   431      23.462  10.481  34.530  1.00  0.00           C 
ATOM   2006  O   THR   431      22.402  11.099  34.397  1.00  0.00           O 
ATOM   2007  N   SER   432      23.520   9.253  35.036  1.00  0.00           N 
ATOM   2008  H   SER   432      24.400   8.763  35.116  1.00  0.00           H 
ATOM   2009  CA  SER   432      22.308   8.574  35.480  1.00  0.00           C 
ATOM   2010  HA  SER   432      21.614   8.475  34.645  1.00  0.00           H 
ATOM   2011  CB  SER   432      22.638   7.178  36.009  1.00  0.00           C 
ATOM   2012  HB2 SER   432      23.316   6.683  35.314  1.00  0.00           H 
ATOM   2013  HB3 SER   432      23.119   7.268  36.983  1.00  0.00           H 
ATOM   2014  OG  SER   432      21.453   6.414  36.137  1.00  0.00           O 
ATOM   2015  HG  SER   432      21.670   5.540  36.469  1.00  0.00           H 
ATOM   2016  C   SER   432      21.651   9.400  36.587  1.00  0.00           C 
ATOM   2017  O   SER   432      20.433   9.578  36.611  1.00  0.00           O 
ATOM   2018  N   SER   433      22.477   9.902  37.495  1.00  0.00           N 
ATOM   2019  H   SER   433      23.465   9.699  37.438  1.00  0.00           H 
ATOM   2020  CA  SER   433      22.002  10.714  38.605  1.00  0.00           C 
ATOM   2021  HA  SER   433      21.280  10.155  39.200  1.00  0.00           H 
ATOM   2022  CB  SER   433      23.184  11.097  39.502  1.00  0.00           C 
ATOM   2023  HB2 SER   433      23.520  10.204  40.029  1.00  0.00           H 
ATOM   2024  HB3 SER   433      23.990  11.471  38.870  1.00  0.00           H 
ATOM   2025  OG  SER   433      22.823  12.091  40.442  1.00  0.00           O 
ATOM   2026  HG  SER   433      23.583  12.308  40.987  1.00  0.00           H 
ATOM   2027  C   SER   433      21.299  11.971  38.091  1.00  0.00           C 
ATOM   2028  O   SER   433      20.257  12.374  38.613  1.00  0.00           O 
ATOM   2029  N   ARG   434      21.867  12.579  37.054  1.00  0.00           N 
ATOM   2030  H   ARG   434      22.731  12.222  36.671  1.00  0.00           H 
ATOM   2031  CA  ARG   434      21.300  13.788  36.471  1.00  0.00           C 
ATOM   2032  HA  ARG   434      21.159  14.542  37.245  1.00  0.00           H 
ATOM   2033  CB  ARG   434      22.240  14.355  35.401  1.00  0.00           C 
ATOM   2034  HB2 ARG   434      23.152  14.665  35.911  1.00  0.00           H 
ATOM   2035  HB3 ARG   434      22.467  13.540  34.713  1.00  0.00           H 
ATOM   2036  CG  ARG   434      21.671  15.529  34.624  1.00  0.00           C 
ATOM   2037  HG2 ARG   434      22.327  15.723  33.776  1.00  0.00           H 
ATOM   2038  HG3 ARG   434      20.683  15.247  34.261  1.00  0.00           H 
ATOM   2039  CD  ARG   434      21.559  16.787  35.478  1.00  0.00           C 
ATOM   2040  HD2 ARG   434      20.815  16.626  36.258  1.00  0.00           H 
ATOM   2041  HD3 ARG   434      22.526  16.998  35.936  1.00  0.00           H 
ATOM   2042  NE  ARG   434      21.157  17.944  34.679  1.00  0.00           N 
ATOM   2043  HE  ARG   434      21.407  17.930  33.701  1.00  0.00           H 
ATOM   2044  CZ  ARG   434      20.487  18.995  35.149  1.00  0.00           C 
ATOM   2045  NH1 ARG   434      20.134  19.050  36.428  1.00  0.00           N 
ATOM   2046 HH11 ARG   434      20.375  18.290  37.048  1.00  0.00           H 
ATOM   2047 HH12 ARG   434      19.626  19.851  36.775  1.00  0.00           H 
ATOM   2048  NH2 ARG   434      20.175  19.998  34.338  1.00  0.00           N 
ATOM   2049 HH21 ARG   434      20.447  19.961  33.366  1.00  0.00           H 
ATOM   2050 HH22 ARG   434      19.667  20.794  34.696  1.00  0.00           H 
ATOM   2051  C   ARG   434      19.936  13.491  35.872  1.00  0.00           C 
ATOM   2052  O   ARG   434      18.995  14.265  36.052  1.00  0.00           O 
ATOM   2053  N   PHE   435      19.831  12.371  35.158  1.00  0.00           N 
ATOM   2054  H   PHE   435      20.637  11.775  35.032  1.00  0.00           H 
ATOM   2055  CA  PHE   435      18.564  11.963  34.549  1.00  0.00           C 
ATOM   2056  HA  PHE   435      18.233  12.725  33.843  1.00  0.00           H 
ATOM   2057  CB  PHE   435      18.727  10.634  33.796  1.00  0.00           C 
ATOM   2058  HB2 PHE   435      19.430   9.985  34.319  1.00  0.00           H 
ATOM   2059  HB3 PHE   435      17.759  10.138  33.726  1.00  0.00           H 
ATOM   2060  CG  PHE   435      19.241  10.779  32.386  1.00  0.00           C 
ATOM   2061  CD1 PHE   435      19.459  12.035  31.824  1.00  0.00           C 
ATOM   2062  HD1 PHE   435      19.238  12.925  32.413  1.00  0.00           H 
ATOM   2063  CE1 PHE   435      19.955  12.163  30.522  1.00  0.00           C 
ATOM   2064  HE1 PHE   435      20.123  13.152  30.095  1.00  0.00           H 
ATOM   2065  CZ  PHE   435      20.233  11.029  29.775  1.00  0.00           C 
ATOM   2066  HZ  PHE   435      20.620  11.123  28.760  1.00  0.00           H 
ATOM   2067  CE2 PHE   435      20.017   9.768  30.323  1.00  0.00           C 
ATOM   2068  HE2 PHE   435      20.234   8.873  29.739  1.00  0.00           H 
ATOM   2069  CD2 PHE   435      19.521   9.650  31.623  1.00  0.00           C 
ATOM   2070  HD2 PHE   435      19.348   8.663  32.053  1.00  0.00           H 
ATOM   2071  C   PHE   435      17.527  11.780  35.657  1.00  0.00           C 
ATOM   2072  O   PHE   435      16.362  12.136  35.497  1.00  0.00           O 
ATOM   2073  N   ARG   436      17.967  11.217  36.778  1.00  0.00           N 
ATOM   2074  H   ARG   436      18.930  10.917  36.840  1.00  0.00           H 
ATOM   2075  CA  ARG   436      17.094  10.983  37.924  1.00  0.00           C 
ATOM   2076  HA  ARG   436      16.228  10.396  37.618  1.00  0.00           H 
ATOM   2077  CB  ARG   436      17.845  10.215  39.012  1.00  0.00           C 
ATOM   2078  HB2 ARG   436      18.418   9.432  38.515  1.00  0.00           H 
ATOM   2079  HB3 ARG   436      18.528  10.918  39.488  1.00  0.00           H 
ATOM   2080  CG  ARG   436      16.942   9.590  40.068  1.00  0.00           C 
ATOM   2081  HG2 ARG   436      16.653  10.365  40.778  1.00  0.00           H 
ATOM   2082  HG3 ARG   436      16.052   9.200  39.574  1.00  0.00           H 
ATOM   2083  CD  ARG   436      17.648   8.459  40.810  1.00  0.00           C 
ATOM   2084  HD2 ARG   436      17.045   8.176  41.673  1.00  0.00           H 
ATOM   2085  HD3 ARG   436      17.744   7.606  40.139  1.00  0.00           H 
ATOM   2086  NE  ARG   436      18.981   8.841  41.275  1.00  0.00           N 
ATOM   2087  HE  ARG   436      19.030   9.517  42.024  1.00  0.00           H 
ATOM   2088  CZ  ARG   436      20.119   8.362  40.776  1.00  0.00           C 
ATOM   2089  NH1 ARG   436      20.099   7.472  39.790  1.00  0.00           N 
ATOM   2090 HH11 ARG   436      19.215   7.157  39.416  1.00  0.00           H 
ATOM   2091 HH12 ARG   436      20.968   7.115  39.418  1.00  0.00           H 
ATOM   2092  NH2 ARG   436      21.283   8.770  41.266  1.00  0.00           N 
ATOM   2093 HH21 ARG   436      21.303   9.444  42.018  1.00  0.00           H 
ATOM   2094 HH22 ARG   436      22.144   8.404  40.885  1.00  0.00           H 
ATOM   2095  C   ARG   436      16.577  12.302  38.493  1.00  0.00           C 
ATOM   2096  O   ARG   436      15.382  12.458  38.729  1.00  0.00           O 
ATOM   2097  N   MET   437      17.478  13.251  38.707  1.00  0.00           N 
ATOM   2098  H   MET   437      18.457  13.082  38.524  1.00  0.00           H 
ATOM   2099  CA  MET   437      17.090  14.546  39.245  1.00  0.00           C 
ATOM   2100  HA  MET   437      16.593  14.427  40.208  1.00  0.00           H 
ATOM   2101  CB  MET   437      18.328  15.426  39.439  1.00  0.00           C 
ATOM   2102  HB2 MET   437      19.009  14.947  40.143  1.00  0.00           H 
ATOM   2103  HB3 MET   437      18.832  15.561  38.482  1.00  0.00           H 
ATOM   2104  CG  MET   437      17.905  16.785  39.987  1.00  0.00           C 
ATOM   2105  HG2 MET   437      17.225  17.265  39.284  1.00  0.00           H 
ATOM   2106  HG3 MET   437      17.402  16.650  40.945  1.00  0.00           H 
ATOM   2107  SD  MET   437      19.359  17.837  40.222  1.00  0.00           S 
ATOM   2108  CE  MET   437      18.577  19.308  40.850  1.00  0.00           C 
ATOM   2109  HE1 MET   437      18.047  19.073  41.773  1.00  0.00           H 
ATOM   2110  HE2 MET   437      19.335  20.066  41.050  1.00  0.00           H 
ATOM   2111  HE3 MET   437      17.870  19.688  40.112  1.00  0.00           H 
ATOM   2112  C   MET   437      16.099  15.221  38.299  1.00  0.00           C 
ATOM   2113  O   MET   437      15.111  15.804  38.735  1.00  0.00           O 
ATOM   2114  N   MET   438      16.367  15.127  37.001  1.00  0.00           N 
ATOM   2115  H   MET   438      17.191  14.629  36.696  1.00  0.00           H 
ATOM   2116  CA  MET   438      15.510  15.733  35.988  1.00  0.00           C 
ATOM   2117  HA  MET   438      15.243  16.747  36.285  1.00  0.00           H 
ATOM   2118  CB  MET   438      16.237  15.793  34.651  1.00  0.00           C 
ATOM   2119  HB2 MET   438      16.634  14.796  34.458  1.00  0.00           H 
ATOM   2120  HB3 MET   438      15.493  16.041  33.894  1.00  0.00           H 
ATOM   2121  CG  MET   438      17.354  16.794  34.601  1.00  0.00           C 
ATOM   2122  HG2 MET   438      16.983  17.780  34.882  1.00  0.00           H 
ATOM   2123  HG3 MET   438      18.150  16.498  35.284  1.00  0.00           H 
ATOM   2124  SD  MET   438      18.000  16.862  32.943  1.00  0.00           S 
ATOM   2125  CE  MET   438      16.698  17.749  32.097  1.00  0.00           C 
ATOM   2126  HE1 MET   438      16.571  18.731  32.553  1.00  0.00           H 
ATOM   2127  HE2 MET   438      16.962  17.868  31.046  1.00  0.00           H 
ATOM   2128  HE3 MET   438      15.766  17.189  32.176  1.00  0.00           H 
ATOM   2129  C   MET   438      14.221  14.964  35.783  1.00  0.00           C 
ATOM   2130  O   MET   438      13.305  15.451  35.125  1.00  0.00           O 
ATOM   2131  N   ASN   439      14.156  13.759  36.337  1.00  0.00           N 
ATOM   2132  H   ASN   439      14.932  13.399  36.875  1.00  0.00           H 
ATOM   2133  CA  ASN   439      12.981  12.919  36.175  1.00  0.00           C 
ATOM   2134  HA  ASN   439      13.161  11.945  36.630  1.00  0.00           H 
ATOM   2135  CB  ASN   439      11.762  13.556  36.847  1.00  0.00           C 
ATOM   2136  HB2 ASN   439      12.030  13.823  37.869  1.00  0.00           H 
ATOM   2137  HB3 ASN   439      11.482  14.455  36.298  1.00  0.00           H 
ATOM   2138  CG  ASN   439      10.566  12.620  36.887  1.00  0.00           C 
ATOM   2139  OD1 ASN   439      10.721  11.399  36.964  1.00  0.00           O 
ATOM   2140  ND2 ASN   439       9.365  13.188  36.828  1.00  0.00           N 
ATOM   2141 HD21 ASN   439       8.536  12.612  36.851  1.00  0.00           H 
ATOM   2142 HD22 ASN   439       9.288  14.193  36.761  1.00  0.00           H 
ATOM   2143  C   ASN   439      12.725  12.744  34.678  1.00  0.00           C 
ATOM   2144  O   ASN   439      11.638  13.037  34.173  1.00  0.00           O 
ATOM   2145  N   LEU   440      13.749  12.275  33.972  1.00  0.00           N 
ATOM   2146  H   LEU   440      14.628  12.082  34.430  1.00  0.00           H 
ATOM   2147  CA  LEU   440      13.655  12.052  32.532  1.00  0.00           C 
ATOM   2148  HA  LEU   440      13.384  12.980  32.028  1.00  0.00           H 
ATOM   2149  CB  LEU   440      14.999  11.575  31.986  1.00  0.00           C 
ATOM   2150  HB2 LEU   440      15.732  12.314  32.308  1.00  0.00           H 
ATOM   2151  HB3 LEU   440      15.245  10.607  32.422  1.00  0.00           H 
ATOM   2152  CG  LEU   440      15.021  11.467  30.462  1.00  0.00           C 
ATOM   2153  HG  LEU   440      14.189  10.849  30.123  1.00  0.00           H 
ATOM   2154  CD1 LEU   440      14.890  12.863  29.870  1.00  0.00           C 
ATOM   2155 HD11 LEU   440      15.721  13.481  30.208  1.00  0.00           H 
ATOM   2156 HD12 LEU   440      14.904  12.800  28.782  1.00  0.00           H 
ATOM   2157 HD13 LEU   440      13.950  13.309  30.195  1.00  0.00           H 
ATOM   2158  CD2 LEU   440      16.295  10.795  30.001  1.00  0.00           C 
ATOM   2159 HD21 LEU   440      16.354   9.794  30.429  1.00  0.00           H 
ATOM   2160 HD22 LEU   440      16.296  10.725  28.913  1.00  0.00           H 
ATOM   2161 HD23 LEU   440      17.154  11.381  30.328  1.00  0.00           H 
ATOM   2162  C   LEU   440      12.587  11.024  32.196  1.00  0.00           C 
ATOM   2163  O   LEU   440      12.518   9.967  32.826  1.00  0.00           O 
ATOM   2164  N   GLN   441      11.764  11.327  31.196  1.00  0.00           N 
ATOM   2165  H   GLN   441      11.848  12.214  30.721  1.00  0.00           H 
ATOM   2166  CA  GLN   441      10.696  10.420  30.785  1.00  0.00           C 
ATOM   2167  HA  GLN   441      10.465   9.727  31.594  1.00  0.00           H 
ATOM   2168  CB  GLN   441       9.432  11.212  30.443  1.00  0.00           C 
ATOM   2169  HB2 GLN   441       9.671  11.853  29.595  1.00  0.00           H 
ATOM   2170  HB3 GLN   441       8.668  10.492  30.150  1.00  0.00           H 
ATOM   2171  CG  GLN   441       8.912  12.064  31.592  1.00  0.00           C 
ATOM   2172  HG2 GLN   441       9.727  12.678  31.974  1.00  0.00           H 
ATOM   2173  HG3 GLN   441       8.117  12.709  31.218  1.00  0.00           H 
ATOM   2174  CD  GLN   441       8.362  11.227  32.729  1.00  0.00           C 
ATOM   2175  OE1 GLN   441       7.268  10.668  32.629  1.00  0.00           O 
ATOM   2176  NE2 GLN   441       9.119  11.133  33.818  1.00  0.00           N 
ATOM   2177 HE21 GLN   441       8.800  10.587  34.606  1.00  0.00           H 
ATOM   2178 HE22 GLN   441      10.010  11.608  33.853  1.00  0.00           H 
ATOM   2179  C   GLN   441      11.098   9.565  29.585  1.00  0.00           C 
ATOM   2180  O   GLN   441      11.922   9.976  28.763  1.00  0.00           O 
ATOM   2181  N   GLY   442      10.499   8.377  29.494  1.00  0.00           N 
ATOM   2182  H   GLY   442       9.827   8.088  30.190  1.00  0.00           H 
ATOM   2183  CA  GLY   442      10.791   7.468  28.401  1.00  0.00           C 
ATOM   2184  HA2 GLY   442      11.826   7.139  28.494  1.00  0.00           H 
ATOM   2185  HA3 GLY   442      10.128   6.607  28.483  1.00  0.00           H 
ATOM   2186  C   GLY   442      10.599   8.111  27.043  1.00  0.00           C 
ATOM   2187  O   GLY   442      11.381   7.877  26.122  1.00  0.00           O 
ATOM   2188  N   GLU   443       9.556   8.925  26.918  1.00  0.00           N 
ATOM   2189  H   GLU   443       8.926   9.069  27.694  1.00  0.00           H 
ATOM   2190  CA  GLU   443       9.270   9.603  25.662  1.00  0.00           C 
ATOM   2191  HA  GLU   443       9.182   8.872  24.858  1.00  0.00           H 
ATOM   2192  CB  GLU   443       7.956  10.378  25.764  1.00  0.00           C 
ATOM   2193  HB2 GLU   443       8.025  11.018  26.644  1.00  0.00           H 
ATOM   2194  HB3 GLU   443       7.875  10.997  24.870  1.00  0.00           H 
ATOM   2195  CG  GLU   443       6.723   9.488  25.879  1.00  0.00           C 
ATOM   2196  HG2 GLU   443       5.863  10.065  25.540  1.00  0.00           H 
ATOM   2197  HG3 GLU   443       6.863   8.627  25.225  1.00  0.00           H 
ATOM   2198  CD  GLU   443       6.482   9.009  27.302  1.00  0.00           C 
ATOM   2199  OE1 GLU   443       7.159   9.516  28.224  1.00  0.00           O 
ATOM   2200  OE2 GLU   443       5.619   8.123  27.498  1.00  0.00           O 
ATOM   2201  C   GLU   443      10.409  10.551  25.312  1.00  0.00           C 
ATOM   2202  O   GLU   443      10.760  10.704  24.145  1.00  0.00           O 
ATOM   2203  N   GLU   444      10.985  11.179  26.332  1.00  0.00           N 
ATOM   2204  H   GLU   444      10.642  11.046  27.273  1.00  0.00           H 
ATOM   2205  CA  GLU   444      12.097  12.095  26.126  1.00  0.00           C 
ATOM   2206  HA  GLU   444      11.876  12.771  25.300  1.00  0.00           H 
ATOM   2207  CB  GLU   444      12.332  12.925  27.387  1.00  0.00           C 
ATOM   2208  HB2 GLU   444      12.502  12.230  28.210  1.00  0.00           H 
ATOM   2209  HB3 GLU   444      13.230  13.522  27.224  1.00  0.00           H 
ATOM   2210  CG  GLU   444      11.168  13.844  27.732  1.00  0.00           C 
ATOM   2211  HG2 GLU   444      11.045  14.548  26.909  1.00  0.00           H 
ATOM   2212  HG3 GLU   444      10.273  13.228  27.820  1.00  0.00           H 
ATOM   2213  CD  GLU   444      11.383  14.610  29.023  1.00  0.00           C 
ATOM   2214  OE1 GLU   444      11.800  13.994  30.026  1.00  0.00           O 
ATOM   2215  OE2 GLU   444      11.133  15.835  29.035  1.00  0.00           O 
ATOM   2216  C   GLU   444      13.356  11.304  25.770  1.00  0.00           C 
ATOM   2217  O   GLU   444      14.086  11.668  24.841  1.00  0.00           O 
ATOM   2218  N   PHE   445      13.591  10.215  26.501  1.00  0.00           N 
ATOM   2219  H   PHE   445      12.966   9.985  27.260  1.00  0.00           H 
ATOM   2220  CA  PHE   445      14.754   9.357  26.275  1.00  0.00           C 
ATOM   2221  HA  PHE   445      15.670   9.913  26.478  1.00  0.00           H 
ATOM   2222  CB  PHE   445      14.705   8.139  27.203  1.00  0.00           C 
ATOM   2223  HB2 PHE   445      14.956   8.442  28.219  1.00  0.00           H 
ATOM   2224  HB3 PHE   445      13.710   7.694  27.193  1.00  0.00           H 
ATOM   2225  CG  PHE   445      15.668   7.047  26.829  1.00  0.00           C 
ATOM   2226  CD1 PHE   445      17.037   7.202  27.030  1.00  0.00           C 
ATOM   2227  HD1 PHE   445      17.405   8.128  27.472  1.00  0.00           H 
ATOM   2228  CE1 PHE   445      17.934   6.194  26.675  1.00  0.00           C 
ATOM   2229  HE1 PHE   445      19.003   6.329  26.838  1.00  0.00           H 
ATOM   2230  CZ  PHE   445      17.461   5.015  26.112  1.00  0.00           C 
ATOM   2231  HZ  PHE   445      18.155   4.223  25.830  1.00  0.00           H 
ATOM   2232  CE2 PHE   445      16.095   4.848  25.909  1.00  0.00           C 
ATOM   2233  HE2 PHE   445      15.719   3.924  25.471  1.00  0.00           H 
ATOM   2234  CD2 PHE   445      15.206   5.864  26.266  1.00  0.00           C 
ATOM   2235  HD2 PHE   445      14.136   5.734  26.104  1.00  0.00           H 
ATOM   2236  C   PHE   445      14.850   8.885  24.829  1.00  0.00           C 
ATOM   2237  O   PHE   445      15.924   8.945  24.222  1.00  0.00           O 
ATOM   2238  N   VAL   446      13.739   8.415  24.266  1.00  0.00           N 
ATOM   2239  H   VAL   446      12.880   8.294  24.784  1.00  0.00           H 
ATOM   2240  CA  VAL   446      13.787   7.943  22.889  1.00  0.00           C 
ATOM   2241  HA  VAL   446      14.635   7.276  22.732  1.00  0.00           H 
ATOM   2242  CB  VAL   446      12.479   7.193  22.477  1.00  0.00           C 
ATOM   2243  HB  VAL   446      12.539   6.905  21.427  1.00  0.00           H 
ATOM   2244  CG1 VAL   446      12.318   5.938  23.342  1.00  0.00           C 
ATOM   2245 HG11 VAL   446      12.257   6.225  24.392  1.00  0.00           H 
ATOM   2246 HG12 VAL   446      11.406   5.414  23.056  1.00  0.00           H 
ATOM   2247 HG13 VAL   446      13.176   5.282  23.194  1.00  0.00           H 
ATOM   2248  CG2 VAL   446      11.266   8.092  22.605  1.00  0.00           C 
ATOM   2249 HG21 VAL   446      11.387   8.960  21.957  1.00  0.00           H 
ATOM   2250 HG22 VAL   446      10.372   7.541  22.311  1.00  0.00           H 
ATOM   2251 HG23 VAL   446      11.165   8.422  23.639  1.00  0.00           H 
ATOM   2252  C   VAL   446      14.100   9.064  21.900  1.00  0.00           C 
ATOM   2253  O   VAL   446      14.781   8.837  20.903  1.00  0.00           O 
ATOM   2254  N   CYS   447      13.619  10.275  22.165  1.00  0.00           N 
ATOM   2255  H   CYS   447      13.044  10.451  22.977  1.00  0.00           H 
ATOM   2256  CA  CYS   447      13.919  11.393  21.272  1.00  0.00           C 
ATOM   2257  HA  CYS   447      13.629  11.134  20.254  1.00  0.00           H 
ATOM   2258  CB  CYS   447      13.157  12.652  21.693  1.00  0.00           C 
ATOM   2259  HB2 CYS   447      13.227  12.803  22.770  1.00  0.00           H 
ATOM   2260  HB3 CYS   447      13.547  13.529  21.177  1.00  0.00           H 
ATOM   2261  SG  CYS   447      11.389  12.589  21.309  1.00  0.00           S 
ATOM   2262  HG  CYS   447      11.098  13.791  21.798  1.00  0.00           H 
ATOM   2263  C   CYS   447      15.421  11.676  21.329  1.00  0.00           C 
ATOM   2264  O   CYS   447      16.065  11.882  20.302  1.00  0.00           O 
ATOM   2265  N   LEU   448      15.970  11.684  22.538  1.00  0.00           N 
ATOM   2266  H   LEU   448      15.396  11.537  23.356  1.00  0.00           H 
ATOM   2267  CA  LEU   448      17.393  11.939  22.729  1.00  0.00           C 
ATOM   2268  HA  LEU   448      17.655  12.913  22.315  1.00  0.00           H 
ATOM   2269  CB  LEU   448      17.735  11.933  24.219  1.00  0.00           C 
ATOM   2270  HB2 LEU   448      17.275  11.022  24.602  1.00  0.00           H 
ATOM   2271  HB3 LEU   448      18.819  11.854  24.300  1.00  0.00           H 
ATOM   2272  CG  LEU   448      17.248  13.135  25.039  1.00  0.00           C 
ATOM   2273  HG  LEU   448      16.159  13.132  25.077  1.00  0.00           H 
ATOM   2274  CD1 LEU   448      17.806  13.043  26.455  1.00  0.00           C 
ATOM   2275 HD11 LEU   448      18.895  13.046  26.418  1.00  0.00           H 
ATOM   2276 HD12 LEU   448      17.461  13.897  27.038  1.00  0.00           H 
ATOM   2277 HD13 LEU   448      17.462  12.121  26.923  1.00  0.00           H 
ATOM   2278  CD2 LEU   448      17.686  14.434  24.375  1.00  0.00           C 
ATOM   2279 HD21 LEU   448      17.263  14.491  23.372  1.00  0.00           H 
ATOM   2280 HD22 LEU   448      17.335  15.281  24.965  1.00  0.00           H 
ATOM   2281 HD23 LEU   448      18.774  14.462  24.312  1.00  0.00           H 
ATOM   2282  C   LEU   448      18.246  10.902  22.008  1.00  0.00           C 
ATOM   2283  O   LEU   448      19.206  11.252  21.325  1.00  0.00           O 
ATOM   2284  N   LYS   449      17.904   9.622  22.161  1.00  0.00           N 
ATOM   2285  H   LYS   449      17.134   9.353  22.757  1.00  0.00           H 
ATOM   2286  CA  LYS   449      18.673   8.569  21.507  1.00  0.00           C 
ATOM   2287  HA  LYS   449      19.718   8.635  21.808  1.00  0.00           H 
ATOM   2288  CB  LYS   449      18.135   7.184  21.900  1.00  0.00           C 
ATOM   2289  HB2 LYS   449      17.854   7.233  22.952  1.00  0.00           H 
ATOM   2290  HB3 LYS   449      17.247   6.999  21.295  1.00  0.00           H 
ATOM   2291  CG  LYS   449      19.135   6.052  21.694  1.00  0.00           C 
ATOM   2292  HG2 LYS   449      19.184   5.831  20.628  1.00  0.00           H 
ATOM   2293  HG3 LYS   449      20.111   6.393  22.038  1.00  0.00           H 
ATOM   2294  CD  LYS   449      18.738   4.789  22.459  1.00  0.00           C 
ATOM   2295  HD2 LYS   449      19.376   3.971  22.126  1.00  0.00           H 
ATOM   2296  HD3 LYS   449      18.901   4.966  23.522  1.00  0.00           H 
ATOM   2297  CE  LYS   449      17.267   4.420  22.221  1.00  0.00           C 
ATOM   2298  HE2 LYS   449      16.647   5.014  22.892  1.00  0.00           H 
ATOM   2299  HE3 LYS   449      17.012   4.656  21.188  1.00  0.00           H 
ATOM   2300  NZ  LYS   449      17.024   2.967  22.474  1.00  0.00           N 
ATOM   2301  HZ1 LYS   449      17.259   2.748  23.431  1.00  0.00           H 
ATOM   2302  HZ2 LYS   449      16.050   2.755  22.310  1.00  0.00           H 
ATOM   2303  HZ3 LYS   449      17.598   2.416  21.852  1.00  0.00           H 
ATOM   2304  C   LYS   449      18.629   8.746  19.993  1.00  0.00           C 
ATOM   2305  O   LYS   449      19.610   8.488  19.296  1.00  0.00           O 
ATOM   2306  N   SER   450      17.486   9.196  19.489  1.00  0.00           N 
ATOM   2307  H   SER   450      16.702   9.388  20.096  1.00  0.00           H 
ATOM   2308  CA  SER   450      17.323   9.416  18.063  1.00  0.00           C 
ATOM   2309  HA  SER   450      17.631   8.528  17.511  1.00  0.00           H 
ATOM   2310  CB  SER   450      15.858   9.707  17.742  1.00  0.00           C 
ATOM   2311  HB2 SER   450      15.459  10.390  18.492  1.00  0.00           H 
ATOM   2312  HB3 SER   450      15.795  10.172  16.758  1.00  0.00           H 
ATOM   2313  OG  SER   450      15.108   8.515  17.746  1.00  0.00           O 
ATOM   2314  HG  SER   450      14.191   8.713  17.543  1.00  0.00           H 
ATOM   2315  C   SER   450      18.175  10.592  17.612  1.00  0.00           C 
ATOM   2316  O   SER   450      18.761  10.573  16.529  1.00  0.00           O 
ATOM   2317  N   ILE   451      18.233  11.625  18.441  1.00  0.00           N 
ATOM   2318  H   ILE   451      17.708  11.641  19.304  1.00  0.00           H 
ATOM   2319  CA  ILE   451      19.025  12.791  18.096  1.00  0.00           C 
ATOM   2320  HA  ILE   451      18.738  13.177  17.118  1.00  0.00           H 
ATOM   2321  CB  ILE   451      18.845  13.895  19.156  1.00  0.00           C 
ATOM   2322  HB  ILE   451      18.804  13.434  20.143  1.00  0.00           H 
ATOM   2323  CG2 ILE   451      20.010  14.887  19.104  1.00  0.00           C 
ATOM   2324 HG21 ILE   451      20.051  15.349  18.117  1.00  0.00           H 
ATOM   2325 HG22 ILE   451      19.865  15.659  19.860  1.00  0.00           H 
ATOM   2326 HG23 ILE   451      20.945  14.361  19.298  1.00  0.00           H 
ATOM   2327  CG1 ILE   451      17.509  14.607  18.911  1.00  0.00           C 
ATOM   2328 HG12 ILE   451      17.680  15.358  18.140  1.00  0.00           H 
ATOM   2329 HG13 ILE   451      16.808  13.859  18.540  1.00  0.00           H 
ATOM   2330  CD1 ILE   451      16.935  15.269  20.138  1.00  0.00           C 
ATOM   2331 HD11 ILE   451      17.635  16.017  20.509  1.00  0.00           H 
ATOM   2332 HD12 ILE   451      15.991  15.750  19.884  1.00  0.00           H 
ATOM   2333 HD13 ILE   451      16.763  14.519  20.910  1.00  0.00           H 
ATOM   2334  C   ILE   451      20.495  12.386  17.975  1.00  0.00           C 
ATOM   2335  O   ILE   451      21.186  12.798  17.043  1.00  0.00           O 
ATOM   2336  N   ILE   452      20.969  11.570  18.911  1.00  0.00           N 
ATOM   2337  H   ILE   452      20.382  11.257  19.671  1.00  0.00           H 
ATOM   2338  CA  ILE   452      22.359  11.122  18.879  1.00  0.00           C 
ATOM   2339  HA  ILE   452      23.025  11.982  18.948  1.00  0.00           H 
ATOM   2340  CB  ILE   452      22.656  10.145  20.046  1.00  0.00           C 
ATOM   2341  HB  ILE   452      21.848   9.417  20.118  1.00  0.00           H 
ATOM   2342  CG2 ILE   452      23.975   9.417  19.798  1.00  0.00           C 
ATOM   2343 HG21 ILE   452      24.784  10.144  19.726  1.00  0.00           H 
ATOM   2344 HG22 ILE   452      24.174   8.733  20.623  1.00  0.00           H 
ATOM   2345 HG23 ILE   452      23.910   8.853  18.867  1.00  0.00           H 
ATOM   2346  CG1 ILE   452      22.724  10.929  21.372  1.00  0.00           C 
ATOM   2347 HG12 ILE   452      23.627  11.539  21.342  1.00  0.00           H 
ATOM   2348 HG13 ILE   452      21.849  11.578  21.410  1.00  0.00           H 
ATOM   2349  CD1 ILE   452      22.752  10.036  22.617  1.00  0.00           C 
ATOM   2350 HD11 ILE   452      23.627   9.387  22.580  1.00  0.00           H 
ATOM   2351 HD12 ILE   452      22.800  10.659  23.510  1.00  0.00           H 
ATOM   2352 HD13 ILE   452      21.849   9.426  22.648  1.00  0.00           H 
ATOM   2353  C   ILE   452      22.656  10.426  17.555  1.00  0.00           C 
ATOM   2354  O   ILE   452      23.642  10.727  16.875  1.00  0.00           O 
ATOM   2355  N   LEU   453      21.783   9.497  17.173  1.00  0.00           N 
ATOM   2356  H   LEU   453      20.993   9.248  17.751  1.00  0.00           H 
ATOM   2357  CA  LEU   453      21.986   8.769  15.935  1.00  0.00           C 
ATOM   2358  HA  LEU   453      22.929   8.223  15.969  1.00  0.00           H 
ATOM   2359  CB  LEU   453      20.846   7.765  15.734  1.00  0.00           C 
ATOM   2360  HB2 LEU   453      21.043   6.957  16.439  1.00  0.00           H 
ATOM   2361  HB3 LEU   453      19.920   8.270  16.010  1.00  0.00           H 
ATOM   2362  CG  LEU   453      20.712   7.189  14.325  1.00  0.00           C 
ATOM   2363  HG  LEU   453      20.808   7.987  13.588  1.00  0.00           H 
ATOM   2364  CD1 LEU   453      21.814   6.166  14.109  1.00  0.00           C 
ATOM   2365 HD11 LEU   453      21.719   5.368  14.845  1.00  0.00           H 
ATOM   2366 HD12 LEU   453      21.730   5.747  13.106  1.00  0.00           H 
ATOM   2367 HD13 LEU   453      22.785   6.648  14.220  1.00  0.00           H 
ATOM   2368  CD2 LEU   453      19.328   6.537  14.156  1.00  0.00           C 
ATOM   2369 HD21 LEU   453      18.551   7.285  14.314  1.00  0.00           H 
ATOM   2370 HD22 LEU   453      19.239   6.128  13.149  1.00  0.00           H 
ATOM   2371 HD23 LEU   453      19.212   5.735  14.885  1.00  0.00           H 
ATOM   2372  C   LEU   453      22.092   9.688  14.717  1.00  0.00           C 
ATOM   2373  O   LEU   453      22.961   9.501  13.860  1.00  0.00           O 
ATOM   2374  N   LEU   454      21.219  10.687  14.639  1.00  0.00           N 
ATOM   2375  H   LEU   454      20.499  10.806  15.337  1.00  0.00           H 
ATOM   2376  CA  LEU   454      21.233  11.599  13.494  1.00  0.00           C 
ATOM   2377  HA  LEU   454      21.473  11.054  12.581  1.00  0.00           H 
ATOM   2378  CB  LEU   454      19.852  12.242  13.331  1.00  0.00           C 
ATOM   2379  HB2 LEU   454      19.645  12.760  14.267  1.00  0.00           H 
ATOM   2380  HB3 LEU   454      19.894  12.966  12.517  1.00  0.00           H 
ATOM   2381  CG  LEU   454      18.737  11.224  13.052  1.00  0.00           C 
ATOM   2382  HG  LEU   454      18.705  10.496  13.863  1.00  0.00           H 
ATOM   2383  CD1 LEU   454      17.406  11.926  12.955  1.00  0.00           C 
ATOM   2384 HD11 LEU   454      17.437  12.654  12.144  1.00  0.00           H 
ATOM   2385 HD12 LEU   454      16.622  11.195  12.757  1.00  0.00           H 
ATOM   2386 HD13 LEU   454      17.195  12.438  13.894  1.00  0.00           H 
ATOM   2387  CD2 LEU   454      19.040  10.478  11.761  1.00  0.00           C 
ATOM   2388 HD21 LEU   454      19.992   9.956  11.857  1.00  0.00           H 
ATOM   2389 HD22 LEU   454      18.248   9.756  11.564  1.00  0.00           H 
ATOM   2390 HD23 LEU   454      19.098  11.188  10.936  1.00  0.00           H 
ATOM   2391  C   LEU   454      22.292  12.702  13.553  1.00  0.00           C 
ATOM   2392  O   LEU   454      22.781  13.144  12.513  1.00  0.00           O 
ATOM   2393  N   ASN   455      22.637  13.146  14.758  1.00  0.00           N 
ATOM   2394  H   ASN   455      22.189  12.766  15.580  1.00  0.00           H 
ATOM   2395  CA  ASN   455      23.604  14.234  14.934  1.00  0.00           C 
ATOM   2396  HA  ASN   455      23.549  14.928  14.096  1.00  0.00           H 
ATOM   2397  CB  ASN   455      23.285  14.997  16.223  1.00  0.00           C 
ATOM   2398  HB2 ASN   455      22.246  15.326  16.192  1.00  0.00           H 
ATOM   2399  HB3 ASN   455      23.427  14.323  17.068  1.00  0.00           H 
ATOM   2400  CG  ASN   455      24.175  16.216  16.418  1.00  0.00           C 
ATOM   2401  OD1 ASN   455      24.174  17.133  15.600  1.00  0.00           O 
ATOM   2402  ND2 ASN   455      24.931  16.229  17.505  1.00  0.00           N 
ATOM   2403 HD21 ASN   455      25.541  17.014  17.683  1.00  0.00           H 
ATOM   2404 HD22 ASN   455      24.895  15.453  18.151  1.00  0.00           H 
ATOM   2405  C   ASN   455      25.062  13.782  14.953  1.00  0.00           C 
ATOM   2406  O   ASN   455      25.965  14.517  14.523  1.00  0.00           O 
ATOM   2407  N   SER   456      25.268  12.570  15.461  1.00  0.00           N 
ATOM   2408  H   SER   456      24.463  12.090  15.836  1.00  0.00           H 
ATOM   2409  CA  SER   456      26.572  11.928  15.578  1.00  0.00           C 
ATOM   2410  HA  SER   456      27.036  12.180  16.532  1.00  0.00           H 
ATOM   2411  CB  SER   456      26.392  10.393  15.506  1.00  0.00           C 
ATOM   2412  HB2 SER   456      27.366   9.935  15.677  1.00  0.00           H 
ATOM   2413  HB3 SER   456      25.708  10.100  16.303  1.00  0.00           H 
ATOM   2414  OG  SER   456      25.872   9.953  14.244  1.00  0.00           O 
ATOM   2415  HG  SER   456      25.780   8.997  14.252  1.00  0.00           H 
ATOM   2416  C   SER   456      27.627  12.344  14.563  1.00  0.00           C 
ATOM   2417  O   SER   456      28.598  13.041  14.886  1.00  0.00           O 
ATOM   2418  N   GLY   457      27.438  11.887  13.334  1.00  0.00           N 
ATOM   2419  H   GLY   457      26.634  11.324  13.097  1.00  0.00           H 
ATOM   2420  CA  GLY   457      28.393  12.190  12.292  1.00  0.00           C 
ATOM   2421  HA2 GLY   457      29.216  12.722  12.769  1.00  0.00           H 
ATOM   2422  HA3 GLY   457      28.752  11.234  11.911  1.00  0.00           H 
ATOM   2423  C   GLY   457      27.876  13.018  11.136  1.00  0.00           C 
ATOM   2424  O   GLY   457      28.309  12.805  10.012  1.00  0.00           O 
ATOM   2425  N   VAL   458      26.967  13.957  11.393  1.00  0.00           N 
ATOM   2426  H   VAL   458      26.637  14.118  12.334  1.00  0.00           H 
ATOM   2427  CA  VAL   458      26.438  14.802  10.317  1.00  0.00           C 
ATOM   2428  HA  VAL   458      26.150  14.208   9.449  1.00  0.00           H 
ATOM   2429  CB  VAL   458      25.231  15.648  10.756  1.00  0.00           C 
ATOM   2430  HB  VAL   458      25.567  16.656  11.000  1.00  0.00           H 
ATOM   2431  CG1 VAL   458      24.208  15.713   9.631  1.00  0.00           C 
ATOM   2432 HG11 VAL   458      23.871  14.706   9.387  1.00  0.00           H 
ATOM   2433 HG12 VAL   458      23.356  16.314   9.949  1.00  0.00           H 
ATOM   2434 HG13 VAL   458      24.664  16.166   8.751  1.00  0.00           H 
ATOM   2435  CG2 VAL   458      24.638  15.097  12.012  1.00  0.00           C 
ATOM   2436 HG21 VAL   458      25.387  15.110  12.804  1.00  0.00           H 
ATOM   2437 HG22 VAL   458      23.785  15.707  12.310  1.00  0.00           H 
ATOM   2438 HG23 VAL   458      24.309  14.072  11.840  1.00  0.00           H 
ATOM   2439  C   VAL   458      27.472  15.801   9.817  1.00  0.00           C 
ATOM   2440  O   VAL   458      27.392  16.265   8.681  1.00  0.00           O 
ATOM   2441  N   TYR   459      28.432  16.144  10.671  1.00  0.00           N 
ATOM   2442  H   TYR   459      28.431  15.785  11.615  1.00  0.00           H 
ATOM   2443  CA  TYR   459      29.456  17.114  10.301  1.00  0.00           C 
ATOM   2444  HA  TYR   459      29.156  17.649   9.400  1.00  0.00           H 
ATOM   2445  CB  TYR   459      29.647  18.129  11.433  1.00  0.00           C 
ATOM   2446  HB2 TYR   459      30.023  17.618  12.319  1.00  0.00           H 
ATOM   2447  HB3 TYR   459      30.395  18.838  11.079  1.00  0.00           H 
ATOM   2448  CG  TYR   459      28.376  18.870  11.780  1.00  0.00           C 
ATOM   2449  CD1 TYR   459      27.430  19.175  10.796  1.00  0.00           C 
ATOM   2450  HD1 TYR   459      27.643  18.904   9.762  1.00  0.00           H 
ATOM   2451  CE1 TYR   459      26.234  19.813  11.117  1.00  0.00           C 
ATOM   2452  HE1 TYR   459      25.509  20.055  10.340  1.00  0.00           H 
ATOM   2453  CZ  TYR   459      25.976  20.153  12.437  1.00  0.00           C 
ATOM   2454  OH  TYR   459      24.790  20.765  12.767  1.00  0.00           O 
ATOM   2455  HH  TYR   459      24.218  20.908  12.009  1.00  0.00           H 
ATOM   2456  CE2 TYR   459      26.900  19.868  13.429  1.00  0.00           C 
ATOM   2457  HE2 TYR   459      26.699  20.140  14.465  1.00  0.00           H 
ATOM   2458  CD2 TYR   459      28.093  19.229  13.095  1.00  0.00           C 
ATOM   2459  HD2 TYR   459      28.825  19.001  13.870  1.00  0.00           H 
ATOM   2460  C   TYR   459      30.791  16.490   9.928  1.00  0.00           C 
ATOM   2461  O   TYR   459      31.793  17.190   9.798  1.00  0.00           O 
ATOM   2462  N   THR   460      30.800  15.173   9.750  1.00  0.00           N 
ATOM   2463  H   THR   460      29.965  14.628   9.908  1.00  0.00           H 
ATOM   2464  CA  THR   460      32.018  14.474   9.366  1.00  0.00           C 
ATOM   2465  HA  THR   460      32.809  15.191   9.147  1.00  0.00           H 
ATOM   2466  CB  THR   460      32.503  13.531  10.499  1.00  0.00           C 
ATOM   2467  HB  THR   460      32.972  14.130  11.280  1.00  0.00           H 
ATOM   2468  CG2 THR   460      31.345  12.760  11.084  1.00  0.00           C 
ATOM   2469 HG21 THR   460      30.876  12.160  10.304  1.00  0.00           H 
ATOM   2470 HG22 THR   460      31.707  12.105  11.876  1.00  0.00           H 
ATOM   2471 HG23 THR   460      30.614  13.457  11.495  1.00  0.00           H 
ATOM   2472  OG1 THR   460      33.473  12.612   9.982  1.00  0.00           O 
ATOM   2473  HG1 THR   460      33.770  12.031  10.686  1.00  0.00           H 
ATOM   2474  C   THR   460      31.759  13.678   8.086  1.00  0.00           C 
ATOM   2475  O   THR   460      32.457  12.708   7.782  1.00  0.00           O 
ATOM   2476  N   PHE   461      30.757  14.113   7.326  1.00  0.00           N 
ATOM   2477  H   PHE   461      30.196  14.896   7.631  1.00  0.00           H 
ATOM   2478  CA  PHE   461      30.395  13.446   6.080  1.00  0.00           C 
ATOM   2479  HA  PHE   461      30.306  12.373   6.247  1.00  0.00           H 
ATOM   2480  CB  PHE   461      29.052  13.975   5.563  1.00  0.00           C 
ATOM   2481  HB2 PHE   461      28.873  14.987   5.927  1.00  0.00           H 
ATOM   2482  HB3 PHE   461      29.054  13.977   4.473  1.00  0.00           H 
ATOM   2483  CG  PHE   461      27.867  13.147   5.991  1.00  0.00           C 
ATOM   2484  CD1 PHE   461      27.963  11.760   6.085  1.00  0.00           C 
ATOM   2485  HD1 PHE   461      28.906  11.275   5.834  1.00  0.00           H 
ATOM   2486  CE1 PHE   461      26.872  10.994   6.494  1.00  0.00           C 
ATOM   2487  HE1 PHE   461      26.961   9.910   6.564  1.00  0.00           H 
ATOM   2488  CZ  PHE   461      25.670  11.615   6.813  1.00  0.00           C 
ATOM   2489  HZ  PHE   461      24.814  11.021   7.134  1.00  0.00           H 
ATOM   2490  CE2 PHE   461      25.562  12.996   6.722  1.00  0.00           C 
ATOM   2491  HE2 PHE   461      24.622  13.488   6.971  1.00  0.00           H 
ATOM   2492  CD2 PHE   461      26.658  13.754   6.312  1.00  0.00           C 
ATOM   2493  HD2 PHE   461      26.574  14.838   6.239  1.00  0.00           H 
ATOM   2494  C   PHE   461      31.463  13.604   5.004  1.00  0.00           C 
ATOM   2495  O   PHE   461      32.181  14.606   4.962  1.00  0.00           O 
ATOM   2496  N   LEU   462      31.543  12.601   4.133  1.00  0.00           N 
ATOM   2497  H   LEU   462      30.952  11.798   4.291  1.00  0.00           H 
ATOM   2498  CA  LEU   462      32.511  12.545   3.039  1.00  0.00           C 
ATOM   2499  HA  LEU   462      33.431  12.218   3.523  1.00  0.00           H 
ATOM   2500  CB  LEU   462      32.080  11.474   2.030  1.00  0.00           C 
ATOM   2501  HB2 LEU   462      31.901  10.534   2.552  1.00  0.00           H 
ATOM   2502  HB3 LEU   462      31.164  11.792   1.531  1.00  0.00           H 
ATOM   2503  CG  LEU   462      33.182  11.279   0.994  1.00  0.00           C 
ATOM   2504  HG  LEU   462      33.361  12.219   0.472  1.00  0.00           H 
ATOM   2505  CD1 LEU   462      34.463  10.834   1.692  1.00  0.00           C 
ATOM   2506 HD11 LEU   462      34.285   9.894   2.214  1.00  0.00           H 
ATOM   2507 HD12 LEU   462      35.251  10.694   0.952  1.00  0.00           H 
ATOM   2508 HD13 LEU   462      34.770  11.595   2.409  1.00  0.00           H 
ATOM   2509  CD2 LEU   462      32.753  10.214  -0.010  1.00  0.00           C 
ATOM   2510 HD21 LEU   462      31.838  10.531  -0.509  1.00  0.00           H 
ATOM   2511 HD22 LEU   462      33.540  10.074  -0.750  1.00  0.00           H 
ATOM   2512 HD23 LEU   462      32.575   9.273   0.512  1.00  0.00           H 
ATOM   2513  C   LEU   462      32.810  13.856   2.304  1.00  0.00           C 
ATOM   2514  O   LEU   462      33.726  14.590   2.679  1.00  0.00           O 
ATOM   2515  N   SER   463      32.043  14.141   1.253  1.00  0.00           N 
ATOM   2516  H   SER   463      31.330  13.490   0.957  1.00  0.00           H 
ATOM   2517  CA  SER   463      32.262  15.343   0.449  1.00  0.00           C 
ATOM   2518  HA  SER   463      33.152  15.821   0.858  1.00  0.00           H 
ATOM   2519  CB  SER   463      32.545  14.942  -1.005  1.00  0.00           C 
ATOM   2520  HB2 SER   463      33.379  14.241  -1.033  1.00  0.00           H 
ATOM   2521  HB3 SER   463      31.660  14.470  -1.431  1.00  0.00           H 
ATOM   2522  OG  SER   463      32.877  16.107  -1.765  1.00  0.00           O 
ATOM   2523  HG  SER   463      33.054  15.856  -2.674  1.00  0.00           H 
ATOM   2524  C   SER   463      31.127  16.362   0.491  1.00  0.00           C 
ATOM   2525  O   SER   463      30.455  16.528   1.512  1.00  0.00           O 
ATOM   2526  N   SER   464      30.932  17.049  -0.633  1.00  0.00           N 
ATOM   2527  H   SER   464      31.544  16.890  -1.421  1.00  0.00           H 
ATOM   2528  CA  SER   464      29.892  18.063  -0.759  1.00  0.00           C 
ATOM   2529  HA  SER   464      29.186  17.964   0.065  1.00  0.00           H 
ATOM   2530  CB  SER   464      30.514  19.458  -0.704  1.00  0.00           C 
ATOM   2531  HB2 SER   464      31.040  19.585   0.242  1.00  0.00           H 
ATOM   2532  HB3 SER   464      31.217  19.576  -1.529  1.00  0.00           H 
ATOM   2533  OG  SER   464      29.484  20.444  -0.811  1.00  0.00           O 
ATOM   2534  HG  SER   464      29.874  21.320  -0.777  1.00  0.00           H 
ATOM   2535  C   SER   464      29.108  17.886  -2.061  1.00  0.00           C 
ATOM   2536  O   SER   464      28.657  18.862  -2.663  1.00  0.00           O 
ATOM   2537  N   THR   465      28.954  16.638  -2.493  1.00  0.00           N 
ATOM   2538  H   THR   465      29.351  15.867  -1.976  1.00  0.00           H 
ATOM   2539  CA  THR   465      28.206  16.343  -3.709  1.00  0.00           C 
ATOM   2540  HA  THR   465      28.661  16.857  -4.556  1.00  0.00           H 
ATOM   2541  CB  THR   465      28.185  14.825  -4.005  1.00  0.00           C 
ATOM   2542  HB  THR   465      27.635  14.652  -4.930  1.00  0.00           H 
ATOM   2543  CG2 THR   465      29.606  14.287  -4.150  1.00  0.00           C 
ATOM   2544 HG21 THR   465      30.156  14.459  -3.225  1.00  0.00           H 
ATOM   2545 HG22 THR   465      29.571  13.218  -4.358  1.00  0.00           H 
ATOM   2546 HG23 THR   465      30.107  14.800  -4.971  1.00  0.00           H 
ATOM   2547  OG1 THR   465      27.524  14.135  -2.935  1.00  0.00           O 
ATOM   2548  HG1 THR   465      27.512  13.193  -3.121  1.00  0.00           H 
ATOM   2549  C   THR   465      26.767  16.824  -3.523  1.00  0.00           C 
ATOM   2550  O   THR   465      26.349  17.130  -2.407  1.00  0.00           O 
ATOM   2551  N   LEU   466      26.013  16.892  -4.615  1.00  0.00           N 
ATOM   2552  H   LEU   466      26.400  16.656  -5.518  1.00  0.00           H 
ATOM   2553  CA  LEU   466      24.624  17.330  -4.551  1.00  0.00           C 
ATOM   2554  HA  LEU   466      24.569  18.335  -4.134  1.00  0.00           H 
ATOM   2555  CB  LEU   466      24.012  17.349  -5.956  1.00  0.00           C 
ATOM   2556  HB2 LEU   466      24.867  17.492  -6.617  1.00  0.00           H 
ATOM   2557  HB3 LEU   466      23.586  16.359  -6.122  1.00  0.00           H 
ATOM   2558  CG  LEU   466      22.954  18.416  -6.253  1.00  0.00           C 
ATOM   2559  HG  LEU   466      23.442  19.372  -6.442  1.00  0.00           H 
ATOM   2560  CD1 LEU   466      22.156  18.002  -7.482  1.00  0.00           C 
ATOM   2561 HD11 LEU   466      21.668  17.046  -7.294  1.00  0.00           H 
ATOM   2562 HD12 LEU   466      21.401  18.758  -7.698  1.00  0.00           H 
ATOM   2563 HD13 LEU   466      22.827  17.905  -8.336  1.00  0.00           H 
ATOM   2564  CD2 LEU   466      22.033  18.594  -5.057  1.00  0.00           C 
ATOM   2565 HD21 LEU   466      22.617  18.905  -4.191  1.00  0.00           H 
ATOM   2566 HD22 LEU   466      21.286  19.355  -5.283  1.00  0.00           H 
ATOM   2567 HD23 LEU   466      21.534  17.650  -4.838  1.00  0.00           H 
ATOM   2568  C   LEU   466      23.816  16.397  -3.650  1.00  0.00           C 
ATOM   2569  O   LEU   466      22.960  16.845  -2.883  1.00  0.00           O 
ATOM   2570  N   LYS   467      24.092  15.099  -3.751  1.00  0.00           N 
ATOM   2571  H   LYS   467      24.789  14.783  -4.411  1.00  0.00           H 
ATOM   2572  CA  LYS   467      23.399  14.100  -2.947  1.00  0.00           C 
ATOM   2573  HA  LYS   467      22.321  14.208  -3.066  1.00  0.00           H 
ATOM   2574  CB  LYS   467      23.802  12.692  -3.394  1.00  0.00           C 
ATOM   2575  HB2 LYS   467      23.879  12.711  -4.481  1.00  0.00           H 
ATOM   2576  HB3 LYS   467      24.783  12.488  -2.964  1.00  0.00           H 
ATOM   2577  CG  LYS   467      22.829  11.603  -2.974  1.00  0.00           C 
ATOM   2578  HG2 LYS   467      22.301  11.931  -2.079  1.00  0.00           H 
ATOM   2579  HG3 LYS   467      22.112  11.444  -3.780  1.00  0.00           H 
ATOM   2580  CD  LYS   467      23.561  10.301  -2.682  1.00  0.00           C 
ATOM   2581  HD2 LYS   467      24.629  10.470  -2.817  1.00  0.00           H 
ATOM   2582  HD3 LYS   467      23.366  10.022  -1.647  1.00  0.00           H 
ATOM   2583  CE  LYS   467      23.105   9.179  -3.604  1.00  0.00           C 
ATOM   2584  HE2 LYS   467      22.193   8.744  -3.194  1.00  0.00           H 
ATOM   2585  HE3 LYS   467      22.895   9.602  -4.586  1.00  0.00           H 
ATOM   2586  NZ  LYS   467      24.149   8.118  -3.732  1.00  0.00           N 
ATOM   2587  HZ1 LYS   467      24.343   7.725  -2.822  1.00  0.00           H 
ATOM   2588  HZ2 LYS   467      23.816   7.391  -4.349  1.00  0.00           H 
ATOM   2589  HZ3 LYS   467      24.994   8.521  -4.112  1.00  0.00           H 
ATOM   2590  C   LYS   467      23.737  14.284  -1.472  1.00  0.00           C 
ATOM   2591  O   LYS   467      22.885  14.107  -0.603  1.00  0.00           O 
ATOM   2592  N   SER   468      24.989  14.644  -1.202  1.00  0.00           N 
ATOM   2593  H   SER   468      25.651  14.754  -1.957  1.00  0.00           H 
ATOM   2594  CA  SER   468      25.456  14.854   0.161  1.00  0.00           C 
ATOM   2595  HA  SER   468      25.212  13.988   0.776  1.00  0.00           H 
ATOM   2596  CB  SER   468      26.975  15.050   0.173  1.00  0.00           C 
ATOM   2597  HB2 SER   468      27.456  14.093  -0.030  1.00  0.00           H 
ATOM   2598  HB3 SER   468      27.245  15.764  -0.605  1.00  0.00           H 
ATOM   2599  OG  SER   468      27.407  15.538   1.434  1.00  0.00           O 
ATOM   2600  HG  SER   468      28.360  15.654   1.423  1.00  0.00           H 
ATOM   2601  C   SER   468      24.778  16.064   0.790  1.00  0.00           C 
ATOM   2602  O   SER   468      24.473  16.063   1.983  1.00  0.00           O 
ATOM   2603  N   LEU   469      24.547  17.099  -0.011  1.00  0.00           N 
ATOM   2604  H   LEU   469      24.847  17.081  -0.975  1.00  0.00           H 
ATOM   2605  CA  LEU   469      23.890  18.301   0.486  1.00  0.00           C 
ATOM   2606  HA  LEU   469      24.363  18.628   1.412  1.00  0.00           H 
ATOM   2607  CB  LEU   469      24.002  19.427  -0.545  1.00  0.00           C 
ATOM   2608  HB2 LEU   469      23.544  19.034  -1.453  1.00  0.00           H 
ATOM   2609  HB3 LEU   469      23.424  20.279  -0.187  1.00  0.00           H 
ATOM   2610  CG  LEU   469      25.438  19.874  -0.849  1.00  0.00           C 
ATOM   2611  HG  LEU   469      26.102  19.012  -0.789  1.00  0.00           H 
ATOM   2612  CD1 LEU   469      25.514  20.477  -2.246  1.00  0.00           C 
ATOM   2613 HD11 LEU   469      24.851  21.340  -2.306  1.00  0.00           H 
ATOM   2614 HD12 LEU   469      26.537  20.791  -2.452  1.00  0.00           H 
ATOM   2615 HD13 LEU   469      25.208  19.732  -2.981  1.00  0.00           H 
ATOM   2616  CD2 LEU   469      25.890  20.883   0.198  1.00  0.00           C 
ATOM   2617 HD21 LEU   469      25.855  20.423   1.186  1.00  0.00           H 
ATOM   2618 HD22 LEU   469      26.910  21.200  -0.019  1.00  0.00           H 
ATOM   2619 HD23 LEU   469      25.229  21.749   0.178  1.00  0.00           H 
ATOM   2620  C   LEU   469      22.423  17.996   0.786  1.00  0.00           C 
ATOM   2621  O   LEU   469      21.856  18.507   1.759  1.00  0.00           O 
ATOM   2622  N   GLU   470      21.814  17.151  -0.045  1.00  0.00           N 
ATOM   2623  H   GLU   470      22.315  16.757  -0.828  1.00  0.00           H 
ATOM   2624  CA  GLU   470      20.417  16.769   0.146  1.00  0.00           C 
ATOM   2625  HA  GLU   470      19.801  17.662   0.250  1.00  0.00           H 
ATOM   2626  CB  GLU   470      19.913  15.964  -1.053  1.00  0.00           C 
ATOM   2627  HB2 GLU   470      20.622  15.152  -1.214  1.00  0.00           H 
ATOM   2628  HB3 GLU   470      18.943  15.550  -0.776  1.00  0.00           H 
ATOM   2629  CG  GLU   470      19.772  16.773  -2.330  1.00  0.00           C 
ATOM   2630  HG2 GLU   470      19.031  17.552  -2.153  1.00  0.00           H 
ATOM   2631  HG3 GLU   470      20.736  17.232  -2.548  1.00  0.00           H 
ATOM   2632  CD  GLU   470      19.339  15.922  -3.510  1.00  0.00           C 
ATOM   2633  OE1 GLU   470      19.671  14.716  -3.539  1.00  0.00           O 
ATOM   2634  OE2 GLU   470      18.666  16.462  -4.412  1.00  0.00           O 
ATOM   2635  C   GLU   470      20.290  15.916   1.403  1.00  0.00           C 
ATOM   2636  O   GLU   470      19.321  16.034   2.157  1.00  0.00           O 
ATOM   2637  N   GLU   471      21.274  15.047   1.606  1.00  0.00           N 
ATOM   2638  H   GLU   471      22.020  14.978   0.929  1.00  0.00           H 
ATOM   2639  CA  GLU   471      21.309  14.162   2.766  1.00  0.00           C 
ATOM   2640  HA  GLU   471      20.401  13.561   2.805  1.00  0.00           H 
ATOM   2641  CB  GLU   471      22.515  13.222   2.670  1.00  0.00           C 
ATOM   2642  HB2 GLU   471      23.383  13.840   2.439  1.00  0.00           H 
ATOM   2643  HB3 GLU   471      22.644  12.768   3.653  1.00  0.00           H 
ATOM   2644  CG  GLU   471      22.377  12.122   1.614  1.00  0.00           C 
ATOM   2645  HG2 GLU   471      21.969  12.575   0.710  1.00  0.00           H 
ATOM   2646  HG3 GLU   471      23.374  11.732   1.407  1.00  0.00           H 
ATOM   2647  CD  GLU   471      21.475  10.989   2.063  1.00  0.00           C 
ATOM   2648  OE1 GLU   471      21.973  10.061   2.738  1.00  0.00           O 
ATOM   2649  OE2 GLU   471      20.268  11.027   1.742  1.00  0.00           O 
ATOM   2650  C   GLU   471      21.393  14.984   4.051  1.00  0.00           C 
ATOM   2651  O   GLU   471      20.594  14.795   4.969  1.00  0.00           O 
ATOM   2652  N   LYS   472      22.359  15.898   4.112  1.00  0.00           N 
ATOM   2653  H   LYS   472      23.017  16.007   3.354  1.00  0.00           H 
ATOM   2654  CA  LYS   472      22.518  16.739   5.291  1.00  0.00           C 
ATOM   2655  HA  LYS   472      22.723  16.119   6.164  1.00  0.00           H 
ATOM   2656  CB  LYS   472      23.683  17.710   5.097  1.00  0.00           C 
ATOM   2657  HB2 LYS   472      23.543  18.193   4.130  1.00  0.00           H 
ATOM   2658  HB3 LYS   472      23.616  18.456   5.889  1.00  0.00           H 
ATOM   2659  CG  LYS   472      25.049  17.049   5.139  1.00  0.00           C 
ATOM   2660  HG2 LYS   472      24.970  16.121   5.706  1.00  0.00           H 
ATOM   2661  HG3 LYS   472      25.359  16.825   4.118  1.00  0.00           H 
ATOM   2662  CD  LYS   472      26.079  17.956   5.794  1.00  0.00           C 
ATOM   2663  HD2 LYS   472      26.153  18.874   5.211  1.00  0.00           H 
ATOM   2664  HD3 LYS   472      25.740  18.193   6.803  1.00  0.00           H 
ATOM   2665  CE  LYS   472      27.446  17.286   5.862  1.00  0.00           C 
ATOM   2666  HE2 LYS   472      28.177  18.035   6.166  1.00  0.00           H 
ATOM   2667  HE3 LYS   472      27.401  16.497   6.613  1.00  0.00           H 
ATOM   2668  NZ  LYS   472      27.850  16.700   4.548  1.00  0.00           N 
ATOM   2669  HZ1 LYS   472      27.892  17.431   3.852  1.00  0.00           H 
ATOM   2670  HZ2 LYS   472      28.758  16.268   4.637  1.00  0.00           H 
ATOM   2671  HZ3 LYS   472      27.173  16.006   4.267  1.00  0.00           H 
ATOM   2672  C   LYS   472      21.237  17.522   5.581  1.00  0.00           C 
ATOM   2673  O   LYS   472      20.795  17.606   6.723  1.00  0.00           O 
ATOM   2674  N   ASP   473      20.643  18.098   4.544  1.00  0.00           N 
ATOM   2675  H   ASP   473      21.034  18.027   3.616  1.00  0.00           H 
ATOM   2676  CA  ASP   473      19.420  18.865   4.720  1.00  0.00           C 
ATOM   2677  HA  ASP   473      19.607  19.707   5.386  1.00  0.00           H 
ATOM   2678  CB  ASP   473      18.924  19.404   3.379  1.00  0.00           C 
ATOM   2679  HB2 ASP   473      19.713  20.029   2.960  1.00  0.00           H 
ATOM   2680  HB3 ASP   473      18.740  18.559   2.715  1.00  0.00           H 
ATOM   2681  CG  ASP   473      17.654  20.221   3.521  1.00  0.00           C 
ATOM   2682  OD1 ASP   473      17.750  21.396   3.931  1.00  0.00           O 
ATOM   2683  OD2 ASP   473      16.560  19.687   3.231  1.00  0.00           O 
ATOM   2684  C   ASP   473      18.338  17.999   5.338  1.00  0.00           C 
ATOM   2685  O   ASP   473      17.641  18.416   6.264  1.00  0.00           O 
ATOM   2686  N   HIE   474      18.198  16.785   4.826  1.00  0.00           N 
ATOM   2687  H   HIE   474      18.774  16.470   4.059  1.00  0.00           H 
ATOM   2688  CA  HIE   474      17.185  15.882   5.343  1.00  0.00           C 
ATOM   2689  HA  HIE   474      16.201  16.342   5.252  1.00  0.00           H 
ATOM   2690  CB  HIE   474      17.184  14.576   4.567  1.00  0.00           C 
ATOM   2691  HB2 HIE   474      17.103  14.769   3.497  1.00  0.00           H 
ATOM   2692  HB3 HIE   474      18.099  14.019   4.766  1.00  0.00           H 
ATOM   2693  CG  HIE   474      16.047  13.674   4.926  1.00  0.00           C 
ATOM   2694  ND1 HIE   474      16.229  12.457   5.543  1.00  0.00           N 
ATOM   2695  CE1 HIE   474      15.054  11.884   5.733  1.00  0.00           C 
ATOM   2696  HE1 HIE   474      14.985  10.907   6.211  1.00  0.00           H 
ATOM   2697  NE2 HIE   474      14.117  12.686   5.262  1.00  0.00           N 
ATOM   2698  HE2 HIE   474      13.123  12.508   5.271  1.00  0.00           H 
ATOM   2699  CD2 HIE   474      14.711  13.814   4.751  1.00  0.00           C 
ATOM   2700  HD2 HIE   474      14.098  14.602   4.313  1.00  0.00           H 
ATOM   2701  C   HIE   474      17.404  15.573   6.815  1.00  0.00           C 
ATOM   2702  O   HIE   474      16.460  15.542   7.597  1.00  0.00           O 
ATOM   2703  N   ILE   475      18.654  15.327   7.185  1.00  0.00           N 
ATOM   2704  H   ILE   475      19.405  15.325   6.510  1.00  0.00           H 
ATOM   2705  CA  ILE   475      18.972  15.016   8.572  1.00  0.00           C 
ATOM   2706  HA  ILE   475      18.391  14.157   8.907  1.00  0.00           H 
ATOM   2707  CB  ILE   475      20.479  14.708   8.721  1.00  0.00           C 
ATOM   2708  HB  ILE   475      21.052  15.467   8.188  1.00  0.00           H 
ATOM   2709  CG2 ILE   475      20.876  14.712  10.192  1.00  0.00           C 
ATOM   2710 HG21 ILE   475      20.303  13.953  10.725  1.00  0.00           H 
ATOM   2711 HG22 ILE   475      21.940  14.494  10.282  1.00  0.00           H 
ATOM   2712 HG23 ILE   475      20.669  15.692  10.622  1.00  0.00           H 
ATOM   2713  CG1 ILE   475      20.786  13.341   8.095  1.00  0.00           C 
ATOM   2714 HG12 ILE   475      20.388  12.587   8.774  1.00  0.00           H 
ATOM   2715 HG13 ILE   475      20.246  13.299   7.149  1.00  0.00           H 
ATOM   2716  CD1 ILE   475      22.259  13.072   7.848  1.00  0.00           C 
ATOM   2717 HD11 ILE   475      22.800  13.113   8.793  1.00  0.00           H 
ATOM   2718 HD12 ILE   475      22.379  12.084   7.404  1.00  0.00           H 
ATOM   2719 HD13 ILE   475      22.658  13.825   7.169  1.00  0.00           H 
ATOM   2720  C   ILE   475      18.576  16.202   9.459  1.00  0.00           C 
ATOM   2721  O   ILE   475      17.928  16.039  10.485  1.00  0.00           O 
ATOM   2722  N   HIE   476      18.956  17.405   9.053  1.00  0.00           N 
ATOM   2723  H   HIE   476      19.541  17.529   8.239  1.00  0.00           H 
ATOM   2724  CA  HIE   476      18.621  18.576   9.846  1.00  0.00           C 
ATOM   2725  HA  HIE   476      18.934  18.434  10.880  1.00  0.00           H 
ATOM   2726  CB  HIE   476      19.342  19.797   9.282  1.00  0.00           C 
ATOM   2727  HB2 HIE   476      19.332  19.835   8.193  1.00  0.00           H 
ATOM   2728  HB3 HIE   476      18.857  20.688   9.680  1.00  0.00           H 
ATOM   2729  CG  HIE   476      20.777  19.868   9.700  1.00  0.00           C 
ATOM   2730  ND1 HIE   476      21.809  20.068   8.809  1.00  0.00           N 
ATOM   2731  CE1 HIE   476      22.960  20.027   9.457  1.00  0.00           C 
ATOM   2732  HE1 HIE   476      23.901  20.163   8.924  1.00  0.00           H 
ATOM   2733  NE2 HIE   476      22.712  19.810  10.735  1.00  0.00           N 
ATOM   2734  HE2 HIE   476      23.401  19.730  11.469  1.00  0.00           H 
ATOM   2735  CD2 HIE   476      21.355  19.708  10.915  1.00  0.00           C 
ATOM   2736  HD2 HIE   476      20.949  19.529  11.911  1.00  0.00           H 
ATOM   2737  C   HIE   476      17.120  18.811   9.948  1.00  0.00           C 
ATOM   2738  O   HIE   476      16.637  19.336  10.952  1.00  0.00           O 
ATOM   2739  N   ARG   477      16.373  18.395   8.929  1.00  0.00           N 
ATOM   2740  H   ARG   477      16.789  17.977   8.109  1.00  0.00           H 
ATOM   2741  CA  ARG   477      14.928  18.571   8.957  1.00  0.00           C 
ATOM   2742  HA  ARG   477      14.684  19.576   9.300  1.00  0.00           H 
ATOM   2743  CB  ARG   477      14.341  18.376   7.558  1.00  0.00           C 
ATOM   2744  HB2 ARG   477      14.892  17.568   7.078  1.00  0.00           H 
ATOM   2745  HB3 ARG   477      13.297  18.084   7.675  1.00  0.00           H 
ATOM   2746  CG  ARG   477      14.424  19.626   6.698  1.00  0.00           C 
ATOM   2747  HG2 ARG   477      13.974  20.452   7.248  1.00  0.00           H 
ATOM   2748  HG3 ARG   477      15.475  19.845   6.510  1.00  0.00           H 
ATOM   2749  CD  ARG   477      13.698  19.445   5.370  1.00  0.00           C 
ATOM   2750  HD2 ARG   477      13.927  18.459   4.965  1.00  0.00           H 
ATOM   2751  HD3 ARG   477      12.623  19.530   5.532  1.00  0.00           H 
ATOM   2752  NE  ARG   477      14.107  20.456   4.399  1.00  0.00           N 
ATOM   2753  HE  ARG   477      14.779  20.177   3.699  1.00  0.00           H 
ATOM   2754  CZ  ARG   477      13.647  21.705   4.376  1.00  0.00           C 
ATOM   2755  NH1 ARG   477      12.756  22.106   5.274  1.00  0.00           N 
ATOM   2756 HH11 ARG   477      12.426  21.460   5.977  1.00  0.00           H 
ATOM   2757 HH12 ARG   477      12.412  23.055   5.250  1.00  0.00           H 
ATOM   2758  NH2 ARG   477      14.086  22.558   3.458  1.00  0.00           N 
ATOM   2759 HH21 ARG   477      14.769  22.256   2.778  1.00  0.00           H 
ATOM   2760 HH22 ARG   477      13.735  23.505   3.444  1.00  0.00           H 
ATOM   2761  C   ARG   477      14.310  17.582   9.932  1.00  0.00           C 
ATOM   2762  O   ARG   477      13.360  17.904  10.650  1.00  0.00           O 
ATOM   2763  N   VAL   478      14.862  16.375   9.973  1.00  0.00           N 
ATOM   2764  H   VAL   478      15.625  16.122   9.361  1.00  0.00           H 
ATOM   2765  CA  VAL   478      14.350  15.369  10.886  1.00  0.00           C 
ATOM   2766  HA  VAL   478      13.264  15.313  10.817  1.00  0.00           H 
ATOM   2767  CB  VAL   478      14.937  13.976  10.575  1.00  0.00           C 
ATOM   2768  HB  VAL   478      16.025  14.031  10.597  1.00  0.00           H 
ATOM   2769  CG1 VAL   478      14.461  12.974  11.608  1.00  0.00           C 
ATOM   2770 HG11 VAL   478      13.373  12.918  11.586  1.00  0.00           H 
ATOM   2771 HG12 VAL   478      14.879  11.993  11.383  1.00  0.00           H 
ATOM   2772 HG13 VAL   478      14.789  13.289  12.599  1.00  0.00           H 
ATOM   2773  CG2 VAL   478      14.505  13.529   9.169  1.00  0.00           C 
ATOM   2774 HG21 VAL   478      14.868  14.245   8.432  1.00  0.00           H 
ATOM   2775 HG22 VAL   478      14.923  12.545   8.956  1.00  0.00           H 
ATOM   2776 HG23 VAL   478      13.417  13.480   9.121  1.00  0.00           H 
ATOM   2777  C   VAL   478      14.695  15.774  12.316  1.00  0.00           C 
ATOM   2778  O   VAL   478      13.860  15.677  13.221  1.00  0.00           O 
ATOM   2779  N   LEU   479      15.929  16.232  12.516  1.00  0.00           N 
ATOM   2780  H   LEU   479      16.594  16.273  11.757  1.00  0.00           H 
ATOM   2781  CA  LEU   479      16.360  16.674  13.836  1.00  0.00           C 
ATOM   2782  HA  LEU   479      16.327  15.838  14.535  1.00  0.00           H 
ATOM   2783  CB  LEU   479      17.799  17.210  13.780  1.00  0.00           C 
ATOM   2784  HB2 LEU   479      17.860  17.735  12.827  1.00  0.00           H 
ATOM   2785  HB3 LEU   479      17.924  17.922  14.596  1.00  0.00           H 
ATOM   2786  CG  LEU   479      18.908  16.151  13.852  1.00  0.00           C 
ATOM   2787  HG  LEU   479      18.655  15.313  13.203  1.00  0.00           H 
ATOM   2788  CD1 LEU   479      20.230  16.770  13.394  1.00  0.00           C 
ATOM   2789 HD11 LEU   479      20.484  17.608  14.043  1.00  0.00           H 
ATOM   2790 HD12 LEU   479      21.020  16.020  13.444  1.00  0.00           H 
ATOM   2791 HD13 LEU   479      20.130  17.124  12.368  1.00  0.00           H 
ATOM   2792  CD2 LEU   479      19.028  15.602  15.277  1.00  0.00           C 
ATOM   2793 HD21 LEU   479      18.083  15.147  15.572  1.00  0.00           H 
ATOM   2794 HD22 LEU   479      19.818  14.852  15.313  1.00  0.00           H 
ATOM   2795 HD23 LEU   479      19.269  16.416  15.961  1.00  0.00           H 
ATOM   2796  C   LEU   479      15.410  17.776  14.312  1.00  0.00           C 
ATOM   2797  O   LEU   479      14.994  17.784  15.469  1.00  0.00           O 
ATOM   2798  N   ASP   480      15.077  18.703  13.416  1.00  0.00           N 
ATOM   2799  H   ASP   480      15.459  18.660  12.482  1.00  0.00           H 
ATOM   2800  CA  ASP   480      14.163  19.800  13.742  1.00  0.00           C 
ATOM   2801  HA  ASP   480      14.582  20.395  14.554  1.00  0.00           H 
ATOM   2802  CB  ASP   480      13.944  20.712  12.528  1.00  0.00           C 
ATOM   2803  HB2 ASP   480      13.890  20.076  11.644  1.00  0.00           H 
ATOM   2804  HB3 ASP   480      12.992  21.225  12.665  1.00  0.00           H 
ATOM   2805  CG  ASP   480      15.055  21.743  12.345  1.00  0.00           C 
ATOM   2806  OD1 ASP   480      15.860  21.951  13.274  1.00  0.00           O 
ATOM   2807  OD2 ASP   480      15.120  22.353  11.257  1.00  0.00           O 
ATOM   2808  C   ASP   480      12.818  19.221  14.174  1.00  0.00           C 
ATOM   2809  O   ASP   480      12.185  19.724  15.105  1.00  0.00           O 
ATOM   2810  N   LYS   481      12.379  18.161  13.498  1.00  0.00           N 
ATOM   2811  H   LYS   481      12.896  17.797  12.710  1.00  0.00           H 
ATOM   2812  CA  LYS   481      11.107  17.536  13.839  1.00  0.00           C 
ATOM   2813  HA  LYS   481      10.336  18.306  13.866  1.00  0.00           H 
ATOM   2814  CB  LYS   481      10.719  16.490  12.784  1.00  0.00           C 
ATOM   2815  HB2 LYS   481      10.649  16.968  11.807  1.00  0.00           H 
ATOM   2816  HB3 LYS   481      11.477  15.707  12.752  1.00  0.00           H 
ATOM   2817  CG  LYS   481       9.371  15.877  13.148  1.00  0.00           C 
ATOM   2818  HG2 LYS   481       9.440  15.399  14.125  1.00  0.00           H 
ATOM   2819  HG3 LYS   481       8.612  16.659  13.179  1.00  0.00           H 
ATOM   2820  CD  LYS   481       8.985  14.838  12.100  1.00  0.00           C 
ATOM   2821  HD2 LYS   481       8.915  15.316  11.122  1.00  0.00           H 
ATOM   2822  HD3 LYS   481       9.743  14.056  12.068  1.00  0.00           H 
ATOM   2823  CE  LYS   481       7.637  14.226  12.463  1.00  0.00           C 
ATOM   2824  HE2 LYS   481       7.706  13.747  13.440  1.00  0.00           H 
ATOM   2825  HE3 LYS   481       6.879  15.008  12.495  1.00  0.00           H 
ATOM   2826  NZ  LYS   481       7.266  13.224  11.453  1.00  0.00           N 
ATOM   2827  HZ1 LYS   481       7.968  12.499  11.424  1.00  0.00           H 
ATOM   2828  HZ2 LYS   481       6.373  12.818  11.694  1.00  0.00           H 
ATOM   2829  HZ3 LYS   481       7.201  13.667  10.548  1.00  0.00           H 
ATOM   2830  C   LYS   481      11.163  16.895  15.224  1.00  0.00           C 
ATOM   2831  O   LYS   481      10.166  16.870  15.942  1.00  0.00           O 
ATOM   2832  N   ILE   482      12.327  16.378  15.607  1.00  0.00           N 
ATOM   2833  H   ILE   482      13.129  16.367  14.993  1.00  0.00           H 
ATOM   2834  CA  ILE   482      12.456  15.764  16.922  1.00  0.00           C 
ATOM   2835  HA  ILE   482      11.587  15.135  17.118  1.00  0.00           H 
ATOM   2836  CB  ILE   482      13.742  14.913  17.028  1.00  0.00           C 
ATOM   2837  HB  ILE   482      14.606  15.541  16.811  1.00  0.00           H 
ATOM   2838  CG2 ILE   482      13.874  14.337  18.431  1.00  0.00           C 
ATOM   2839 HG21 ILE   482      13.011  13.709  18.649  1.00  0.00           H 
ATOM   2840 HG22 ILE   482      14.783  13.739  18.495  1.00  0.00           H 
ATOM   2841 HG23 ILE   482      13.923  15.150  19.155  1.00  0.00           H 
ATOM   2842  CG1 ILE   482      13.696  13.785  15.994  1.00  0.00           C 
ATOM   2843 HG12 ILE   482      12.867  13.132  16.267  1.00  0.00           H 
ATOM   2844 HG13 ILE   482      13.493  14.244  15.027  1.00  0.00           H 
ATOM   2845  CD1 ILE   482      14.977  12.968  15.908  1.00  0.00           C 
ATOM   2846 HD11 ILE   482      15.181  12.508  16.875  1.00  0.00           H 
ATOM   2847 HD12 ILE   482      14.862  12.190  15.153  1.00  0.00           H 
ATOM   2848 HD13 ILE   482      15.807  13.620  15.634  1.00  0.00           H 
ATOM   2849  C   ILE   482      12.454  16.853  17.992  1.00  0.00           C 
ATOM   2850  O   ILE   482      11.942  16.649  19.094  1.00  0.00           O 
ATOM   2851  N   THR   483      13.026  18.012  17.679  1.00  0.00           N 
ATOM   2852  H   THR   483      13.461  18.167  16.781  1.00  0.00           H 
ATOM   2853  CA  THR   483      13.022  19.108  18.645  1.00  0.00           C 
ATOM   2854  HA  THR   483      13.515  18.779  19.560  1.00  0.00           H 
ATOM   2855  CB  THR   483      13.756  20.350  18.110  1.00  0.00           C 
ATOM   2856  HB  THR   483      13.251  20.705  17.212  1.00  0.00           H 
ATOM   2857  CG2 THR   483      13.755  21.451  19.161  1.00  0.00           C 
ATOM   2858 HG21 THR   483      14.260  21.097  20.060  1.00  0.00           H 
ATOM   2859 HG22 THR   483      14.277  22.325  18.772  1.00  0.00           H 
ATOM   2860 HG23 THR   483      12.727  21.720  19.405  1.00  0.00           H 
ATOM   2861  OG1 THR   483      15.111  20.011  17.789  1.00  0.00           O 
ATOM   2862  HG1 THR   483      15.565  20.788  17.456  1.00  0.00           H 
ATOM   2863  C   THR   483      11.559  19.483  18.920  1.00  0.00           C 
ATOM   2864  O   THR   483      11.146  19.600  20.071  1.00  0.00           O 
ATOM   2865  N   ASP   484      10.785  19.657  17.851  1.00  0.00           N 
ATOM   2866  H   ASP   484      11.179  19.549  16.927  1.00  0.00           H 
ATOM   2867  CA  ASP   484       9.369  20.003  17.965  1.00  0.00           C 
ATOM   2868  HA  ASP   484       9.266  20.993  18.409  1.00  0.00           H 
ATOM   2869  CB  ASP   484       8.707  20.014  16.591  1.00  0.00           C 
ATOM   2870  HB2 ASP   484       8.862  19.033  16.141  1.00  0.00           H 
ATOM   2871  HB3 ASP   484       7.640  20.184  16.732  1.00  0.00           H 
ATOM   2872  CG  ASP   484       9.270  21.080  15.680  1.00  0.00           C 
ATOM   2873  OD1 ASP   484       9.871  22.045  16.199  1.00  0.00           O 
ATOM   2874  OD2 ASP   484       9.106  20.952  14.445  1.00  0.00           O 
ATOM   2875  C   ASP   484       8.658  18.985  18.840  1.00  0.00           C 
ATOM   2876  O   ASP   484       7.830  19.339  19.674  1.00  0.00           O 
ATOM   2877  N   THR   485       8.998  17.715  18.647  1.00  0.00           N 
ATOM   2878  H   THR   485       9.660  17.477  17.922  1.00  0.00           H 
ATOM   2879  CA  THR   485       8.397  16.635  19.414  1.00  0.00           C 
ATOM   2880  HA  THR   485       7.311  16.679  19.333  1.00  0.00           H 
ATOM   2881  CB  THR   485       8.875  15.268  18.886  1.00  0.00           C 
ATOM   2882  HB  THR   485       9.965  15.251  18.892  1.00  0.00           H 
ATOM   2883  CG2 THR   485       8.347  14.138  19.753  1.00  0.00           C 
ATOM   2884 HG21 THR   485       7.257  14.154  19.748  1.00  0.00           H 
ATOM   2885 HG22 THR   485       8.698  13.184  19.360  1.00  0.00           H 
ATOM   2886 HG23 THR   485       8.707  14.264  20.774  1.00  0.00           H 
ATOM   2887  OG1 THR   485       8.401  15.093  17.542  1.00  0.00           O 
ATOM   2888  HG1 THR   485       8.695  14.243  17.207  1.00  0.00           H 
ATOM   2889  C   THR   485       8.709  16.756  20.904  1.00  0.00           C 
ATOM   2890  O   THR   485       7.819  16.596  21.745  1.00  0.00           O 
ATOM   2891  N   LEU   486       9.966  17.046  21.229  1.00  0.00           N 
ATOM   2892  H   LEU   486      10.671  17.149  20.514  1.00  0.00           H 
ATOM   2893  CA  LEU   486      10.368  17.192  22.621  1.00  0.00           C 
ATOM   2894  HA  LEU   486      10.132  16.281  23.171  1.00  0.00           H 
ATOM   2895  CB  LEU   486      11.880  17.449  22.721  1.00  0.00           C 
ATOM   2896  HB2 LEU   486      12.122  18.047  21.842  1.00  0.00           H 
ATOM   2897  HB3 LEU   486      12.048  18.041  23.620  1.00  0.00           H 
ATOM   2898  CG  LEU   486      12.777  16.202  22.754  1.00  0.00           C 
ATOM   2899  HG  LEU   486      12.466  15.509  21.972  1.00  0.00           H 
ATOM   2900  CD1 LEU   486      14.232  16.614  22.521  1.00  0.00           C 
ATOM   2901 HD11 LEU   486      14.544  17.306  23.303  1.00  0.00           H 
ATOM   2902 HD12 LEU   486      14.869  15.730  22.544  1.00  0.00           H 
ATOM   2903 HD13 LEU   486      14.321  17.100  21.549  1.00  0.00           H 
ATOM   2904  CD2 LEU   486      12.635  15.482  24.105  1.00  0.00           C 
ATOM   2905 HD21 LEU   486      11.598  15.179  24.249  1.00  0.00           H 
ATOM   2906 HD22 LEU   486      13.275  14.600  24.116  1.00  0.00           H 
ATOM   2907 HD23 LEU   486      12.931  16.156  24.909  1.00  0.00           H 
ATOM   2908  C   LEU   486       9.597  18.348  23.256  1.00  0.00           C 
ATOM   2909  O   LEU   486       9.078  18.224  24.363  1.00  0.00           O 
ATOM   2910  N   ILE   487       9.512  19.468  22.548  1.00  0.00           N 
ATOM   2911  H   ILE   487       9.967  19.549  21.650  1.00  0.00           H 
ATOM   2912  CA  ILE   487       8.787  20.625  23.063  1.00  0.00           C 
ATOM   2913  HA  ILE   487       9.193  20.906  24.035  1.00  0.00           H 
ATOM   2914  CB  ILE   487       8.889  21.826  22.095  1.00  0.00           C 
ATOM   2915  HB  ILE   487       8.730  21.476  21.075  1.00  0.00           H 
ATOM   2916  CG2 ILE   487       7.833  22.884  22.443  1.00  0.00           C 
ATOM   2917 HG21 ILE   487       7.992  23.235  23.462  1.00  0.00           H 
ATOM   2918 HG22 ILE   487       7.918  23.723  21.753  1.00  0.00           H 
ATOM   2919 HG23 ILE   487       6.838  22.446  22.361  1.00  0.00           H 
ATOM   2920  CG1 ILE   487      10.291  22.443  22.181  1.00  0.00           C 
ATOM   2921 HG12 ILE   487      11.002  21.653  21.941  1.00  0.00           H 
ATOM   2922 HG13 ILE   487      10.344  23.222  21.420  1.00  0.00           H 
ATOM   2923  CD1 ILE   487      10.634  23.040  23.544  1.00  0.00           C 
ATOM   2924 HD11 ILE   487      10.582  22.262  24.306  1.00  0.00           H 
ATOM   2925 HD12 ILE   487      11.642  23.454  23.517  1.00  0.00           H 
ATOM   2926 HD13 ILE   487       9.923  23.831  23.784  1.00  0.00           H 
ATOM   2927  C   ILE   487       7.315  20.258  23.276  1.00  0.00           C 
ATOM   2928  O   ILE   487       6.709  20.629  24.281  1.00  0.00           O 
ATOM   2929  N   HIE   488       6.749  19.520  22.327  1.00  0.00           N 
ATOM   2930  H   HIE   488       7.273  19.252  21.506  1.00  0.00           H 
ATOM   2931  CA  HIE   488       5.357  19.096  22.428  1.00  0.00           C 
ATOM   2932  HA  HIE   488       4.707  19.968  22.492  1.00  0.00           H 
ATOM   2933  CB  HIE   488       4.962  18.282  21.197  1.00  0.00           C 
ATOM   2934  HB2 HIE   488       4.937  18.920  20.314  1.00  0.00           H 
ATOM   2935  HB3 HIE   488       5.675  17.473  21.040  1.00  0.00           H 
ATOM   2936  CG  HIE   488       3.612  17.648  21.305  1.00  0.00           C 
ATOM   2937  ND1 HIE   488       3.440  16.299  21.533  1.00  0.00           N 
ATOM   2938  CE1 HIE   488       2.149  16.023  21.577  1.00  0.00           C 
ATOM   2939  HE1 HIE   488       1.805  15.003  21.749  1.00  0.00           H 
ATOM   2940  NE2 HIE   488       1.477  17.144  21.386  1.00  0.00           N 
ATOM   2941  HE2 HIE   488       0.472  17.238  21.368  1.00  0.00           H 
ATOM   2942  CD2 HIE   488       2.369  18.176  21.214  1.00  0.00           C 
ATOM   2943  HD2 HIE   488       2.004  19.189  21.043  1.00  0.00           H 
ATOM   2944  C   HIE   488       5.154  18.254  23.685  1.00  0.00           C 
ATOM   2945  O   HIE   488       4.233  18.498  24.466  1.00  0.00           O 
ATOM   2946  N   LEU   489       6.022  17.267  23.880  1.00  0.00           N 
ATOM   2947  H   LEU   489       6.750  17.088  23.203  1.00  0.00           H 
ATOM   2948  CA  LEU   489       5.936  16.399  25.048  1.00  0.00           C 
ATOM   2949  HA  LEU   489       4.995  15.849  25.033  1.00  0.00           H 
ATOM   2950  CB  LEU   489       7.087  15.396  25.049  1.00  0.00           C 
ATOM   2951  HB2 LEU   489       7.975  15.983  24.813  1.00  0.00           H 
ATOM   2952  HB3 LEU   489       7.174  14.997  26.060  1.00  0.00           H 
ATOM   2953  CG  LEU   489       6.961  14.242  24.056  1.00  0.00           C 
ATOM   2954  HG  LEU   489       6.754  14.638  23.062  1.00  0.00           H 
ATOM   2955  CD1 LEU   489       8.259  13.457  24.027  1.00  0.00           C 
ATOM   2956 HD11 LEU   489       8.467  13.060  25.021  1.00  0.00           H 
ATOM   2957 HD12 LEU   489       8.170  12.633  23.319  1.00  0.00           H 
ATOM   2958 HD13 LEU   489       9.074  14.113  23.721  1.00  0.00           H 
ATOM   2959  CD2 LEU   489       5.799  13.345  24.459  1.00  0.00           C 
ATOM   2960 HD21 LEU   489       4.876  13.924  24.460  1.00  0.00           H 
ATOM   2961 HD22 LEU   489       5.711  12.523  23.749  1.00  0.00           H 
ATOM   2962 HD23 LEU   489       5.977  12.945  25.457  1.00  0.00           H 
ATOM   2963  C   LEU   489       5.972  17.204  26.339  1.00  0.00           C 
ATOM   2964  O   LEU   489       5.267  16.890  27.297  1.00  0.00           O 
ATOM   2965  N   MET   490       6.798  18.246  26.353  1.00  0.00           N 
ATOM   2966  H   MET   490       7.377  18.437  25.548  1.00  0.00           H 
ATOM   2967  CA  MET   490       6.939  19.102  27.523  1.00  0.00           C 
ATOM   2968  HA  MET   490       7.017  18.495  28.425  1.00  0.00           H 
ATOM   2969  CB  MET   490       8.207  19.953  27.395  1.00  0.00           C 
ATOM   2970  HB2 MET   490       8.207  20.387  26.395  1.00  0.00           H 
ATOM   2971  HB3 MET   490       8.140  20.749  28.136  1.00  0.00           H 
ATOM   2972  CG  MET   490       9.495  19.169  27.608  1.00  0.00           C 
ATOM   2973  HG2 MET   490       9.550  18.894  28.661  1.00  0.00           H 
ATOM   2974  HG3 MET   490       9.443  18.266  27.000  1.00  0.00           H 
ATOM   2975  SD  MET   490      10.978  20.104  27.158  1.00  0.00           S 
ATOM   2976  CE  MET   490      12.178  18.774  27.055  1.00  0.00           C 
ATOM   2977  HE1 MET   490      11.863  18.057  26.297  1.00  0.00           H 
ATOM   2978  HE2 MET   490      13.152  19.183  26.785  1.00  0.00           H 
ATOM   2979  HE3 MET   490      12.250  18.273  28.020  1.00  0.00           H 
ATOM   2980  C   MET   490       5.718  20.004  27.717  1.00  0.00           C 
ATOM   2981  O   MET   490       5.296  20.259  28.847  1.00  0.00           O 
ATOM   2982  N   ALA   491       5.161  20.496  26.615  1.00  0.00           N 
ATOM   2983  H   ALA   491       5.545  20.292  25.703  1.00  0.00           H 
ATOM   2984  CA  ALA   491       3.983  21.350  26.693  1.00  0.00           C 
ATOM   2985  HA  ALA   491       4.124  22.198  27.364  1.00  0.00           H 
ATOM   2986  CB  ALA   491       3.622  21.878  25.311  1.00  0.00           C 
ATOM   2987  HB1 ALA   491       3.468  21.041  24.630  1.00  0.00           H 
ATOM   2988  HB2 ALA   491       2.707  22.467  25.374  1.00  0.00           H 
ATOM   2989  HB3 ALA   491       4.432  22.505  24.938  1.00  0.00           H 
ATOM   2990  C   ALA   491       2.841  20.510  27.251  1.00  0.00           C 
ATOM   2991  O   ALA   491       2.073  20.968  28.095  1.00  0.00           O 
ATOM   2992  N   LYS   492       2.753  19.268  26.784  1.00  0.00           N 
ATOM   2993  H   LYS   492       3.409  18.950  26.085  1.00  0.00           H 
ATOM   2994  CA  LYS   492       1.712  18.350  27.222  1.00  0.00           C 
ATOM   2995  HA  LYS   492       0.732  18.805  27.079  1.00  0.00           H 
ATOM   2996  CB  LYS   492       1.772  17.053  26.411  1.00  0.00           C 
ATOM   2997  HB2 LYS   492       2.825  16.812  26.268  1.00  0.00           H 
ATOM   2998  HB3 LYS   492       1.300  16.276  27.012  1.00  0.00           H 
ATOM   2999  CG  LYS   492       1.086  17.135  25.063  1.00  0.00           C 
ATOM   3000  HG2 LYS   492       0.647  18.127  24.958  1.00  0.00           H 
ATOM   3001  HG3 LYS   492       1.834  16.985  24.284  1.00  0.00           H 
ATOM   3002  CD  LYS   492      -0.001  16.084  24.929  1.00  0.00           C 
ATOM   3003  HD2 LYS   492       0.465  15.127  24.694  1.00  0.00           H 
ATOM   3004  HD3 LYS   492      -0.530  16.006  25.879  1.00  0.00           H 
ATOM   3005  CE  LYS   492      -0.988  16.453  23.826  1.00  0.00           C 
ATOM   3006  HE2 LYS   492      -1.887  16.853  24.296  1.00  0.00           H 
ATOM   3007  HE3 LYS   492      -0.530  17.223  23.206  1.00  0.00           H 
ATOM   3008  NZ  LYS   492      -1.351  15.281  22.976  1.00  0.00           N 
ATOM   3009  HZ1 LYS   492      -1.776  14.567  23.550  1.00  0.00           H 
ATOM   3010  HZ2 LYS   492      -2.004  15.572  22.262  1.00  0.00           H 
ATOM   3011  HZ3 LYS   492      -0.519  14.911  22.540  1.00  0.00           H 
ATOM   3012  C   LYS   492       1.842  18.024  28.701  1.00  0.00           C 
ATOM   3013  O   LYS   492       0.845  17.784  29.379  1.00  0.00           O 
ATOM   3014  N   ALA   493       3.072  18.012  29.199  1.00  0.00           N 
ATOM   3015  H   ALA   493       3.866  18.180  28.598  1.00  0.00           H 
ATOM   3016  CA  ALA   493       3.319  17.709  30.599  1.00  0.00           C 
ATOM   3017  HA  ALA   493       2.688  16.872  30.898  1.00  0.00           H 
ATOM   3018  CB  ALA   493       4.776  17.314  30.794  1.00  0.00           C 
ATOM   3019  HB1 ALA   493       5.420  18.145  30.507  1.00  0.00           H 
ATOM   3020  HB2 ALA   493       4.949  17.066  31.841  1.00  0.00           H 
ATOM   3021  HB3 ALA   493       5.004  16.448  30.173  1.00  0.00           H 
ATOM   3022  C   ALA   493       2.972  18.892  31.499  1.00  0.00           C 
ATOM   3023  O   ALA   493       3.087  18.801  32.721  1.00  0.00           O 
ATOM   3024  N   GLY   494       2.565  20.006  30.894  1.00  0.00           N 
ATOM   3025  H   GLY   494       2.504  20.061  29.887  1.00  0.00           H 
ATOM   3026  CA  GLY   494       2.197  21.177  31.672  1.00  0.00           C 
ATOM   3027  HA2 GLY   494       1.442  21.712  31.096  1.00  0.00           H 
ATOM   3028  HA3 GLY   494       1.755  20.812  32.599  1.00  0.00           H 
ATOM   3029  C   GLY   494       3.330  22.130  32.007  1.00  0.00           C 
ATOM   3030  O   GLY   494       3.217  22.937  32.926  1.00  0.00           O 
ATOM   3031  N   LEU   495       4.436  22.040  31.278  1.00  0.00           N 
ATOM   3032  H   LEU   495       4.525  21.359  30.537  1.00  0.00           H 
ATOM   3033  CA  LEU   495       5.556  22.934  31.532  1.00  0.00           C 
ATOM   3034  HA  LEU   495       5.669  23.090  32.605  1.00  0.00           H 
ATOM   3035  CB  LEU   495       6.853  22.332  30.986  1.00  0.00           C 
ATOM   3036  HB2 LEU   495       6.537  21.735  30.131  1.00  0.00           H 
ATOM   3037  HB3 LEU   495       7.457  23.171  30.640  1.00  0.00           H 
ATOM   3038  CG  LEU   495       7.682  21.464  31.936  1.00  0.00           C 
ATOM   3039  HG  LEU   495       7.879  22.014  32.856  1.00  0.00           H 
ATOM   3040  CD1 LEU   495       6.913  20.205  32.257  1.00  0.00           C 
ATOM   3041 HD11 LEU   495       6.716  19.654  31.337  1.00  0.00           H 
ATOM   3042 HD12 LEU   495       7.499  19.583  32.934  1.00  0.00           H 
ATOM   3043 HD13 LEU   495       5.968  20.467  32.732  1.00  0.00           H 
ATOM   3044  CD2 LEU   495       9.028  21.115  31.289  1.00  0.00           C 
ATOM   3045 HD21 LEU   495       9.576  22.032  31.072  1.00  0.00           H 
ATOM   3046 HD22 LEU   495       9.611  20.497  31.972  1.00  0.00           H 
ATOM   3047 HD23 LEU   495       8.855  20.567  30.363  1.00  0.00           H 
ATOM   3048  C   LEU   495       5.282  24.260  30.837  1.00  0.00           C 
ATOM   3049  O   LEU   495       4.670  24.291  29.767  1.00  0.00           O 
ATOM   3050  N   THR   496       5.725  25.355  31.443  1.00  0.00           N 
ATOM   3051  H   THR   496       6.222  25.296  32.320  1.00  0.00           H 
ATOM   3052  CA  THR   496       5.536  26.671  30.842  1.00  0.00           C 
ATOM   3053  HA  THR   496       4.501  26.785  30.520  1.00  0.00           H 
ATOM   3054  CB  THR   496       5.867  27.791  31.832  1.00  0.00           C 
ATOM   3055  HB  THR   496       5.744  28.753  31.334  1.00  0.00           H 
ATOM   3056  CG2 THR   496       4.945  27.724  33.038  1.00  0.00           C 
ATOM   3057 HG21 THR   496       5.068  26.763  33.537  1.00  0.00           H 
ATOM   3058 HG22 THR   496       5.194  28.527  33.732  1.00  0.00           H 
ATOM   3059 HG23 THR   496       3.911  27.834  32.712  1.00  0.00           H 
ATOM   3060  OG1 THR   496       7.229  27.655  32.259  1.00  0.00           O 
ATOM   3061  HG1 THR   496       7.441  28.356  32.880  1.00  0.00           H 
ATOM   3062  C   THR   496       6.489  26.795  29.658  1.00  0.00           C 
ATOM   3063  O   THR   496       7.400  25.982  29.503  1.00  0.00           O 
ATOM   3064  N   LEU   497       6.285  27.815  28.831  1.00  0.00           N 
ATOM   3065  H   LEU   497       5.512  28.448  28.980  1.00  0.00           H 
ATOM   3066  CA  LEU   497       7.141  28.030  27.669  1.00  0.00           C 
ATOM   3067  HA  LEU   497       7.058  27.184  26.987  1.00  0.00           H 
ATOM   3068  CB  LEU   497       6.723  29.300  26.925  1.00  0.00           C 
ATOM   3069  HB2 LEU   497       6.082  29.831  27.629  1.00  0.00           H 
ATOM   3070  HB3 LEU   497       7.625  29.884  26.744  1.00  0.00           H 
ATOM   3071  CG  LEU   497       5.972  29.097  25.604  1.00  0.00           C 
ATOM   3072  HG  LEU   497       4.965  28.734  25.808  1.00  0.00           H 
ATOM   3073  CD1 LEU   497       5.892  30.426  24.862  1.00  0.00           C 
ATOM   3074 HD11 LEU   497       6.899  30.790  24.657  1.00  0.00           H 
ATOM   3075 HD12 LEU   497       5.359  30.286  23.922  1.00  0.00           H 
ATOM   3076 HD13 LEU   497       5.361  31.154  25.476  1.00  0.00           H 
ATOM   3077  CD2 LEU   497       6.676  28.046  24.754  1.00  0.00           C 
ATOM   3078 HD21 LEU   497       6.706  27.101  25.296  1.00  0.00           H 
ATOM   3079 HD22 LEU   497       6.133  27.911  23.819  1.00  0.00           H 
ATOM   3080 HD23 LEU   497       7.693  28.374  24.539  1.00  0.00           H 
ATOM   3081  C   LEU   497       8.605  28.139  28.084  1.00  0.00           C 
ATOM   3082  O   LEU   497       9.475  27.504  27.486  1.00  0.00           O 
ATOM   3083  N   GLN   498       8.873  28.941  29.110  1.00  0.00           N 
ATOM   3084  H   GLN   498       8.133  29.466  29.554  1.00  0.00           H 
ATOM   3085  CA  GLN   498      10.233  29.113  29.601  1.00  0.00           C 
ATOM   3086  HA  GLN   498      10.883  29.443  28.791  1.00  0.00           H 
ATOM   3087  CB  GLN   498      10.260  30.162  30.706  1.00  0.00           C 
ATOM   3088  HB2 GLN   498       9.999  31.116  30.248  1.00  0.00           H 
ATOM   3089  HB3 GLN   498       9.493  29.885  31.429  1.00  0.00           H 
ATOM   3090  CG  GLN   498      11.595  30.288  31.410  1.00  0.00           C 
ATOM   3091  HG2 GLN   498      11.884  29.311  31.797  1.00  0.00           H 
ATOM   3092  HG3 GLN   498      12.343  30.631  30.695  1.00  0.00           H 
ATOM   3093  CD  GLN   498      11.542  31.269  32.564  1.00  0.00           C 
ATOM   3094  OE1 GLN   498      10.584  31.279  33.335  1.00  0.00           O 
ATOM   3095  NE2 GLN   498      12.568  32.099  32.688  1.00  0.00           N 
ATOM   3096 HE21 GLN   498      12.581  32.772  33.441  1.00  0.00           H 
ATOM   3097 HE22 GLN   498      13.332  32.054  32.029  1.00  0.00           H 
ATOM   3098  C   GLN   498      10.787  27.789  30.130  1.00  0.00           C 
ATOM   3099  O   GLN   498      11.938  27.441  29.870  1.00  0.00           O 
ATOM   3100  N   GLN   499       9.967  27.056  30.878  1.00  0.00           N 
ATOM   3101  H   GLN   499       9.034  27.381  31.086  1.00  0.00           H 
ATOM   3102  CA  GLN   499      10.388  25.768  31.422  1.00  0.00           C 
ATOM   3103  HA  GLN   499      11.302  25.896  32.002  1.00  0.00           H 
ATOM   3104  CB  GLN   499       9.309  25.187  32.334  1.00  0.00           C 
ATOM   3105  HB2 GLN   499       8.366  25.287  31.797  1.00  0.00           H 
ATOM   3106  HB3 GLN   499       9.546  24.130  32.457  1.00  0.00           H 
ATOM   3107  CG  GLN   499       9.185  25.841  33.703  1.00  0.00           C 
ATOM   3108  HG2 GLN   499      10.118  25.722  34.254  1.00  0.00           H 
ATOM   3109  HG3 GLN   499       8.975  26.902  33.569  1.00  0.00           H 
ATOM   3110  CD  GLN   499       8.060  25.223  34.514  1.00  0.00           C 
ATOM   3111  OE1 GLN   499       7.032  24.832  33.961  1.00  0.00           O 
ATOM   3112  NE2 GLN   499       8.253  25.121  35.827  1.00  0.00           N 
ATOM   3113 HE21 GLN   499       7.534  24.717  36.410  1.00  0.00           H 
ATOM   3114 HE22 GLN   499       9.117  25.448  36.234  1.00  0.00           H 
ATOM   3115  C   GLN   499      10.651  24.782  30.283  1.00  0.00           C 
ATOM   3116  O   GLN   499      11.430  23.835  30.431  1.00  0.00           O 
ATOM   3117  N   GLN   500       9.980  24.998  29.158  1.00  0.00           N 
ATOM   3118  H   GLN   500       9.326  25.766  29.104  1.00  0.00           H 
ATOM   3119  CA  GLN   500      10.135  24.137  27.989  1.00  0.00           C 
ATOM   3120  HA  GLN   500      10.057  23.091  28.287  1.00  0.00           H 
ATOM   3121  CB  GLN   500       9.042  24.435  26.958  1.00  0.00           C 
ATOM   3122  HB2 GLN   500       8.977  25.519  26.866  1.00  0.00           H 
ATOM   3123  HB3 GLN   500       9.373  24.010  26.010  1.00  0.00           H 
ATOM   3124  CG  GLN   500       7.672  23.873  27.316  1.00  0.00           C 
ATOM   3125  HG2 GLN   500       7.702  22.789  27.210  1.00  0.00           H 
ATOM   3126  HG3 GLN   500       7.454  24.130  28.353  1.00  0.00           H 
ATOM   3127  CD  GLN   500       6.557  24.418  26.435  1.00  0.00           C 
ATOM   3128  OE1 GLN   500       6.660  24.416  25.208  1.00  0.00           O 
ATOM   3129  NE2 GLN   500       5.482  24.886  27.063  1.00  0.00           N 
ATOM   3130 HE21 GLN   500       4.711  25.260  26.528  1.00  0.00           H 
ATOM   3131 HE22 GLN   500       5.441  24.865  28.072  1.00  0.00           H 
ATOM   3132  C   GLN   500      11.510  24.349  27.358  1.00  0.00           C 
ATOM   3133  O   GLN   500      12.254  23.386  27.123  1.00  0.00           O 
ATOM   3134  N   HIE   501      11.835  25.612  27.078  1.00  0.00           N 
ATOM   3135  H   HIE   501      11.178  26.353  27.276  1.00  0.00           H 
ATOM   3136  CA  HIE   501      13.117  25.966  26.479  1.00  0.00           C 
ATOM   3137  HA  HIE   501      13.231  25.460  25.520  1.00  0.00           H 
ATOM   3138  CB  HIE   501      13.196  27.476  26.247  1.00  0.00           C 
ATOM   3139  HB2 HIE   501      13.211  28.007  27.199  1.00  0.00           H 
ATOM   3140  HB3 HIE   501      14.097  27.716  25.683  1.00  0.00           H 
ATOM   3141  CG  HIE   501      12.044  28.027  25.468  1.00  0.00           C 
ATOM   3142  ND1 HIE   501      11.264  29.068  25.927  1.00  0.00           N 
ATOM   3143  CE1 HIE   501      10.325  29.336  25.037  1.00  0.00           C 
ATOM   3144  HE1 HIE   501       9.603  30.133  25.215  1.00  0.00           H 
ATOM   3145  NE2 HIE   501      10.467  28.507  24.019  1.00  0.00           N 
ATOM   3146  HE2 HIE   501       9.890  28.479  23.190  1.00  0.00           H 
ATOM   3147  CD2 HIE   501      11.534  27.678  24.264  1.00  0.00           C 
ATOM   3148  HD2 HIE   501      11.812  26.918  23.534  1.00  0.00           H 
ATOM   3149  C   HIE   501      14.255  25.542  27.395  1.00  0.00           C 
ATOM   3150  O   HIE   501      15.270  24.995  26.946  1.00  0.00           O 
ATOM   3151  N   GLN   502      14.086  25.798  28.685  1.00  0.00           N 
ATOM   3152  H   GLN   502      13.269  26.291  29.016  1.00  0.00           H 
ATOM   3153  CA  GLN   502      15.110  25.437  29.649  1.00  0.00           C 
ATOM   3154  HA  GLN   502      16.069  25.864  29.354  1.00  0.00           H 
ATOM   3155  CB  GLN   502      14.739  25.977  31.031  1.00  0.00           C 
ATOM   3156  HB2 GLN   502      13.731  25.633  31.260  1.00  0.00           H 
ATOM   3157  HB3 GLN   502      15.439  25.553  31.750  1.00  0.00           H 
ATOM   3158  CG  GLN   502      14.787  27.498  31.112  1.00  0.00           C 
ATOM   3159  HG2 GLN   502      15.797  27.828  30.870  1.00  0.00           H 
ATOM   3160  HG3 GLN   502      14.088  27.906  30.382  1.00  0.00           H 
ATOM   3161  CD  GLN   502      14.420  28.028  32.484  1.00  0.00           C 
ATOM   3162  OE1 GLN   502      14.103  27.261  33.396  1.00  0.00           O 
ATOM   3163  NE2 GLN   502      14.462  29.347  32.639  1.00  0.00           N 
ATOM   3164 HE21 GLN   502      14.227  29.755  33.533  1.00  0.00           H 
ATOM   3165 HE22 GLN   502      14.729  29.935  31.863  1.00  0.00           H 
ATOM   3166  C   GLN   502      15.340  23.931  29.715  1.00  0.00           C 
ATOM   3167  O   GLN   502      16.484  23.478  29.767  1.00  0.00           O 
ATOM   3168  N   ARG   503      14.267  23.147  29.705  1.00  0.00           N 
ATOM   3169  H   ARG   503      13.328  23.520  29.688  1.00  0.00           H 
ATOM   3170  CA  ARG   503      14.435  21.704  29.778  1.00  0.00           C 
ATOM   3171  HA  ARG   503      15.128  21.458  30.582  1.00  0.00           H 
ATOM   3172  CB  ARG   503      13.106  21.012  30.052  1.00  0.00           C 
ATOM   3173  HB2 ARG   503      12.628  21.533  30.881  1.00  0.00           H 
ATOM   3174  HB3 ARG   503      12.491  21.113  29.158  1.00  0.00           H 
ATOM   3175  CG  ARG   503      13.258  19.540  30.399  1.00  0.00           C 
ATOM   3176  HG2 ARG   503      13.649  19.014  29.528  1.00  0.00           H 
ATOM   3177  HG3 ARG   503      13.962  19.447  31.226  1.00  0.00           H 
ATOM   3178  CD  ARG   503      11.930  18.935  30.798  1.00  0.00           C 
ATOM   3179  HD2 ARG   503      11.599  19.394  31.730  1.00  0.00           H 
ATOM   3180  HD3 ARG   503      11.200  19.138  30.014  1.00  0.00           H 
ATOM   3181  NE  ARG   503      12.018  17.491  30.993  1.00  0.00           N 
ATOM   3182  HE  ARG   503      11.712  16.905  30.230  1.00  0.00           H 
ATOM   3183  CZ  ARG   503      12.489  16.908  32.092  1.00  0.00           C 
ATOM   3184  NH1 ARG   503      12.916  17.641  33.113  1.00  0.00           N 
ATOM   3185 HH11 ARG   503      12.883  18.649  33.056  1.00  0.00           H 
ATOM   3186 HH12 ARG   503      13.272  17.188  33.942  1.00  0.00           H 
ATOM   3187  NH2 ARG   503      12.514  15.584  32.180  1.00  0.00           N 
ATOM   3188 HH21 ARG   503      12.175  15.023  31.411  1.00  0.00           H 
ATOM   3189 HH22 ARG   503      12.872  15.143  33.015  1.00  0.00           H 
ATOM   3190  C   ARG   503      15.049  21.152  28.496  1.00  0.00           C 
ATOM   3191  O   ARG   503      15.894  20.259  28.548  1.00  0.00           O 
ATOM   3192  N   LEU   504      14.622  21.674  27.351  1.00  0.00           N 
ATOM   3193  H   LEU   504      13.914  22.394  27.342  1.00  0.00           H 
ATOM   3194  CA  LEU   504      15.164  21.223  26.076  1.00  0.00           C 
ATOM   3195  HA  LEU   504      14.928  20.169  25.930  1.00  0.00           H 
ATOM   3196  CB  LEU   504      14.566  22.023  24.916  1.00  0.00           C 
ATOM   3197  HB2 LEU   504      13.554  21.639  24.790  1.00  0.00           H 
ATOM   3198  HB3 LEU   504      14.522  23.071  25.213  1.00  0.00           H 
ATOM   3199  CG  LEU   504      15.327  21.899  23.593  1.00  0.00           C 
ATOM   3200  HG  LEU   504      16.370  22.180  23.739  1.00  0.00           H 
ATOM   3201  CD1 LEU   504      15.252  20.452  23.117  1.00  0.00           C 
ATOM   3202 HD11 LEU   504      14.209  20.171  22.971  1.00  0.00           H 
ATOM   3203 HD12 LEU   504      15.791  20.351  22.175  1.00  0.00           H 
ATOM   3204 HD13 LEU   504      15.703  19.799  23.865  1.00  0.00           H 
ATOM   3205  CD2 LEU   504      14.742  22.842  22.542  1.00  0.00           C 
ATOM   3206 HD21 LEU   504      14.815  23.871  22.895  1.00  0.00           H 
ATOM   3207 HD22 LEU   504      15.298  22.738  21.610  1.00  0.00           H 
ATOM   3208 HD23 LEU   504      13.695  22.591  22.370  1.00  0.00           H 
ATOM   3209  C   LEU   504      16.681  21.419  26.090  1.00  0.00           C 
ATOM   3210  O   LEU   504      17.439  20.536  25.675  1.00  0.00           O 
ATOM   3211  N   ALA   505      17.114  22.584  26.567  1.00  0.00           N 
ATOM   3212  H   ALA   505      16.453  23.291  26.857  1.00  0.00           H 
ATOM   3213  CA  ALA   505      18.535  22.899  26.632  1.00  0.00           C 
ATOM   3214  HA  ALA   505      18.975  22.748  25.646  1.00  0.00           H 
ATOM   3215  CB  ALA   505      18.736  24.360  27.039  1.00  0.00           C 
ATOM   3216  HB1 ALA   505      18.308  24.524  28.028  1.00  0.00           H 
ATOM   3217  HB2 ALA   505      19.802  24.588  27.062  1.00  0.00           H 
ATOM   3218  HB3 ALA   505      18.241  25.010  26.317  1.00  0.00           H 
ATOM   3219  C   ALA   505      19.261  21.976  27.604  1.00  0.00           C 
ATOM   3220  O   ALA   505      20.338  21.462  27.288  1.00  0.00           O 
ATOM   3221  N   GLN   506      18.679  21.772  28.784  1.00  0.00           N 
ATOM   3222  H   GLN   506      17.801  22.215  29.013  1.00  0.00           H 
ATOM   3223  CA  GLN   506      19.300  20.906  29.785  1.00  0.00           C 
ATOM   3224  HA  GLN   506      20.271  21.315  30.065  1.00  0.00           H 
ATOM   3225  CB  GLN   506      18.434  20.797  31.043  1.00  0.00           C 
ATOM   3226  HB2 GLN   506      17.422  20.583  30.698  1.00  0.00           H 
ATOM   3227  HB3 GLN   506      18.815  19.942  31.602  1.00  0.00           H 
ATOM   3228  CG  GLN   506      18.414  22.026  31.946  1.00  0.00           C 
ATOM   3229  HG2 GLN   506      19.244  21.966  32.649  1.00  0.00           H 
ATOM   3230  HG3 GLN   506      18.517  22.926  31.340  1.00  0.00           H 
ATOM   3231  CD  GLN   506      17.111  22.116  32.736  1.00  0.00           C 
ATOM   3232  OE1 GLN   506      16.321  21.167  32.754  1.00  0.00           O 
ATOM   3233  NE2 GLN   506      16.879  23.257  33.386  1.00  0.00           N 
ATOM   3234 HE21 GLN   506      16.030  23.365  33.923  1.00  0.00           H 
ATOM   3235 HE22 GLN   506      17.553  24.008  33.338  1.00  0.00           H 
ATOM   3236  C   GLN   506      19.501  19.507  29.216  1.00  0.00           C 
ATOM   3237  O   GLN   506      20.537  18.887  29.440  1.00  0.00           O 
ATOM   3238  N   LEU   507      18.505  19.016  28.485  1.00  0.00           N 
ATOM   3239  H   LEU   507      17.666  19.558  28.337  1.00  0.00           H 
ATOM   3240  CA  LEU   507      18.577  17.677  27.902  1.00  0.00           C 
ATOM   3241  HA  LEU   507      18.836  16.951  28.673  1.00  0.00           H 
ATOM   3242  CB  LEU   507      17.225  17.285  27.294  1.00  0.00           C 
ATOM   3243  HB2 LEU   507      16.967  18.142  26.672  1.00  0.00           H 
ATOM   3244  HB3 LEU   507      17.431  16.424  26.658  1.00  0.00           H 
ATOM   3245  CG  LEU   507      16.053  16.961  28.229  1.00  0.00           C 
ATOM   3246  HG  LEU   507      15.809  17.838  28.829  1.00  0.00           H 
ATOM   3247  CD1 LEU   507      14.835  16.562  27.388  1.00  0.00           C 
ATOM   3248 HD11 LEU   507      15.078  15.685  26.788  1.00  0.00           H 
ATOM   3249 HD12 LEU   507      13.998  16.330  28.047  1.00  0.00           H 
ATOM   3250 HD13 LEU   507      14.561  17.387  26.730  1.00  0.00           H 
ATOM   3251  CD2 LEU   507      16.432  15.840  29.172  1.00  0.00           C 
ATOM   3252 HD21 LEU   507      17.292  16.142  29.770  1.00  0.00           H 
ATOM   3253 HD22 LEU   507      15.592  15.619  29.831  1.00  0.00           H 
ATOM   3254 HD23 LEU   507      16.685  14.950  28.596  1.00  0.00           H 
ATOM   3255  C   LEU   507      19.649  17.585  26.819  1.00  0.00           C 
ATOM   3256  O   LEU   507      20.421  16.625  26.771  1.00  0.00           O 
ATOM   3257  N   LEU   508      19.704  18.587  25.953  1.00  0.00           N 
ATOM   3258  H   LEU   508      19.036  19.344  25.988  1.00  0.00           H 
ATOM   3259  CA  LEU   508      20.677  18.572  24.865  1.00  0.00           C 
ATOM   3260  HA  LEU   508      20.673  17.600  24.371  1.00  0.00           H 
ATOM   3261  CB  LEU   508      20.319  19.646  23.834  1.00  0.00           C 
ATOM   3262  HB2 LEU   508      20.302  20.586  24.385  1.00  0.00           H 
ATOM   3263  HB3 LEU   508      21.126  19.669  23.101  1.00  0.00           H 
ATOM   3264  CG  LEU   508      18.981  19.453  23.114  1.00  0.00           C 
ATOM   3265  HG  LEU   508      18.163  19.630  23.812  1.00  0.00           H 
ATOM   3266  CD1 LEU   508      18.882  20.433  21.960  1.00  0.00           C 
ATOM   3267 HD11 LEU   508      19.699  20.256  21.261  1.00  0.00           H 
ATOM   3268 HD12 LEU   508      17.930  20.296  21.447  1.00  0.00           H 
ATOM   3269 HD13 LEU   508      18.945  21.452  22.342  1.00  0.00           H 
ATOM   3270  CD2 LEU   508      18.871  18.013  22.594  1.00  0.00           C 
ATOM   3271 HD21 LEU   508      18.932  17.318  23.432  1.00  0.00           H 
ATOM   3272 HD22 LEU   508      17.917  17.883  22.083  1.00  0.00           H 
ATOM   3273 HD23 LEU   508      19.686  17.814  21.898  1.00  0.00           H 
ATOM   3274  C   LEU   508      22.114  18.742  25.345  1.00  0.00           C 
ATOM   3275  O   LEU   508      23.048  18.224  24.730  1.00  0.00           O 
ATOM   3276  N   LEU   509      22.297  19.448  26.454  1.00  0.00           N 
ATOM   3277  H   LEU   509      21.524  19.889  26.932  1.00  0.00           H 
ATOM   3278  CA  LEU   509      23.642  19.642  26.987  1.00  0.00           C 
ATOM   3279  HA  LEU   509      24.314  19.957  26.189  1.00  0.00           H 
ATOM   3280  CB  LEU   509      23.636  20.720  28.076  1.00  0.00           C 
ATOM   3281  HB2 LEU   509      22.790  20.480  28.720  1.00  0.00           H 
ATOM   3282  HB3 LEU   509      24.561  20.639  28.647  1.00  0.00           H 
ATOM   3283  CG  LEU   509      23.486  22.151  27.547  1.00  0.00           C 
ATOM   3284  HG  LEU   509      22.535  22.244  27.022  1.00  0.00           H 
ATOM   3285  CD1 LEU   509      23.524  23.140  28.710  1.00  0.00           C 
ATOM   3286 HD11 LEU   509      24.475  23.048  29.235  1.00  0.00           H 
ATOM   3287 HD12 LEU   509      23.417  24.155  28.328  1.00  0.00           H 
ATOM   3288 HD13 LEU   509      22.707  22.923  29.399  1.00  0.00           H 
ATOM   3289  CD2 LEU   509      24.595  22.455  26.551  1.00  0.00           C 
ATOM   3290 HD21 LEU   509      24.536  21.756  25.717  1.00  0.00           H 
ATOM   3291 HD22 LEU   509      24.481  23.474  26.180  1.00  0.00           H 
ATOM   3292 HD23 LEU   509      25.563  22.354  27.042  1.00  0.00           H 
ATOM   3293  C   LEU   509      24.159  18.317  27.540  1.00  0.00           C 
ATOM   3294  O   LEU   509      25.360  18.062  27.547  1.00  0.00           O 
ATOM   3295  N   ILE   510      23.257  17.456  27.995  1.00  0.00           N 
ATOM   3296  H   ILE   510      22.272  17.674  28.043  1.00  0.00           H 
ATOM   3297  CA  ILE   510      23.704  16.168  28.505  1.00  0.00           C 
ATOM   3298  HA  ILE   510      24.483  16.360  29.242  1.00  0.00           H 
ATOM   3299  CB  ILE   510      22.547  15.381  29.170  1.00  0.00           C 
ATOM   3300  HB  ILE   510      21.705  15.328  28.479  1.00  0.00           H 
ATOM   3301  CG2 ILE   510      23.007  13.973  29.517  1.00  0.00           C 
ATOM   3302 HG21 ILE   510      23.848  14.025  30.208  1.00  0.00           H 
ATOM   3303 HG22 ILE   510      22.187  13.427  29.984  1.00  0.00           H 
ATOM   3304 HG23 ILE   510      23.315  13.457  28.608  1.00  0.00           H 
ATOM   3305  CG1 ILE   510      22.127  16.082  30.466  1.00  0.00           C 
ATOM   3306 HG12 ILE   510      22.815  15.754  31.245  1.00  0.00           H 
ATOM   3307 HG13 ILE   510      22.246  17.153  30.304  1.00  0.00           H 
ATOM   3308  CD1 ILE   510      20.698  15.790  30.896  1.00  0.00           C 
ATOM   3309 HD11 ILE   510      20.579  14.719  31.058  1.00  0.00           H 
ATOM   3310 HD12 ILE   510      20.480  16.324  31.821  1.00  0.00           H 
ATOM   3311 HD13 ILE   510      20.009  16.118  30.117  1.00  0.00           H 
ATOM   3312  C   ILE   510      24.326  15.344  27.371  1.00  0.00           C 
ATOM   3313  O   ILE   510      25.206  14.520  27.611  1.00  0.00           O 
ATOM   3314  N   LEU   511      23.889  15.586  26.136  1.00  0.00           N 
ATOM   3315  H   LEU   511      23.145  16.252  25.984  1.00  0.00           H 
ATOM   3316  CA  LEU   511      24.420  14.862  24.978  1.00  0.00           C 
ATOM   3317  HA  LEU   511      24.338  13.788  25.143  1.00  0.00           H 
ATOM   3318  CB  LEU   511      23.629  15.226  23.714  1.00  0.00           C 
ATOM   3319  HB2 LEU   511      23.696  16.312  23.652  1.00  0.00           H 
ATOM   3320  HB3 LEU   511      24.168  14.781  22.878  1.00  0.00           H 
ATOM   3321  CG  LEU   511      22.154  14.800  23.657  1.00  0.00           C 
ATOM   3322  HG  LEU   511      21.562  15.445  24.306  1.00  0.00           H 
ATOM   3323  CD1 LEU   511      21.649  14.921  22.222  1.00  0.00           C 
ATOM   3324 HD11 LEU   511      22.240  14.275  21.573  1.00  0.00           H 
ATOM   3325 HD12 LEU   511      20.602  14.619  22.178  1.00  0.00           H 
ATOM   3326 HD13 LEU   511      21.743  15.955  21.889  1.00  0.00           H 
ATOM   3327  CD2 LEU   511      21.990  13.365  24.145  1.00  0.00           C 
ATOM   3328 HD21 LEU   511      22.339  13.289  25.175  1.00  0.00           H 
ATOM   3329 HD22 LEU   511      20.938  13.082  24.097  1.00  0.00           H 
ATOM   3330 HD23 LEU   511      22.575  12.697  23.513  1.00  0.00           H 
ATOM   3331  C   LEU   511      25.912  15.151  24.769  1.00  0.00           C 
ATOM   3332  O   LEU   511      26.641  14.332  24.214  1.00  0.00           O 
ATOM   3333  N   SER   512      26.372  16.318  25.211  1.00  0.00           N 
ATOM   3334  H   SER   512      25.760  17.012  25.616  1.00  0.00           H 
ATOM   3335  CA  SER   512      27.787  16.638  25.077  1.00  0.00           C 
ATOM   3336  HA  SER   512      28.124  16.416  24.064  1.00  0.00           H 
ATOM   3337  CB  SER   512      28.023  18.130  25.357  1.00  0.00           C 
ATOM   3338  HB2 SER   512      28.002  18.674  24.413  1.00  0.00           H 
ATOM   3339  HB3 SER   512      27.228  18.498  26.005  1.00  0.00           H 
ATOM   3340  OG  SER   512      29.271  18.327  25.986  1.00  0.00           O 
ATOM   3341  HG  SER   512      29.401  19.263  26.153  1.00  0.00           H 
ATOM   3342  C   SER   512      28.597  15.767  26.049  1.00  0.00           C 
ATOM   3343  O   SER   512      29.745  15.387  25.769  1.00  0.00           O 
ATOM   3344  N   HIE   513      27.994  15.457  27.192  1.00  0.00           N 
ATOM   3345  H   HIE   513      27.081  15.834  27.402  1.00  0.00           H 
ATOM   3346  CA  HIE   513      28.645  14.624  28.195  1.00  0.00           C 
ATOM   3347  HA  HIE   513      29.683  14.930  28.324  1.00  0.00           H 
ATOM   3348  CB  HIE   513      27.921  14.776  29.535  1.00  0.00           C 
ATOM   3349  HB2 HIE   513      26.842  14.654  29.438  1.00  0.00           H 
ATOM   3350  HB3 HIE   513      28.311  14.028  30.225  1.00  0.00           H 
ATOM   3351  CG  HIE   513      28.145  16.110  30.178  1.00  0.00           C 
ATOM   3352  ND1 HIE   513      27.204  17.117  30.158  1.00  0.00           N 
ATOM   3353  CE1 HIE   513      27.693  18.186  30.763  1.00  0.00           C 
ATOM   3354  HE1 HIE   513      27.099  19.096  30.850  1.00  0.00           H 
ATOM   3355  NE2 HIE   513      28.915  17.907  31.177  1.00  0.00           N 
ATOM   3356  HE2 HIE   513      29.531  18.535  31.673  1.00  0.00           H 
ATOM   3357  CD2 HIE   513      29.223  16.615  30.824  1.00  0.00           C 
ATOM   3358  HD2 HIE   513      30.197  16.197  31.080  1.00  0.00           H 
ATOM   3359  C   HIE   513      28.665  13.163  27.736  1.00  0.00           C 
ATOM   3360  O   HIE   513      29.602  12.427  28.022  1.00  0.00           O 
ATOM   3361  N   ILE   514      27.630  12.751  27.018  1.00  0.00           N 
ATOM   3362  H   ILE   514      26.843  13.363  26.855  1.00  0.00           H 
ATOM   3363  CA  ILE   514      27.570  11.393  26.492  1.00  0.00           C 
ATOM   3364  HA  ILE   514      27.827  10.670  27.267  1.00  0.00           H 
ATOM   3365  CB  ILE   514      26.156  11.087  25.952  1.00  0.00           C 
ATOM   3366  HB  ILE   514      25.826  11.918  25.328  1.00  0.00           H 
ATOM   3367  CG2 ILE   514      26.169   9.802  25.124  1.00  0.00           C 
ATOM   3368 HG21 ILE   514      26.498   8.971  25.747  1.00  0.00           H 
ATOM   3369 HG22 ILE   514      25.165   9.600  24.750  1.00  0.00           H 
ATOM   3370 HG23 ILE   514      26.853   9.918  24.283  1.00  0.00           H 
ATOM   3371  CG1 ILE   514      25.186  10.964  27.137  1.00  0.00           C 
ATOM   3372 HG12 ILE   514      25.572  10.173  27.780  1.00  0.00           H 
ATOM   3373 HG13 ILE   514      25.219  11.914  27.671  1.00  0.00           H 
ATOM   3374  CD1 ILE   514      23.752  10.649  26.753  1.00  0.00           C 
ATOM   3375 HD11 ILE   514      23.719   9.699  26.219  1.00  0.00           H 
ATOM   3376 HD12 ILE   514      23.141  10.581  27.653  1.00  0.00           H 
ATOM   3377 HD13 ILE   514      23.365  11.440  26.111  1.00  0.00           H 
ATOM   3378  C   ILE   514      28.640  11.256  25.397  1.00  0.00           C 
ATOM   3379  O   ILE   514      29.302  10.228  25.288  1.00  0.00           O 
ATOM   3380  N   ARG   515      28.822  12.292  24.587  1.00  0.00           N 
ATOM   3381  H   ARG   515      28.264  13.130  24.666  1.00  0.00           H 
ATOM   3382  CA  ARG   515      29.861  12.243  23.553  1.00  0.00           C 
ATOM   3383  HA  ARG   515      29.676  11.403  22.884  1.00  0.00           H 
ATOM   3384  CB  ARG   515      29.861  13.536  22.728  1.00  0.00           C 
ATOM   3385  HB2 ARG   515      28.912  13.586  22.195  1.00  0.00           H 
ATOM   3386  HB3 ARG   515      29.930  14.371  23.425  1.00  0.00           H 
ATOM   3387  CG  ARG   515      31.002  13.612  21.735  1.00  0.00           C 
ATOM   3388  HG2 ARG   515      31.173  14.655  21.467  1.00  0.00           H 
ATOM   3389  HG3 ARG   515      31.902  13.203  22.193  1.00  0.00           H 
ATOM   3390  CD  ARG   515      30.665  12.819  20.488  1.00  0.00           C 
ATOM   3391  HD2 ARG   515      31.528  12.765  19.825  1.00  0.00           H 
ATOM   3392  HD3 ARG   515      30.346  11.810  20.751  1.00  0.00           H 
ATOM   3393  NE  ARG   515      29.581  13.481  19.787  1.00  0.00           N 
ATOM   3394  HE  ARG   515      28.740  13.669  20.314  1.00  0.00           H 
ATOM   3395  CZ  ARG   515      29.616  13.826  18.508  1.00  0.00           C 
ATOM   3396  NH1 ARG   515      30.689  13.566  17.776  1.00  0.00           N 
ATOM   3397 HH11 ARG   515      31.483  13.103  18.195  1.00  0.00           H 
ATOM   3398 HH12 ARG   515      30.709  13.832  16.802  1.00  0.00           H 
ATOM   3399  NH2 ARG   515      28.580  14.458  17.973  1.00  0.00           N 
ATOM   3400 HH21 ARG   515      27.774  14.671  18.542  1.00  0.00           H 
ATOM   3401 HH22 ARG   515      28.602  14.723  16.999  1.00  0.00           H 
ATOM   3402  C   ARG   515      31.222  12.090  24.223  1.00  0.00           C 
ATOM   3403  O   ARG   515      32.075  11.312  23.787  1.00  0.00           O 
ATOM   3404  N   HIE   516      31.419  12.843  25.295  1.00  0.00           N 
ATOM   3405  H   HIE   516      30.695  13.475  25.606  1.00  0.00           H 
ATOM   3406  CA  HIE   516      32.674  12.812  26.034  1.00  0.00           C 
ATOM   3407  HA  HIE   516      33.506  13.119  25.400  1.00  0.00           H 
ATOM   3408  CB  HIE   516      32.565  13.791  27.206  1.00  0.00           C 
ATOM   3409  HB2 HIE   516      32.327  14.774  26.800  1.00  0.00           H 
ATOM   3410  HB3 HIE   516      31.792  13.494  27.914  1.00  0.00           H 
ATOM   3411  CG  HIE   516      33.825  13.946  27.990  1.00  0.00           C 
ATOM   3412  ND1 HIE   516      34.935  14.584  27.488  1.00  0.00           N 
ATOM   3413  CE1 HIE   516      35.880  14.614  28.410  1.00  0.00           C 
ATOM   3414  HE1 HIE   516      36.843  15.082  28.205  1.00  0.00           H 
ATOM   3415  NE2 HIE   516      35.422  14.014  29.494  1.00  0.00           N 
ATOM   3416  HE2 HIE   516      35.925  13.885  30.360  1.00  0.00           H 
ATOM   3417  CD2 HIE   516      34.138  13.586  29.257  1.00  0.00           C 
ATOM   3418  HD2 HIE   516      33.585  13.063  30.037  1.00  0.00           H 
ATOM   3419  C   HIE   516      32.963  11.391  26.537  1.00  0.00           C 
ATOM   3420  O   HIE   516      34.056  10.855  26.360  1.00  0.00           O 
ATOM   3421  N   MET   517      31.966  10.786  27.167  1.00  0.00           N 
ATOM   3422  H   MET   517      31.096  11.272  27.329  1.00  0.00           H 
ATOM   3423  CA  MET   517      32.107   9.435  27.684  1.00  0.00           C 
ATOM   3424  HA  MET   517      32.946   9.382  28.378  1.00  0.00           H 
ATOM   3425  CB  MET   517      30.835   9.036  28.426  1.00  0.00           C 
ATOM   3426  HB2 MET   517      29.992   9.140  27.743  1.00  0.00           H 
ATOM   3427  HB3 MET   517      30.928   7.994  28.732  1.00  0.00           H 
ATOM   3428  CG  MET   517      30.604   9.904  29.651  1.00  0.00           C 
ATOM   3429  HG2 MET   517      31.563  10.030  30.154  1.00  0.00           H 
ATOM   3430  HG3 MET   517      30.244  10.874  29.308  1.00  0.00           H 
ATOM   3431  SD  MET   517      29.437   9.221  30.788  1.00  0.00           S 
ATOM   3432  CE  MET   517      27.912   9.383  29.807  1.00  0.00           C 
ATOM   3433  HE1 MET   517      28.013   8.816  28.881  1.00  0.00           H 
ATOM   3434  HE2 MET   517      27.069   8.996  30.379  1.00  0.00           H 
ATOM   3435  HE3 MET   517      27.740  10.434  29.573  1.00  0.00           H 
ATOM   3436  C   MET   517      32.398   8.449  26.565  1.00  0.00           C 
ATOM   3437  O   MET   517      33.211   7.548  26.730  1.00  0.00           O 
ATOM   3438  N   SER   518      31.735   8.614  25.424  1.00  0.00           N 
ATOM   3439  H   SER   518      31.028   9.328  25.322  1.00  0.00           H 
ATOM   3440  CA  SER   518      31.978   7.718  24.302  1.00  0.00           C 
ATOM   3441  HA  SER   518      31.847   6.681  24.611  1.00  0.00           H 
ATOM   3442  CB  SER   518      30.977   8.025  23.174  1.00  0.00           C 
ATOM   3443  HB2 SER   518      29.984   7.735  23.518  1.00  0.00           H 
ATOM   3444  HB3 SER   518      30.998   9.099  22.990  1.00  0.00           H 
ATOM   3445  OG  SER   518      31.281   7.335  21.976  1.00  0.00           O 
ATOM   3446  HG  SER   518      30.632   7.558  21.305  1.00  0.00           H 
ATOM   3447  C   SER   518      33.432   7.863  23.812  1.00  0.00           C 
ATOM   3448  O   SER   518      34.109   6.868  23.534  1.00  0.00           O 
ATOM   3449  N   ASN   519      33.924   9.098  23.712  1.00  0.00           N 
ATOM   3450  H   ASN   519      33.357   9.909  23.914  1.00  0.00           H 
ATOM   3451  CA  ASN   519      35.298   9.309  23.260  1.00  0.00           C 
ATOM   3452  HA  ASN   519      35.436   8.856  22.278  1.00  0.00           H 
ATOM   3453  CB  ASN   519      35.609  10.806  23.157  1.00  0.00           C 
ATOM   3454  HB2 ASN   519      35.322  11.290  24.090  1.00  0.00           H 
ATOM   3455  HB3 ASN   519      36.679  10.936  22.995  1.00  0.00           H 
ATOM   3456  CG  ASN   519      34.866  11.468  22.022  1.00  0.00           C 
ATOM   3457  OD1 ASN   519      34.662  10.863  20.966  1.00  0.00           O 
ATOM   3458  ND2 ASN   519      34.458  12.712  22.226  1.00  0.00           N 
ATOM   3459 HD21 ASN   519      33.956  13.201  21.499  1.00  0.00           H 
ATOM   3460 HD22 ASN   519      34.651  13.165  23.108  1.00  0.00           H 
ATOM   3461  C   ASN   519      36.295   8.644  24.202  1.00  0.00           C 
ATOM   3462  O   ASN   519      37.255   8.018  23.754  1.00  0.00           O 
ATOM   3463  N   LYS   520      36.072   8.782  25.504  1.00  0.00           N 
ATOM   3464  H   LYS   520      35.290   9.325  25.840  1.00  0.00           H 
ATOM   3465  CA  LYS   520      36.965   8.171  26.487  1.00  0.00           C 
ATOM   3466  HA  LYS   520      37.991   8.486  26.295  1.00  0.00           H 
ATOM   3467  CB  LYS   520      36.581   8.592  27.912  1.00  0.00           C 
ATOM   3468  HB2 LYS   520      35.573   8.217  28.088  1.00  0.00           H 
ATOM   3469  HB3 LYS   520      37.277   8.090  28.584  1.00  0.00           H 
ATOM   3470  CG  LYS   520      36.617  10.100  28.173  1.00  0.00           C 
ATOM   3471  HG2 LYS   520      35.834  10.567  27.576  1.00  0.00           H 
ATOM   3472  HG3 LYS   520      36.416  10.267  29.231  1.00  0.00           H 
ATOM   3473  CD  LYS   520      37.961  10.710  27.811  1.00  0.00           C 
ATOM   3474  HD2 LYS   520      38.235  10.370  26.812  1.00  0.00           H 
ATOM   3475  HD3 LYS   520      37.856  11.795  27.808  1.00  0.00           H 
ATOM   3476  CE  LYS   520      39.048  10.307  28.801  1.00  0.00           C 
ATOM   3477  HE2 LYS   520      38.568   9.843  29.663  1.00  0.00           H 
ATOM   3478  HE3 LYS   520      39.699   9.581  28.314  1.00  0.00           H 
ATOM   3479  NZ  LYS   520      39.859  11.479  29.254  1.00  0.00           N 
ATOM   3480  HZ1 LYS   520      39.256  12.151  29.706  1.00  0.00           H 
ATOM   3481  HZ2 LYS   520      40.565  11.168  29.906  1.00  0.00           H 
ATOM   3482  HZ3 LYS   520      40.304  11.909  28.456  1.00  0.00           H 
ATOM   3483  C   LYS   520      36.899   6.646  26.374  1.00  0.00           C 
ATOM   3484  O   LYS   520      37.914   5.959  26.497  1.00  0.00           O 
ATOM   3485  N   GLY   521      35.704   6.118  26.140  1.00  0.00           N 
ATOM   3486  H   GLY   521      34.877   6.691  26.053  1.00  0.00           H 
ATOM   3487  CA  GLY   521      35.562   4.678  26.002  1.00  0.00           C 
ATOM   3488  HA2 GLY   521      36.002   4.194  26.873  1.00  0.00           H 
ATOM   3489  HA3 GLY   521      34.502   4.430  25.946  1.00  0.00           H 
ATOM   3490  C   GLY   521      36.254   4.169  24.752  1.00  0.00           C 
ATOM   3491  O   GLY   521      36.923   3.128  24.774  1.00  0.00           O 
ATOM   3492  N   MET   522      36.101   4.894  23.650  1.00  0.00           N 
ATOM   3493  H   MET   522      35.522   5.722  23.650  1.00  0.00           H 
ATOM   3494  CA  MET   522      36.727   4.491  22.401  1.00  0.00           C 
ATOM   3495  HA  MET   522      36.452   3.463  22.164  1.00  0.00           H 
ATOM   3496  CB  MET   522      36.267   5.395  21.258  1.00  0.00           C 
ATOM   3497  HB2 MET   522      36.392   6.428  21.582  1.00  0.00           H 
ATOM   3498  HB3 MET   522      36.914   5.202  20.402  1.00  0.00           H 
ATOM   3499  CG  MET   522      34.827   5.161  20.864  1.00  0.00           C 
ATOM   3500  HG2 MET   522      34.220   5.180  21.769  1.00  0.00           H 
ATOM   3501  HG3 MET   522      34.520   5.972  20.204  1.00  0.00           H 
ATOM   3502  SD  MET   522      34.584   3.586  20.020  1.00  0.00           S 
ATOM   3503  CE  MET   522      33.141   4.017  19.031  1.00  0.00           C 
ATOM   3504  HE1 MET   522      33.387   4.849  18.371  1.00  0.00           H 
ATOM   3505  HE2 MET   522      32.839   3.157  18.433  1.00  0.00           H 
ATOM   3506  HE3 MET   522      32.322   4.307  19.689  1.00  0.00           H 
ATOM   3507  C   MET   522      38.242   4.532  22.511  1.00  0.00           C 
ATOM   3508  O   MET   522      38.939   3.743  21.870  1.00  0.00           O 
ATOM   3509  N   GLU   523      38.749   5.452  23.324  1.00  0.00           N 
ATOM   3510  H   GLU   523      38.144   6.098  23.811  1.00  0.00           H 
ATOM   3511  CA  GLU   523      40.189   5.576  23.514  1.00  0.00           C 
ATOM   3512  HA  GLU   523      40.669   5.779  22.557  1.00  0.00           H 
ATOM   3513  CB  GLU   523      40.515   6.726  24.480  1.00  0.00           C 
ATOM   3514  HB2 GLU   523      39.710   6.778  25.213  1.00  0.00           H 
ATOM   3515  HB3 GLU   523      41.449   6.477  24.984  1.00  0.00           H 
ATOM   3516  CG  GLU   523      40.658   8.079  23.784  1.00  0.00           C 
ATOM   3517  HG2 GLU   523      41.627   8.094  23.284  1.00  0.00           H 
ATOM   3518  HG3 GLU   523      39.865   8.146  23.039  1.00  0.00           H 
ATOM   3519  CD  GLU   523      40.560   9.265  24.739  1.00  0.00           C 
ATOM   3520  OE1 GLU   523      41.212   9.225  25.805  1.00  0.00           O 
ATOM   3521  OE2 GLU   523      39.832  10.240  24.417  1.00  0.00           O 
ATOM   3522  C   GLU   523      40.717   4.260  24.060  1.00  0.00           C 
ATOM   3523  O   GLU   523      41.733   3.748  23.594  1.00  0.00           O 
ATOM   3524  N   HIE   524      40.021   3.699  25.042  1.00  0.00           N 
ATOM   3525  H   HIE   524      39.204   4.144  25.436  1.00  0.00           H 
ATOM   3526  CA  HIE   524      40.455   2.427  25.607  1.00  0.00           C 
ATOM   3527  HA  HIE   524      41.516   2.482  25.852  1.00  0.00           H 
ATOM   3528  CB  HIE   524      39.678   2.092  26.877  1.00  0.00           C 
ATOM   3529  HB2 HIE   524      39.902   2.850  27.627  1.00  0.00           H 
ATOM   3530  HB3 HIE   524      38.602   2.057  26.707  1.00  0.00           H 
ATOM   3531  CG  HIE   524      40.061   0.773  27.473  1.00  0.00           C 
ATOM   3532  ND1 HIE   524      39.246  -0.337  27.412  1.00  0.00           N 
ATOM   3533  CE1 HIE   524      39.858  -1.362  27.979  1.00  0.00           C 
ATOM   3534  HE1 HIE   524      39.375  -2.338  28.031  1.00  0.00           H 
ATOM   3535  NE2 HIE   524      41.040  -0.956  28.407  1.00  0.00           N 
ATOM   3536  HE2 HIE   524      41.727  -1.524  28.881  1.00  0.00           H 
ATOM   3537  CD2 HIE   524      41.192   0.375  28.104  1.00  0.00           C 
ATOM   3538  HD2 HIE   524      42.109   0.895  28.380  1.00  0.00           H 
ATOM   3539  C   HIE   524      40.290   1.281  24.613  1.00  0.00           C 
ATOM   3540  O   HIE   524      41.225   0.520  24.371  1.00  0.00           O 
ATOM   3541  N   LEU   525      39.101   1.161  24.035  1.00  0.00           N 
ATOM   3542  H   LEU   525      38.345   1.782  24.284  1.00  0.00           H 
ATOM   3543  CA  LEU   525      38.832   0.093  23.084  1.00  0.00           C 
ATOM   3544  HA  LEU   525      38.909  -0.875  23.579  1.00  0.00           H 
ATOM   3545  CB  LEU   525      37.417   0.241  22.514  1.00  0.00           C 
ATOM   3546  HB2 LEU   525      37.393   1.235  22.066  1.00  0.00           H 
ATOM   3547  HB3 LEU   525      37.302  -0.511  21.734  1.00  0.00           H 
ATOM   3548  CG  LEU   525      36.268   0.108  23.526  1.00  0.00           C 
ATOM   3549  HG  LEU   525      36.358   0.890  24.280  1.00  0.00           H 
ATOM   3550  CD1 LEU   525      34.936   0.246  22.811  1.00  0.00           C 
ATOM   3551 HD11 LEU   525      34.845  -0.536  22.057  1.00  0.00           H 
ATOM   3552 HD12 LEU   525      34.124   0.151  23.532  1.00  0.00           H 
ATOM   3553 HD13 LEU   525      34.881   1.222  22.329  1.00  0.00           H 
ATOM   3554  CD2 LEU   525      36.342  -1.240  24.238  1.00  0.00           C 
ATOM   3555 HD21 LEU   525      37.292  -1.321  24.766  1.00  0.00           H 
ATOM   3556 HD22 LEU   525      35.522  -1.320  24.952  1.00  0.00           H 
ATOM   3557 HD23 LEU   525      36.265  -2.043  23.505  1.00  0.00           H 
ATOM   3558  C   LEU   525      39.859   0.057  21.954  1.00  0.00           C 
ATOM   3559  O   LEU   525      40.244  -1.016  21.487  1.00  0.00           O 
ATOM   3560  N   TYR   526      40.314   1.227  21.522  1.00  0.00           N 
ATOM   3561  H   TYR   526      39.971   2.092  21.914  1.00  0.00           H 
ATOM   3562  CA  TYR   526      41.300   1.297  20.448  1.00  0.00           C 
ATOM   3563  HA  TYR   526      41.019   0.621  19.640  1.00  0.00           H 
ATOM   3564  CB  TYR   526      41.375   2.722  19.890  1.00  0.00           C 
ATOM   3565  HB2 TYR   526      40.361   2.993  19.595  1.00  0.00           H 
ATOM   3566  HB3 TYR   526      41.704   3.375  20.698  1.00  0.00           H 
ATOM   3567  CG  TYR   526      42.305   2.878  18.704  1.00  0.00           C 
ATOM   3568  CD1 TYR   526      43.653   3.200  18.884  1.00  0.00           C 
ATOM   3569  HD1 TYR   526      44.034   3.327  19.897  1.00  0.00           H 
ATOM   3570  CE1 TYR   526      44.510   3.359  17.789  1.00  0.00           C 
ATOM   3571  HE1 TYR   526      45.559   3.615  17.941  1.00  0.00           H 
ATOM   3572  CZ  TYR   526      44.016   3.195  16.504  1.00  0.00           C 
ATOM   3573  OH  TYR   526      44.850   3.343  15.417  1.00  0.00           O 
ATOM   3574  HH  TYR   526      45.752   3.559  15.663  1.00  0.00           H 
ATOM   3575  CE2 TYR   526      42.681   2.875  16.304  1.00  0.00           C 
ATOM   3576  HE2 TYR   526      42.294   2.746  15.293  1.00  0.00           H 
ATOM   3577  CD2 TYR   526      41.834   2.718  17.400  1.00  0.00           C 
ATOM   3578  HD2 TYR   526      40.785   2.466  17.246  1.00  0.00           H 
ATOM   3579  C   TYR   526      42.671   0.871  20.964  1.00  0.00           C 
ATOM   3580  O   TYR   526      43.472   0.303  20.224  1.00  0.00           O 
ATOM   3581  N   SER   527      42.930   1.139  22.240  1.00  0.00           N 
ATOM   3582  H   SER   527      42.250   1.638  22.795  1.00  0.00           H 
ATOM   3583  CA  SER   527      44.205   0.791  22.857  1.00  0.00           C 
ATOM   3584  HA  SER   527      45.029   1.089  22.208  1.00  0.00           H 
ATOM   3585  CB  SER   527      44.351   1.517  24.199  1.00  0.00           C 
ATOM   3586  HB2 SER   527      45.413   1.648  24.405  1.00  0.00           H 
ATOM   3587  HB3 SER   527      43.874   2.494  24.115  1.00  0.00           H 
ATOM   3588  OG  SER   527      43.752   0.789  25.257  1.00  0.00           O 
ATOM   3589  HG  SER   527      43.862   1.271  26.080  1.00  0.00           H 
ATOM   3590  C   SER   527      44.365  -0.718  23.054  1.00  0.00           C 
ATOM   3591  O   SER   527      45.398  -1.185  23.535  1.00  0.00           O 
ATOM   3592  N   MET   528      43.336  -1.472  22.678  1.00  0.00           N 
ATOM   3593  H   MET   528      42.512  -1.026  22.301  1.00  0.00           H 
ATOM   3594  CA  MET   528      43.347  -2.930  22.788  1.00  0.00           C 
ATOM   3595  HA  MET   528      44.371  -3.285  22.902  1.00  0.00           H 
ATOM   3596  CB  MET   528      42.534  -3.381  24.008  1.00  0.00           C 
ATOM   3597  HB2 MET   528      42.307  -4.438  23.866  1.00  0.00           H 
ATOM   3598  HB3 MET   528      43.176  -3.262  24.881  1.00  0.00           H 
ATOM   3599  CG  MET   528      41.237  -2.607  24.222  1.00  0.00           C 
ATOM   3600  HG2 MET   528      41.473  -1.755  24.860  1.00  0.00           H 
ATOM   3601  HG3 MET   528      40.912  -2.250  23.245  1.00  0.00           H 
ATOM   3602  SD  MET   528      39.895  -3.569  24.983  1.00  0.00           S 
ATOM   3603  CE  MET   528      39.231  -4.413  23.554  1.00  0.00           C 
ATOM   3604  HE1 MET   528      40.008  -5.030  23.103  1.00  0.00           H 
ATOM   3605  HE2 MET   528      38.397  -5.045  23.860  1.00  0.00           H 
ATOM   3606  HE3 MET   528      38.883  -3.679  22.827  1.00  0.00           H 
ATOM   3607  C   MET   528      42.727  -3.502  21.513  1.00  0.00           C 
ATOM   3608  O   MET   528      42.170  -4.602  21.513  1.00  0.00           O 
ATOM   3609  N   LYS   529      42.835  -2.739  20.428  1.00  0.00           N 
ATOM   3610  H   LYS   529      43.274  -1.833  20.510  1.00  0.00           H 
ATOM   3611  CA  LYS   529      42.274  -3.122  19.136  1.00  0.00           C 
ATOM   3612  HA  LYS   529      41.201  -3.239  19.285  1.00  0.00           H 
ATOM   3613  CB  LYS   529      42.507  -2.004  18.120  1.00  0.00           C 
ATOM   3614  HB2 LYS   529      42.090  -1.072  18.502  1.00  0.00           H 
ATOM   3615  HB3 LYS   529      43.577  -1.881  17.953  1.00  0.00           H 
ATOM   3616  CG  LYS   529      41.826  -2.363  16.804  1.00  0.00           C 
ATOM   3617  HG2 LYS   529      42.243  -3.295  16.421  1.00  0.00           H 
ATOM   3618  HG3 LYS   529      40.756  -2.486  16.970  1.00  0.00           H 
ATOM   3619  CD  LYS   529      42.058  -1.248  15.790  1.00  0.00           C 
ATOM   3620  HD2 LYS   529      41.641  -0.316  16.172  1.00  0.00           H 
ATOM   3621  HD3 LYS   529      43.128  -1.125  15.623  1.00  0.00           H 
ATOM   3622  CE  LYS   529      41.377  -1.607  14.474  1.00  0.00           C 
ATOM   3623  HE2 LYS   529      41.794  -2.539  14.091  1.00  0.00           H 
ATOM   3624  HE3 LYS   529      40.307  -1.730  14.640  1.00  0.00           H 
ATOM   3625  NZ  LYS   529      41.601  -0.532  13.497  1.00  0.00           N 
ATOM   3626  HZ1 LYS   529      42.593  -0.418  13.343  1.00  0.00           H 
ATOM   3627  HZ2 LYS   529      41.150  -0.770  12.625  1.00  0.00           H 
ATOM   3628  HZ3 LYS   529      41.215   0.331  13.851  1.00  0.00           H 
ATOM   3629  C   LYS   529      42.812  -4.438  18.587  1.00  0.00           C 
ATOM   3630  O   LYS   529      43.989  -4.762  18.752  1.00  0.00           O 
ATOM   3631  N   CYS   530      41.928  -5.188  17.932  1.00  0.00           N 
ATOM   3632  H   CYS   530      40.977  -4.859  17.843  1.00  0.00           H 
ATOM   3633  CA  CYS   530      42.277  -6.474  17.327  1.00  0.00           C 
ATOM   3634  HA  CYS   530      42.852  -7.074  18.032  1.00  0.00           H 
ATOM   3635  CB  CYS   530      41.002  -7.245  16.952  1.00  0.00           C 
ATOM   3636  HB2 CYS   530      40.173  -6.546  16.839  1.00  0.00           H 
ATOM   3637  HB3 CYS   530      41.160  -7.776  16.013  1.00  0.00           H 
ATOM   3638  SG  CYS   530      40.448  -8.492  18.148  1.00  0.00           S 
ATOM   3639  HG  CYS   530      39.381  -8.884  17.457  1.00  0.00           H 
ATOM   3640  C   CYS   530      43.102  -6.222  16.063  1.00  0.00           C 
ATOM   3641  O   CYS   530      43.241  -5.078  15.627  1.00  0.00           O 
ATOM   3642  N   LYS   531      43.648  -7.290  15.482  1.00  0.00           N 
ATOM   3643  H   LYS   531      43.543  -8.200  15.907  1.00  0.00           H 
ATOM   3644  CA  LYS   531      44.433  -7.185  14.263  1.00  0.00           C 
ATOM   3645  HA  LYS   531      44.833  -6.181  14.119  1.00  0.00           H 
ATOM   3646  CB  LYS   531      45.611  -8.182  14.321  1.00  0.00           C 
ATOM   3647  HB2 LYS   531      46.263  -7.927  15.157  1.00  0.00           H 
ATOM   3648  HB3 LYS   531      45.226  -9.193  14.456  1.00  0.00           H 
ATOM   3649  CG  LYS   531      46.403  -8.110  13.020  1.00  0.00           C 
ATOM   3650  HG2 LYS   531      45.752  -8.365  12.183  1.00  0.00           H 
ATOM   3651  HG3 LYS   531      46.788  -7.099  12.884  1.00  0.00           H 
ATOM   3652  CD  LYS   531      47.566  -9.094  13.077  1.00  0.00           C 
ATOM   3653  HD2 LYS   531      48.217  -8.839  13.913  1.00  0.00           H 
ATOM   3654  HD3 LYS   531      47.181 -10.105  13.212  1.00  0.00           H 
ATOM   3655  CE  LYS   531      48.357  -9.022  11.775  1.00  0.00           C 
ATOM   3656  HE2 LYS   531      47.707  -9.277  10.939  1.00  0.00           H 
ATOM   3657  HE3 LYS   531      48.743  -8.012  11.640  1.00  0.00           H 
ATOM   3658  NZ  LYS   531      49.479  -9.971  11.831  1.00  0.00           N 
ATOM   3659  HZ1 LYS   531      49.121 -10.907  11.956  1.00  0.00           H 
ATOM   3660  HZ2 LYS   531      50.003  -9.923  10.969  1.00  0.00           H 
ATOM   3661  HZ3 LYS   531      50.082  -9.735  12.605  1.00  0.00           H 
ATOM   3662  C   LYS   531      43.502  -7.473  13.063  1.00  0.00           C 
ATOM   3663  O   LYS   531      42.532  -6.734  12.834  1.00  0.00           O 
ATOM   3664  N   ASN   532      43.782  -8.537  12.320  1.00  0.00           N 
ATOM   3665  H   ASN   532      44.614  -9.075  12.518  1.00  0.00           H 
ATOM   3666  CA  ASN   532      42.981  -8.904  11.154  1.00  0.00           C 
ATOM   3667  HA  ASN   532      43.089  -8.079  10.450  1.00  0.00           H 
ATOM   3668  CB  ASN   532      43.552 -10.158  10.522  1.00  0.00           C 
ATOM   3669  HB2 ASN   532      44.608 -10.005  10.301  1.00  0.00           H 
ATOM   3670  HB3 ASN   532      43.443 -10.995  11.212  1.00  0.00           H 
ATOM   3671  CG  ASN   532      42.828 -10.497   9.227  1.00  0.00           C 
ATOM   3672  OD1 ASN   532      41.910  -9.788   8.822  1.00  0.00           O 
ATOM   3673  ND2 ASN   532      43.245 -11.586   8.577  1.00  0.00           N 
ATOM   3674 HD21 ASN   532      42.798 -11.856   7.712  1.00  0.00           H 
ATOM   3675 HD22 ASN   532      44.005 -12.135   8.953  1.00  0.00           H 
ATOM   3676  C   ASN   532      41.483  -9.083  11.428  1.00  0.00           C 
ATOM   3677  O   ASN   532      40.892 -10.126  11.119  1.00  0.00           O 
ATOM   3678  N   VAL   533      40.867  -8.054  11.994  1.00  0.00           N 
ATOM   3679  H   VAL   533      41.385  -7.229  12.260  1.00  0.00           H 
ATOM   3680  CA  VAL   533      39.442  -8.096  12.280  1.00  0.00           C 
ATOM   3681  HA  VAL   533      39.032  -9.088  12.090  1.00  0.00           H 
ATOM   3682  CB  VAL   533      39.154  -7.716  13.750  1.00  0.00           C 
ATOM   3683  HB  VAL   533      39.637  -8.439  14.407  1.00  0.00           H 
ATOM   3684  CG1 VAL   533      39.690  -6.327  14.046  1.00  0.00           C 
ATOM   3685 HG11 VAL   533      39.207  -5.603  13.389  1.00  0.00           H 
ATOM   3686 HG12 VAL   533      39.481  -6.070  15.085  1.00  0.00           H 
ATOM   3687 HG13 VAL   533      40.767  -6.309  13.877  1.00  0.00           H 
ATOM   3688  CG2 VAL   533      37.662  -7.781  14.020  1.00  0.00           C 
ATOM   3689 HG21 VAL   533      37.302  -8.793  13.834  1.00  0.00           H 
ATOM   3690 HG22 VAL   533      37.468  -7.512  15.058  1.00  0.00           H 
ATOM   3691 HG23 VAL   533      37.142  -7.085  13.362  1.00  0.00           H 
ATOM   3692  C   VAL   533      38.687  -7.143  11.350  1.00  0.00           C 
ATOM   3693  O   VAL   533      39.023  -5.960  11.252  1.00  0.00           O 
ATOM   3694  N   VAL   534      37.671  -7.666  10.664  1.00  0.00           N 
ATOM   3695  H   VAL   534      37.461  -8.650  10.752  1.00  0.00           H 
ATOM   3696  CA  VAL   534      36.866  -6.866   9.746  1.00  0.00           C 
ATOM   3697  HA  VAL   534      37.448  -6.634   8.854  1.00  0.00           H 
ATOM   3698  CB  VAL   534      35.619  -7.647   9.327  1.00  0.00           C 
ATOM   3699  HB  VAL   534      35.918  -8.574   8.837  1.00  0.00           H 
ATOM   3700  CG1 VAL   534      34.784  -7.971  10.561  1.00  0.00           C 
ATOM   3701 HG11 VAL   534      34.484  -7.045  11.051  1.00  0.00           H 
ATOM   3702 HG12 VAL   534      33.895  -8.528  10.263  1.00  0.00           H 
ATOM   3703 HG13 VAL   534      35.374  -8.573  11.252  1.00  0.00           H 
ATOM   3704  CG2 VAL   534      34.793  -6.805   8.361  1.00  0.00           C 
ATOM   3705 HG21 VAL   534      35.389  -6.573   7.478  1.00  0.00           H 
ATOM   3706 HG22 VAL   534      33.904  -7.361   8.062  1.00  0.00           H 
ATOM   3707 HG23 VAL   534      34.493  -5.878   8.850  1.00  0.00           H 
ATOM   3708  C   VAL   534      36.463  -5.540  10.392  1.00  0.00           C 
ATOM   3709  O   VAL   534      35.895  -5.519  11.485  1.00  0.00           O 
ATOM   3710  N   PRO   535      36.756  -4.415   9.718  1.00  0.00           N 
ATOM   3711  CD  PRO   535      37.424  -4.354   8.407  1.00  0.00           C 
ATOM   3712  HD2 PRO   535      37.067  -5.167   7.775  1.00  0.00           H 
ATOM   3713  HD3 PRO   535      38.502  -4.445   8.540  1.00  0.00           H 
ATOM   3714  CG  PRO   535      37.024  -3.008   7.893  1.00  0.00           C 
ATOM   3715  HG2 PRO   535      36.089  -3.092   7.339  1.00  0.00           H 
ATOM   3716  HG3 PRO   535      37.802  -2.623   7.234  1.00  0.00           H 
ATOM   3717  CB  PRO   535      36.867  -2.135   9.106  1.00  0.00           C 
ATOM   3718  HB2 PRO   535      36.105  -1.373   8.939  1.00  0.00           H 
ATOM   3719  HB3 PRO   535      37.808  -1.655   9.373  1.00  0.00           H 
ATOM   3720  CA  PRO   535      36.424  -3.077  10.229  1.00  0.00           C 
ATOM   3721  HA  PRO   535      37.025  -2.911  11.123  1.00  0.00           H 
ATOM   3722  C   PRO   535      34.944  -2.903  10.571  1.00  0.00           C 
ATOM   3723  O   PRO   535      34.068  -3.462   9.908  1.00  0.00           O 
ATOM   3724  N   LEU   536      34.672  -2.120  11.609  1.00  0.00           N 
ATOM   3725  H   LEU   536      35.423  -1.693  12.132  1.00  0.00           H 
ATOM   3726  CA  LEU   536      33.301  -1.874  12.042  1.00  0.00           C 
ATOM   3727  HA  LEU   536      32.869  -2.788  12.450  1.00  0.00           H 
ATOM   3728  CB  LEU   536      33.280  -0.796  13.128  1.00  0.00           C 
ATOM   3729  HB2 LEU   536      34.291  -0.835  13.533  1.00  0.00           H 
ATOM   3730  HB3 LEU   536      33.133   0.150  12.607  1.00  0.00           H 
ATOM   3731  CG  LEU   536      32.267  -0.911  14.273  1.00  0.00           C 
ATOM   3732  HG  LEU   536      32.699  -1.475  15.100  1.00  0.00           H 
ATOM   3733  CD1 LEU   536      31.919   0.490  14.744  1.00  0.00           C 
ATOM   3734 HD11 LEU   536      31.487   1.055  13.918  1.00  0.00           H 
ATOM   3735 HD12 LEU   536      31.198   0.431  15.560  1.00  0.00           H 
ATOM   3736 HD13 LEU   536      32.822   0.991  15.093  1.00  0.00           H 
ATOM   3737  CD2 LEU   536      31.021  -1.654  13.835  1.00  0.00           C 
ATOM   3738 HD21 LEU   536      31.292  -2.659  13.510  1.00  0.00           H 
ATOM   3739 HD22 LEU   536      30.323  -1.718  14.670  1.00  0.00           H 
ATOM   3740 HD23 LEU   536      30.551  -1.120  13.009  1.00  0.00           H 
ATOM   3741  C   LEU   536      32.434  -1.432  10.871  1.00  0.00           C 
ATOM   3742  O   LEU   536      31.287  -1.862  10.734  1.00  0.00           O 
ATOM   3743  N   TYR   537      32.992  -0.575  10.024  1.00  0.00           N 
ATOM   3744  H   TYR   537      33.930  -0.238  10.189  1.00  0.00           H 
ATOM   3745  CA  TYR   537      32.269  -0.065   8.866  1.00  0.00           C 
ATOM   3746  HA  TYR   537      31.433   0.555   9.192  1.00  0.00           H 
ATOM   3747  CB  TYR   537      33.200   0.786   7.997  1.00  0.00           C 
ATOM   3748  HB2 TYR   537      33.734   1.481   8.645  1.00  0.00           H 
ATOM   3749  HB3 TYR   537      33.910   0.096   7.541  1.00  0.00           H 
ATOM   3750  CG  TYR   537      32.483   1.558   6.914  1.00  0.00           C 
ATOM   3751  CD1 TYR   537      32.190   0.964   5.687  1.00  0.00           C 
ATOM   3752  HD1 TYR   537      32.508  -0.064   5.512  1.00  0.00           H 
ATOM   3753  CE1 TYR   537      31.503   1.660   4.693  1.00  0.00           C 
ATOM   3754  HE1 TYR   537      31.296   1.188   3.733  1.00  0.00           H 
ATOM   3755  CZ  TYR   537      31.101   2.967   4.924  1.00  0.00           C 
ATOM   3756  OH  TYR   537      30.400   3.647   3.952  1.00  0.00           O 
ATOM   3757  HH  TYR   537      30.248   3.122   3.163  1.00  0.00           H 
ATOM   3758  CE2 TYR   537      31.383   3.584   6.135  1.00  0.00           C 
ATOM   3759  HE2 TYR   537      31.071   4.612   6.319  1.00  0.00           H 
ATOM   3760  CD2 TYR   537      32.073   2.876   7.123  1.00  0.00           C 
ATOM   3761  HD2 TYR   537      32.300   3.352   8.077  1.00  0.00           H 
ATOM   3762  C   TYR   537      31.683  -1.199   8.031  1.00  0.00           C 
ATOM   3763  O   TYR   537      30.499  -1.191   7.696  1.00  0.00           O 
ATOM   3764  N   ASP   538      32.521  -2.176   7.703  1.00  0.00           N 
ATOM   3765  H   ASP   538      33.494  -2.112   7.965  1.00  0.00           H 
ATOM   3766  CA  ASP   538      32.097  -3.309   6.894  1.00  0.00           C 
ATOM   3767  HA  ASP   538      31.589  -2.962   5.994  1.00  0.00           H 
ATOM   3768  CB  ASP   538      33.322  -4.126   6.480  1.00  0.00           C 
ATOM   3769  HB2 ASP   538      33.767  -4.549   7.381  1.00  0.00           H 
ATOM   3770  HB3 ASP   538      32.984  -4.932   5.829  1.00  0.00           H 
ATOM   3771  CG  ASP   538      34.361  -3.284   5.748  1.00  0.00           C 
ATOM   3772  OD1 ASP   538      34.096  -2.079   5.526  1.00  0.00           O 
ATOM   3773  OD2 ASP   538      35.436  -3.820   5.397  1.00  0.00           O 
ATOM   3774  C   ASP   538      31.070  -4.195   7.588  1.00  0.00           C 
ATOM   3775  O   ASP   538      30.176  -4.738   6.940  1.00  0.00           O 
ATOM   3776  N   LEU   539      31.193  -4.344   8.902  1.00  0.00           N 
ATOM   3777  H   LEU   539      31.952  -3.906   9.404  1.00  0.00           H 
ATOM   3778  CA  LEU   539      30.244  -5.157   9.655  1.00  0.00           C 
ATOM   3779  HA  LEU   539      30.142  -6.136   9.188  1.00  0.00           H 
ATOM   3780  CB  LEU   539      30.734  -5.350  11.093  1.00  0.00           C 
ATOM   3781  HB2 LEU   539      31.649  -5.934  10.997  1.00  0.00           H 
ATOM   3782  HB3 LEU   539      30.973  -4.364  11.492  1.00  0.00           H 
ATOM   3783  CG  LEU   539      29.770  -6.065  12.044  1.00  0.00           C 
ATOM   3784  HG  LEU   539      28.910  -5.422  12.232  1.00  0.00           H 
ATOM   3785  CD1 LEU   539      29.298  -7.378  11.424  1.00  0.00           C 
ATOM   3786 HD11 LEU   539      30.158  -8.021  11.236  1.00  0.00           H 
ATOM   3787 HD12 LEU   539      28.613  -7.878  12.109  1.00  0.00           H 
ATOM   3788 HD13 LEU   539      28.786  -7.173  10.484  1.00  0.00           H 
ATOM   3789  CD2 LEU   539      30.473  -6.319  13.378  1.00  0.00           C 
ATOM   3790 HD21 LEU   539      30.779  -5.368  13.815  1.00  0.00           H 
ATOM   3791 HD22 LEU   539      29.790  -6.828  14.058  1.00  0.00           H 
ATOM   3792 HD23 LEU   539      31.352  -6.942  13.213  1.00  0.00           H 
ATOM   3793  C   LEU   539      28.891  -4.451   9.652  1.00  0.00           C 
ATOM   3794  O   LEU   539      27.848  -5.069   9.437  1.00  0.00           O 
ATOM   3795  N   LEU   540      28.918  -3.146   9.895  1.00  0.00           N 
ATOM   3796  H   LEU   540      29.800  -2.687  10.070  1.00  0.00           H 
ATOM   3797  CA  LEU   540      27.702  -2.336   9.903  1.00  0.00           C 
ATOM   3798  HA  LEU   540      27.011  -2.697  10.665  1.00  0.00           H 
ATOM   3799  CB  LEU   540      28.062  -0.877  10.219  1.00  0.00           C 
ATOM   3800  HB2 LEU   540      29.124  -0.870   9.972  1.00  0.00           H 
ATOM   3801  HB3 LEU   540      27.513  -0.300   9.475  1.00  0.00           H 
ATOM   3802  CG  LEU   540      27.856  -0.252  11.605  1.00  0.00           C 
ATOM   3803  HG  LEU   540      27.039   0.466  11.541  1.00  0.00           H 
ATOM   3804  CD1 LEU   540      27.526  -1.299  12.644  1.00  0.00           C 
ATOM   3805 HD11 LEU   540      28.343  -2.017  12.709  1.00  0.00           H 
ATOM   3806 HD12 LEU   540      27.387  -0.819  13.613  1.00  0.00           H 
ATOM   3807 HD13 LEU   540      26.610  -1.817  12.361  1.00  0.00           H 
ATOM   3808  CD2 LEU   540      29.114   0.505  11.984  1.00  0.00           C 
ATOM   3809 HD21 LEU   540      29.304   1.287  11.248  1.00  0.00           H 
ATOM   3810 HD22 LEU   540      28.985   0.956  12.968  1.00  0.00           H 
ATOM   3811 HD23 LEU   540      29.959  -0.183  12.009  1.00  0.00           H 
ATOM   3812  C   LEU   540      27.059  -2.414   8.510  1.00  0.00           C 
ATOM   3813  O   LEU   540      25.845  -2.583   8.371  1.00  0.00           O 
ATOM   3814  N   LEU   541      27.892  -2.289   7.483  1.00  0.00           N 
ATOM   3815  H   LEU   541      28.876  -2.131   7.646  1.00  0.00           H 
ATOM   3816  CA  LEU   541      27.418  -2.339   6.101  1.00  0.00           C 
ATOM   3817  HA  LEU   541      26.694  -1.544   5.923  1.00  0.00           H 
ATOM   3818  CB  LEU   541      28.591  -2.152   5.146  1.00  0.00           C 
ATOM   3819  HB2 LEU   541      29.029  -1.204   5.457  1.00  0.00           H 
ATOM   3820  HB3 LEU   541      29.289  -2.962   5.359  1.00  0.00           H 
ATOM   3821  CG  LEU   541      28.301  -2.111   3.643  1.00  0.00           C 
ATOM   3822  HG  LEU   541      28.007  -3.106   3.310  1.00  0.00           H 
ATOM   3823  CD1 LEU   541      27.184  -1.130   3.349  1.00  0.00           C 
ATOM   3824 HD11 LEU   541      27.477  -0.134   3.682  1.00  0.00           H 
ATOM   3825 HD12 LEU   541      26.989  -1.112   2.277  1.00  0.00           H 
ATOM   3826 HD13 LEU   541      26.281  -1.438   3.877  1.00  0.00           H 
ATOM   3827  CD2 LEU   541      29.572  -1.715   2.908  1.00  0.00           C 
ATOM   3828 HD21 LEU   541      30.354  -2.447   3.113  1.00  0.00           H 
ATOM   3829 HD22 LEU   541      29.377  -1.683   1.836  1.00  0.00           H 
ATOM   3830 HD23 LEU   541      29.897  -0.732   3.248  1.00  0.00           H 
ATOM   3831  C   LEU   541      26.723  -3.676   5.833  1.00  0.00           C 
ATOM   3832  O   LEU   541      25.616  -3.714   5.298  1.00  0.00           O 
ATOM   3833  N   GLU   542      27.366  -4.770   6.229  1.00  0.00           N 
ATOM   3834  H   GLU   542      28.283  -4.702   6.648  1.00  0.00           H 
ATOM   3835  CA  GLU   542      26.790  -6.097   6.037  1.00  0.00           C 
ATOM   3836  HA  GLU   542      26.657  -6.293   4.973  1.00  0.00           H 
ATOM   3837  CB  GLU   542      27.718  -7.169   6.621  1.00  0.00           C 
ATOM   3838  HB2 GLU   542      28.457  -7.401   5.854  1.00  0.00           H 
ATOM   3839  HB3 GLU   542      28.216  -6.723   7.481  1.00  0.00           H 
ATOM   3840  CG  GLU   542      27.009  -8.456   7.053  1.00  0.00           C 
ATOM   3841  HG2 GLU   542      27.736  -9.071   7.583  1.00  0.00           H 
ATOM   3842  HG3 GLU   542      26.205  -8.176   7.734  1.00  0.00           H 
ATOM   3843  CD  GLU   542      26.434  -9.244   5.887  1.00  0.00           C 
ATOM   3844  OE1 GLU   542      26.841  -8.995   4.728  1.00  0.00           O 
ATOM   3845  OE2 GLU   542      25.570 -10.118   6.130  1.00  0.00           O 
ATOM   3846  C   GLU   542      25.414  -6.196   6.691  1.00  0.00           C 
ATOM   3847  O   GLU   542      24.472  -6.721   6.101  1.00  0.00           O 
ATOM   3848  N   MET   543      25.298  -5.686   7.914  1.00  0.00           N 
ATOM   3849  H   MET   543      26.101  -5.290   8.381  1.00  0.00           H 
ATOM   3850  CA  MET   543      24.036  -5.732   8.633  1.00  0.00           C 
ATOM   3851  HA  MET   543      23.593  -6.724   8.549  1.00  0.00           H 
ATOM   3852  CB  MET   543      24.270  -5.425  10.111  1.00  0.00           C 
ATOM   3853  HB2 MET   543      24.750  -4.448  10.172  1.00  0.00           H 
ATOM   3854  HB3 MET   543      23.295  -5.381  10.597  1.00  0.00           H 
ATOM   3855  CG  MET   543      25.136  -6.459  10.808  1.00  0.00           C 
ATOM   3856  HG2 MET   543      24.870  -7.443  10.423  1.00  0.00           H 
ATOM   3857  HG3 MET   543      26.179  -6.247  10.572  1.00  0.00           H 
ATOM   3858  SD  MET   543      24.917  -6.444  12.603  1.00  0.00           S 
ATOM   3859  CE  MET   543      25.324  -4.749  12.964  1.00  0.00           C 
ATOM   3860  HE1 MET   543      24.638  -4.089  12.432  1.00  0.00           H 
ATOM   3861  HE2 MET   543      25.237  -4.574  14.036  1.00  0.00           H 
ATOM   3862  HE3 MET   543      26.346  -4.544  12.645  1.00  0.00           H 
ATOM   3863  C   MET   543      23.000  -4.769   8.072  1.00  0.00           C 
ATOM   3864  O   MET   543      21.807  -5.073   8.048  1.00  0.00           O 
ATOM   3865  N   LEU   544      23.457  -3.605   7.630  1.00  0.00           N 
ATOM   3866  H   LEU   544      24.439  -3.380   7.704  1.00  0.00           H 
ATOM   3867  CA  LEU   544      22.559  -2.602   7.074  1.00  0.00           C 
ATOM   3868  HA  LEU   544      21.639  -2.560   7.657  1.00  0.00           H 
ATOM   3869  CB  LEU   544      23.225  -1.225   7.111  1.00  0.00           C 
ATOM   3870  HB2 LEU   544      24.242  -1.378   6.749  1.00  0.00           H 
ATOM   3871  HB3 LEU   544      22.686  -0.581   6.416  1.00  0.00           H 
ATOM   3872  CG  LEU   544      23.269  -0.563   8.491  1.00  0.00           C 
ATOM   3873  HG  LEU   544      23.554  -1.302   9.240  1.00  0.00           H 
ATOM   3874  CD1 LEU   544      24.285   0.563   8.479  1.00  0.00           C 
ATOM   3875 HD11 LEU   544      24.000   1.302   7.730  1.00  0.00           H 
ATOM   3876 HD12 LEU   544      24.317   1.035   9.461  1.00  0.00           H 
ATOM   3877 HD13 LEU   544      25.269   0.162   8.237  1.00  0.00           H 
ATOM   3878  CD2 LEU   544      21.897  -0.028   8.845  1.00  0.00           C 
ATOM   3879 HD21 LEU   544      21.180  -0.848   8.861  1.00  0.00           H 
ATOM   3880 HD22 LEU   544      21.932   0.442   9.828  1.00  0.00           H 
ATOM   3881 HD23 LEU   544      21.590   0.708   8.101  1.00  0.00           H 
ATOM   3882  C   LEU   544      22.148  -2.940   5.640  1.00  0.00           C 
ATOM   3883  O   LEU   544      20.971  -2.842   5.294  1.00  0.00           O 
ATOM   3884  N   ASP   545      23.117  -3.337   4.817  1.00  0.00           N 
ATOM   3885  H   ASP   545      24.069  -3.388   5.150  1.00  0.00           H 
ATOM   3886  CA  ASP   545      22.850  -3.685   3.418  1.00  0.00           C 
ATOM   3887  HA  ASP   545      22.220  -2.920   2.964  1.00  0.00           H 
ATOM   3888  CB  ASP   545      24.160  -3.780   2.620  1.00  0.00           C 
ATOM   3889  HB2 ASP   545      24.728  -2.868   2.804  1.00  0.00           H 
ATOM   3890  HB3 ASP   545      24.721  -4.638   2.990  1.00  0.00           H 
ATOM   3891  CG  ASP   545      23.922  -3.937   1.120  1.00  0.00           C 
ATOM   3892  OD1 ASP   545      22.768  -3.735   0.690  1.00  0.00           O 
ATOM   3893  OD2 ASP   545      24.881  -4.264   0.380  1.00  0.00           O 
ATOM   3894  C   ASP   545      22.116  -5.015   3.349  1.00  0.00           C 
ATOM   3895  O   ASP   545      22.680  -6.029   2.929  1.00  0.00           O 
ATOM   3896  N   ALA   546      20.853  -5.009   3.755  1.00  0.00           N 
ATOM   3897  H   ALA   546      20.429  -4.170   4.125  1.00  0.00           H 
ATOM   3898  CA  ALA   546      20.069  -6.229   3.746  1.00  0.00           C 
ATOM   3899  HA  ALA   546      20.765  -7.068   3.747  1.00  0.00           H 
ATOM   3900  CB  ALA   546      19.212  -6.304   5.006  1.00  0.00           C 
ATOM   3901  HB1 ALA   546      18.504  -5.475   5.014  1.00  0.00           H 
ATOM   3902  HB2 ALA   546      18.666  -7.247   5.019  1.00  0.00           H 
ATOM   3903  HB3 ALA   546      19.853  -6.243   5.886  1.00  0.00           H 
ATOM   3904  C   ALA   546      19.193  -6.361   2.508  1.00  0.00           C 
ATOM   3905  O   ALA   546      18.804  -5.368   1.884  1.00  0.00           O 
ATOM   3906  N   HIE   547      18.895  -7.605   2.152  1.00  0.00           N 
ATOM   3907  H   HIE   547      19.262  -8.386   2.677  1.00  0.00           H 
ATOM   3908  CA  HIE   547      18.042  -7.884   1.006  1.00  0.00           C 
ATOM   3909  HA  HIE   547      18.153  -7.097   0.260  1.00  0.00           H 
ATOM   3910  CB  HIE   547      18.431  -9.223   0.368  1.00  0.00           C 
ATOM   3911  HB2 HIE   547      17.752  -9.468  -0.449  1.00  0.00           H 
ATOM   3912  HB3 HIE   547      19.451  -9.163  -0.013  1.00  0.00           H 
ATOM   3913  CG  HIE   547      18.395 -10.382   1.317  1.00  0.00           C 
ATOM   3914  ND1 HIE   547      19.395 -11.329   1.371  1.00  0.00           N 
ATOM   3915  CE1 HIE   547      19.095 -12.232   2.287  1.00  0.00           C 
ATOM   3916  HE1 HIE   547      19.766 -13.069   2.482  1.00  0.00           H 
ATOM   3917  NE2 HIE   547      17.936 -11.906   2.829  1.00  0.00           N 
ATOM   3918  HE2 HIE   547      17.457 -12.415   3.558  1.00  0.00           H 
ATOM   3919  CD2 HIE   547      17.477 -10.753   2.241  1.00  0.00           C 
ATOM   3920  HD2 HIE   547      16.527 -10.321   2.557  1.00  0.00           H 
ATOM   3921  C   HIE   547      16.603  -7.937   1.518  1.00  0.00           C 
ATOM   3922  O   HIE   547      16.361  -7.795   2.720  1.00  0.00           O 
ATOM   3923  N   ARG   548      15.653  -8.140   0.612  1.00  0.00           N 
ATOM   3924  H   ARG   548      15.894  -8.226  -0.365  1.00  0.00           H 
ATOM   3925  CA  ARG   548      14.245  -8.212   0.986  1.00  0.00           C 
ATOM   3926  HA  ARG   548      14.135  -8.014   2.052  1.00  0.00           H 
ATOM   3927  CB  ARG   548      13.432  -7.171   0.208  1.00  0.00           C 
ATOM   3928  HB2 ARG   548      12.745  -7.719  -0.437  1.00  0.00           H 
ATOM   3929  HB3 ARG   548      12.863  -6.598   0.940  1.00  0.00           H 
ATOM   3930  CG  ARG   548      14.272  -6.222  -0.636  1.00  0.00           C 
ATOM   3931  HG2 ARG   548      15.082  -5.837  -0.016  1.00  0.00           H 
ATOM   3932  HG3 ARG   548      14.690  -6.784  -1.471  1.00  0.00           H 
ATOM   3933  CD  ARG   548      13.447  -5.061  -1.170  1.00  0.00           C 
ATOM   3934  HD2 ARG   548      13.698  -4.899  -2.218  1.00  0.00           H 
ATOM   3935  HD3 ARG   548      12.389  -5.308  -1.084  1.00  0.00           H 
ATOM   3936  NE  ARG   548      13.701  -3.826  -0.432  1.00  0.00           N 
ATOM   3937  HE  ARG   548      12.935  -3.446   0.106  1.00  0.00           H 
ATOM   3938  CZ  ARG   548      14.863  -3.177  -0.429  1.00  0.00           C 
ATOM   3939  NH1 ARG   548      15.891  -3.643  -1.128  1.00  0.00           N 
ATOM   3940 HH11 ARG   548      15.790  -4.493  -1.664  1.00  0.00           H 
ATOM   3941 HH12 ARG   548      16.770  -3.145  -1.121  1.00  0.00           H 
ATOM   3942  NH2 ARG   548      15.001  -2.062   0.278  1.00  0.00           N 
ATOM   3943 HH21 ARG   548      14.222  -1.708   0.814  1.00  0.00           H 
ATOM   3944 HH22 ARG   548      15.885  -1.573   0.277  1.00  0.00           H 
ATOM   3945  C   ARG   548      13.695  -9.608   0.710  1.00  0.00           C 
ATOM   3946  O   ARG   548      12.501  -9.781   0.466  1.00  0.00           O 
ATOM   3947  N   LEU   549      14.576 -10.603   0.756  1.00  0.00           N 
ATOM   3948  H   LEU   549      15.551 -10.403   0.930  1.00  0.00           H 
ATOM   3949  CA  LEU   549      14.188 -11.985   0.507  1.00  0.00           C 
ATOM   3950  HA  LEU   549      13.510 -12.036  -0.345  1.00  0.00           H 
ATOM   3951  CB  LEU   549      15.433 -12.828   0.195  1.00  0.00           C 
ATOM   3952  HB2 LEU   549      15.894 -13.002   1.167  1.00  0.00           H 
ATOM   3953  HB3 LEU   549      15.095 -13.777  -0.221  1.00  0.00           H 
ATOM   3954  CG  LEU   549      16.461 -12.191  -0.753  1.00  0.00           C 
ATOM   3955  HG  LEU   549      16.748 -11.216  -0.358  1.00  0.00           H 
ATOM   3956  CD1 LEU   549      17.700 -13.074  -0.878  1.00  0.00           C 
ATOM   3957 HD11 LEU   549      17.414 -14.049  -1.273  1.00  0.00           H 
ATOM   3958 HD12 LEU   549      18.415 -12.604  -1.554  1.00  0.00           H 
ATOM   3959 HD13 LEU   549      18.157 -13.200   0.103  1.00  0.00           H 
ATOM   3960  CD2 LEU   549      15.823 -11.972  -2.108  1.00  0.00           C 
ATOM   3961 HD21 LEU   549      14.964 -11.309  -2.003  1.00  0.00           H 
ATOM   3962 HD22 LEU   549      16.549 -11.520  -2.783  1.00  0.00           H 
ATOM   3963 HD23 LEU   549      15.495 -12.929  -2.515  1.00  0.00           H 
ATOM   3964  C   LEU   549      13.431 -12.574   1.702  1.00  0.00           C 
ATOM   3965  O   LEU   549      12.759 -13.600   1.578  1.00  0.00           O 
ATOM   3966  N   HIE   550      13.541 -11.920   2.856  1.00  0.00           N 
ATOM   3967  H   HIE   550      14.116 -11.092   2.916  1.00  0.00           H 
ATOM   3968  CA  HIE   550      12.858 -12.378   4.065  1.00  0.00           C 
ATOM   3969  HA  HIE   550      12.613 -13.436   3.970  1.00  0.00           H 
ATOM   3970  CB  HIE   550      13.753 -12.190   5.298  1.00  0.00           C 
ATOM   3971  HB2 HIE   550      14.098 -11.159   5.377  1.00  0.00           H 
ATOM   3972  HB3 HIE   550      13.182 -12.450   6.189  1.00  0.00           H 
ATOM   3973  CG  HIE   550      14.977 -13.054   5.306  1.00  0.00           C 
ATOM   3974  ND1 HIE   550      15.793 -13.172   6.411  1.00  0.00           N 
ATOM   3975  CE1 HIE   550      16.805 -13.972   6.126  1.00  0.00           C 
ATOM   3976  HE1 HIE   550      17.567 -14.192   6.874  1.00  0.00           H 
ATOM   3977  NE2 HIE   550      16.674 -14.380   4.876  1.00  0.00           N 
ATOM   3978  HE2 HIE   550      17.301 -15.001   4.385  1.00  0.00           H 
ATOM   3979  CD2 HIE   550      15.538 -13.821   4.341  1.00  0.00           C 
ATOM   3980  HD2 HIE   550      15.256 -14.040   3.311  1.00  0.00           H 
ATOM   3981  C   HIE   550      11.557 -11.602   4.275  1.00  0.00           C 
ATOM   3982  O   HIE   550      10.940 -11.684   5.340  1.00  0.00           O 
ATOM   3983  N   ALA   551      11.143 -10.851   3.258  1.00  0.00           N 
ATOM   3984  H   ALA   551      11.701 -10.787   2.418  1.00  0.00           H 
ATOM   3985  CA  ALA   551       9.919 -10.056   3.339  1.00  0.00           C 
ATOM   3986  HA  ALA   551       9.909  -9.539   4.298  1.00  0.00           H 
ATOM   3987  CB  ALA   551       9.904  -9.013   2.221  1.00  0.00           C 
ATOM   3988  HB1 ALA   551       9.905  -9.516   1.254  1.00  0.00           H 
ATOM   3989  HB2 ALA   551       9.009  -8.398   2.309  1.00  0.00           H 
ATOM   3990  HB3 ALA   551      10.788  -8.381   2.302  1.00  0.00           H 
ATOM   3991  C   ALA   551       8.658 -10.920   3.266  1.00  0.00           C 
ATOM   3992  O   ALA   551       7.684 -10.473   2.622  1.00  0.00           O 
ATOM   3993  OXT ALA   551       8.622 -12.019   3.815  1.00  0.00           O 
TER    3993      ALA   305
END305
