# Supplementary material for: The effect of protein mutations on drug binding suggests ensuing personalised drug selection
Source: Sci Rep. 2021 Jun 29;11:13452. doi: 10.1038/s41598-021-92785-w (PMC8241852; doi:10.1038/s41598-021-92785-w)
Supplement: Supplementary file 3 — Supplementary Information 3. [file 41598_2021_92785_MOESM3_ESM.xlsx]

## Sheet: Sheet1
		Patient number	Mutation	Codons	Amino acids	heterozygous	homozygous	Location	cDNA position	protein position	Novel	Known
		2	C>T	Ccg/Tcg	Prolin(P)/Serine(S)	√ (C/T)	−	6:151808351	809	147	√	−
		Patient number	Mutation	Codons	Amino acids	heterozygous	homozygous	Location	cDNA position	protein position	Novel	Known
		3	G>C	ccG/ccC	P/P	√ (G/C)	−	6:151944387	1345	325	−	√
		Patient number	Mutation	Codons	Amino acids	heterozygous	homozygous	Location	cDNA position	protein position	Novel	Known
		3	G>A	acG/acA	T/T	√(G/A)	−	6:152098960	2152	594	−	√
		Patient number	Mutation	Codons	Amino acids	heterozygous	homozygous	Location	cDNA position	protein position	Novel	Known
		4	C>T	Cat/Tat	H/Y	−	√ (T)	6:151807958	416	16	√	−
		Patient number	Mutation	Codons	Amino acids	heterozygous	homozygous	Location	cDNA position	protein position	Novel	Known
		5	T>C	cgT>cgC	R/R	−	√ (C)	6:151880740	1099	243	−	√
		Patient number	Mutation	Codons	Amino acids	heterozygous	homozygous	Location	cDNA position	protein position	Novel	Known
		5	C>T	gcC>gcT	A/A	−	√ (T)	6:151944366	1324	318	√	−
		Patient number	Mutation	Codons	Amino acids	heterozygous	homozygous	Location	cDNA position	protein position	Novel	Known
		5	G>C	ccG/ccC	P/P	−	√ (C)	6:151944387	1345	325	−	√
		Patient number	Mutation	Codons	Amino acids	heterozygous	homozygous	Location	cDNA position	protein position	Novel	Known
		8	G>C	ccG/ccC	P/P	√ (G/C)	−	6:151944387	1345	325	−	√
		Patient number	Mutation	Codons	Amino acids	heterozygous	homozygous	Location	cDNA position	protein position	Novel	Known
		9	G>C	ccG/ccC	P/P	√ (G/C)	−	6:151944387	1345	325	−	√
		Patient number	Mutation	Codons	Amino acids	heterozygous	homozygous	Location	cDNA position	protein position	Novel	Known
		10	T>C	tcT/tcC	S/S	√(T/C)	−	6:151807942	400	10	−	√
		Patient number	Mutation	Codons	Amino acids	heterozygous	homozygous	Location	cDNA position	protein position	Novel	Known
		10	T>C	cgT>cgC	R/R	−	√ (C)	6:151880740	1099	243	−	√
		Patient number	Mutation	Codons	Amino acids	heterozygous	homozygous	Location	cDNA position	protein position	Novel	Known
		10	C>T	aCt/aTt	T/I	√(C/T)	−	6:152094469	1824	485	√	−
		Patient number	Mutation	Codons	Amino acids	heterozygous	homozygous	Location	cDNA position	protein position	Novel	Known
		12	G>C	ccG/ccC	P/P	−	√ (C)	6:151944387	1345	325	−	√
		Patient number	Mutation	Codons	Amino acids	heterozygous	homozygous	Location	cDNA position	protein position	Novel	Known
		13	T>C	tcT/tcC	S/S	−	√ (C)	6:151807942	400	10	−	√
		Patient number	Mutation	Codons	Amino acids	heterozygous	homozygous	Location	cDNA position	protein position	Novel	Known
		14	T>C	cgT>cgC	R/R	−	√ (C)	6:151880740	1099	243	−	√
		Patient number	Mutation	Codons	Amino acids	heterozygous	homozygous	Location	cDNA position	protein position	Novel	Known
		15	T>C	tcT/tcC	S/S	−	√ (C)	6:151807942	400	10	−	√
		Patient number	Mutation	Codons	Amino acids	heterozygous	homozygous	Location	cDNA position	protein position	Novel	Known
		15	C>A	cCc/cAc	P/H	−	√(A)	6:151808076	534	55	√	−
		Patient number	Mutation	Codons	Amino acids	heterozygous	homozygous	Location	cDNA position	protein position	Novel	Known
		15	G>A	aaG/aaA	K/K	√ (G/A)	−	6:151842774	1000	210	−	√
		Patient number	Mutation	Codons	Amino acids	heterozygous	homozygous	Location	cDNA position	protein position	Novel	Known
		15	T>C	cgT>cgC	R/R	−	√ (C)	6:151880740	1099	243	−	√
		Patient number	Mutation	Codons	Amino acids	heterozygous	homozygous	Location	cDNA position	protein position	Novel	Known
		15	C>T	tCt/tTt	S/F	√ (C/T)	−	6:151944257	1215	282	√	−
		Patient number	Mutation	Codons	Amino acids	heterozygous	homozygous	Location	cDNA position	protein position	Novel	Known
		15	G>A	Gac/Aac	D/N	−	√ (A)	6: 151944349	1307	313	−	√
		Patient number	Mutation	Codons	Amino acids	heterozygous	homozygous	Location	cDNA position	protein position	Novel	Known
		15	G>C	ccG/ccC	P/P	−	√ (C)	6:151944387	1345	325	−	√
		Patient number	Mutation	Codons	Amino acids	heterozygous	homozygous	Location	cDNA position	protein position	Novel	Known
		16	T>C	tcT/tcC	S/S	√ (T/C)	−	6:151807942	400	10	−	√
		Patient number	Mutation	Codons	Amino acids	heterozygous	homozygous	Location	cDNA position	protein position	Novel	Known
		16	T>C	cgT>cgC	R/R	−	√ (C)	6:151880740	1099	243	−	√
		Patient number	Mutation	Codons	Amino acids	heterozygous	homozygous	Location	cDNA position	protein position	Novel	Known
		17	T>C	cgT>cgC	R/R	−	√ (C)	6:151880740	1099	243	−	√
		Patient number	Mutation	Codons	Amino acids	heterozygous	homozygous	Location	cDNA position	protein position	Novel	Known
		17	G>C	ccG/ccC	P/P	√ (G/C)	−	6:151944387	1345	325	−	√
		Patient number	Mutation	Codons	Amino acids	heterozygous	homozygous	Location	cDNA position	protein position	Novel	Known
		17	G>A	acG/acA	T/T	√ (G/A)	−	6:152098960	2152	594	−	√
		Patient number	Mutation	Codons	Amino acids	heterozygous	homozygous	Location	cDNA position	protein position	Novel	Known
		18	G>C	ccG/ccC	P/P	−	√ (C)	6:151944387	1345	325	−	√
		Patient number	Mutation	Codons	Amino acids	heterozygous	homozygous	Location	cDNA position	protein position	Novel	Known
		19	T>C	cgT>cgC	R/R	−	√ (C)	6:151880740	1099	243	−	√
		Patient number	Mutation	Codons	Amino acids	heterozygous	homozygous	Location	cDNA position	protein position	Novel	Known
		20	T>C	tcT/tcC	S/S	−	√ (C)	6:151807942	400	10	−	√
		Patient number	Mutation	Codons	Amino acids	heterozygous	homozygous	Location	cDNA position	protein position	Novel	Known
		20	A>C	agA/agA	R/S	√ (A/C)	−	6:151842630	856	162	√	−
		Patient number	Mutation	Codons	Amino acids	heterozygous	homozygous	Location	cDNA position	protein position	Novel	Known
		20	A>C	gAc/gCc	D/A	√ (A/C)	−	6:151842653	879	170	√	−
		Patient number	Mutation	Codons	Amino acids	heterozygous	homozygous	Location	cDNA position	protein position	Novel	Known
		21	T>C	cgT>cgC	R/R	−	√ (C)	6:151880740	1099	243	−	√
		Patient number	Mutation	Codons	Amino acids	heterozygous	homozygous	Location	cDNA position	protein position	Novel	Known
		21	G>C	ccG/ccC	P/P	−	√ (C)	6:151944387	1345	325	−	√
		Patient number	Mutation	Codons	Amino acids	heterozygous	homozygous	Location	cDNA position	protein position	Novel	Known
		22	G>C	ccG/ccC	P/P	−	√ (C)	6:151944387	1345	325	−	√
		Patient number	Mutation	Codons	Amino acids	heterozygous	homozygous	Location	cDNA position	protein position	Novel	Known
		22	G>C	cGc/cCc	R/P	√ (G/C)	−	6:152098821	2013	548	√	−
		Patient number	Mutation	Codons	Amino acids	heterozygous	homozygous	Location	cDNA position	protein position	Novel	Known
		23	G>C	ccG/ccC	P/P	√ (G/C)		6:151944387	1345	325	−	√
		Patient number	Mutation	Codons	Amino acids	heterozygous	homozygous	Location	cDNA position	protein position	Novel	Known
		24	G>T	aaG/aaT	K/N	√ (G/T)	−	6:152098765	1957	529	√	−
		Patient number	Mutation	Codons	Amino acids	heterozygous	homozygous	Location	cDNA position	protein position	Novel	Known
		25	G>C	ccG/ccC	P/P	−	√ (C)	6:151944387	1345	325	−	√
		Patient number	Mutation	Codons	Amino acids	heterozygous	homozygous	Location	cDNA position	protein position	Novel	Known
		26	T>C	tcT/tcC	S/S	√ (T/C)	−	6:151807942	400	10	−	√
		Patient number	Mutation	Codons	Amino acids	heterozygous	homozygous	Location	cDNA position	protein position	Novel	Known
		26	G>T	tGt/tTt	C/F	√ (G/T)	−	6:151880673	1032	221	√	−
		Patient number	Mutation	Codons	Amino acids	heterozygous	homozygous	Location	cDNA position	protein position	Novel	Known
		26	T>C	cgT>cgC	R/R	−	√ (C)	6:151880740	1099	243	−	√
		Patient number	Mutation	Codons	Amino acids	heterozygous	homozygous	Location	cDNA position	protein position	Novel	Known
		26	G>C	ccG/ccC	P/P	−	√ (C)	6:151944387	1345	325	−	√
		Patient number	Mutation	Codons	Amino acids	heterozygous	homozygous	Location	cDNA position	protein position	Novel	Known
		27	T>C	cgT>cgC	R/R	−	√ (C)	6:151880740	1099	243	−	√
		Patient number	Mutation	Codons	Amino acids	heterozygous	homozygous	Location	cDNA position	protein position	Novel	Known
		27	A>G	Aca/Gca	T/A	√ (A/G)	−	6:152061046	1661	431	√	−
		Patient number	Mutation	Codons	Amino acids	heterozygous	homozygous	Location	cDNA position	protein position	Novel	Known
		28	T>C	cgT>cgC	R/R	−	√ (C)	6:151880740	1099	243	−	√
		Patient number	Mutation	Codons	Amino acids	heterozygous	homozygous	Location	cDNA position	protein position	Novel	Known
		29	G>C	ccG/ccC	P/P	−	√ (C)	6:151944387	1345	325	−	√
		Patient number	Mutation	Codons	Amino acids	heterozygous	homozygous	Location	cDNA position	protein position	Novel	Known
		30	T>C	tcT/tcC	S/S	−	√ (C)	6:151807942	400	10	−	√
		Patient number	Mutation	Codons	Amino acids	heterozygous	homozygous	Location	cDNA position	protein position	Novel	Known
		31	T>C	tcT/tcC	S/S	−	√ (C)	6:151807942	400	10	−	√
		Patient number	Mutation	Codons	Amino acids	heterozygous	homozygous	Location	cDNA position	protein position	Novel	Known
		31	T>C	cgT>cgC	R/R	−	√ (C)	6:151880740	1099	243	−	√
		Patient number	Mutation	Codons	Amino acids	heterozygous	homozygous	Location	cDNA position	protein position	Novel	Known
		31	G>C	ccG/ccC	P/P	−	√ (C)	6:151944387	1345	325	−	√
		Patient number	Mutation	Codons	Amino acids	heterozygous	homozygous	Location	cDNA position	protein position	Novel	Known
		33	T>C	cgT>cgC	R/R	−	√ (C)	6:151880740	1099	243	−	√
		Patient number	Mutation	Codons	Amino acids	heterozygous	homozygous	Location	cDNA position	protein position	Novel	Known
		33	G>C	ccG/ccC	P/P	−	√ (C)	6:151944387	1345	325	−	√
		Patient number	Mutation	Codons	Amino acids	heterozygous	homozygous	Location	cDNA position	protein position	Novel	Known
		33	T>G	cTg/cGg	L/R	√ (T/G)	−	6: 152011719	1530	387	−	√
		Patient number	Mutation	Codons	Amino acids	heterozygous	homozygous	Location	cDNA position	protein position	Novel	Known
		34	G>C	gcG/gcC	A/A	√ (G/C)	−	6:151808173	631	87	−	√
		Patient number	Mutation	Codons	Amino acids	heterozygous	homozygous	Location	cDNA position	protein position	Novel	Known
		34	T>C	cgT>cgC	R/R	−	√ (C)	6:151880740	1099	243	−	√
		Patient number	Mutation	Codons	Amino acids	heterozygous	homozygous	Location	cDNA position	protein position	Novel	Known
		34	G>C	ccG/ccC	P/P	−	√ (C)	6:151944387	1345	325	−	√
	Patient No	Mutation	Codons	Amino acids	heterozygous	homozygous	Location	cDNA position	protein position	Novel	Known
	35	T>C	cgT/cgC	R/R	√	-	6:151880740	1099	243	-	√
	Patient No	Mutation	Codons	Amino acids	heterozygous	homozygous	Location	cDNA position	protein position	Novel	Known
	35	G>C	ccG/ccC	P/P	√	-	6:151944387	1345	325	-	√
	Patient No	Mutation	Codons	Amino acids	heterozygous	homozygous	Location	cDNA position	protein position	Novel	Known
	36	T>C	tcT/tcC	S/S	-	√	6:151807942	400	10		√
	Patient No	Mutation	Codons	Amino acids	heterozygous	homozygous	Location	cDNA position	protein position	Novel	Known
	36	G>C	gcG/gcC	A/A	√	-	6:151808173	631	87	-	√
	Patient No	Mutation	Codons	Amino acids	heterozygous	homozygous	Location	cDNA position	protein position	Novel	Known
	36	T>C	cgT/cgC	R/R	-	√	6:151880740	1099	243	-	√
	Patient No	Mutation	Codons	Amino acids	heterozygous	homozygous	Location	cDNA position	protein position	Novel	Known
	36	G>C	ccG/ccC	P/P	√	-	6:151944387	1345	325	-	√
	Patient No	Mutation	Codons	Amino acids	heterozygous	homozygous	Location	cDNA position	protein position	Novel	Known
	36	G>A	acG/acA	T/T	√	-	6:152098960	2152	594	-	√
	Patient No	Mutation	Codons	Amino acids	heterozygous	homozygous	Location	cDNA position	protein position	Novel	Known
	37	T>C	tcT/tcC	S/S	-	√	6:151807942	400	10	-	√
	Patient No	Mutation	Codons	Amino acids	heterozygous	homozygous	Location	cDNA position	protein position	Novel	Known
	37	T>C	cgT>cgC	R/R	-	√	6:151880740	1099	243	-	√
	Patient No	Mutation	Codons	Amino acids	heterozygous	homozygous	Location	cDNA position	protein position	Novel	Known
	37	G>C	ccG/ccC	P/P	√	-	6:151944387	1345	325	-	√
	Patient No	Mutation	Codons	Amino acids	heterozygous	homozygous	Location	cDNA position	protein position	Novel	Known
	38	T>C	tcT/tcC	S/S	-	√	6:151807942	400	10	-	√
	Patient No	Mutation	Codons	Amino acids	heterozygous	homozygous	Location	cDNA position	protein position	Novel	Known
	38	G>C	gcG/gcC	A/A	√	-	6:151808173	631	87	-	√
	Patient No	Mutation	Codons	Amino acids	heterozygous	homozygous	Location	cDNA position	protein position	Novel	Known
	38	T>C	cgT/cgC	R/R	-	√	6:151880740	1099	243	-	√
	Patient No	Mutation	Codons	Amino acids	heterozygous	homozygous	Location	cDNA position	protein position	Novel	Known
	38	G>C	ccG/ccC	P/P		√	6:151944387	1345	325	-	√
	Patient No	Mutation	Codons	Amino acids	heterozygous	homozygous	Location	cDNA position	protein position	Novel	Known
	38	C>T	tCt/tTt	S/F	√	-	6:151944257	1215	282	√	-
	Patient No	Mutation	Codons	Amino acids	heterozygous	homozygous	Location	cDNA position	protein position	Novel	Known
	39	T>C	tcT/tcC	S/S	-	√	6:151807942	400	10	-	√
	Patient No	Mutation	Codons	Amino acids	heterozygous	homozygous	Location	cDNA position	protein position	Novel	Known
	39	T>C	cgT/cgC	R/R	-	√	6:151880740	1099	243	-	√
	Patient No	Mutation	Codons	Amino acids	heterozygous	homozygous	Location	cDNA position	protein position	Novel	Known
	39	G>C	ccG/ccC	P/P	√	-	6:151944387	1345	325	-	√
	Patient No	Mutation	Codons	Amino acids	heterozygous	homozygous	Location	cDNA position	protein position	Novel	Known
	39	C>G	Cta/Gta	L/V	√	-	6:152011709	1520	384	√	-
	Patient No	Mutation	Codons	Amino acids	heterozygous	homozygous	Location	cDNA position	protein position	Novel	Known
	40	T>C	cgT/cgC	R/R	-	√	6:151880740	1099	243	-	√
	Patient No	Mutation	Codons	Amino acids	heterozygous	homozygous	Location	cDNA position	protein position	Novel	Known
	40	G>C	ccG/ccC	P/P	√	-	6:151944387	1345	325	-	√
	Patient No	Mutation	Codons	Amino acids	heterozygous	homozygous	Location	cDNA position	protein position	Novel	Known
	40	G>A	acG/acA	T/T	√	-	6:152098960	2152	594	-	√
	Patient No	Mutation	Codons	Amino acids	heterozygous	homozygous	Location	cDNA position	protein position	Novel	Known
	41	T>C	tcT/tcC	S/S	√	-	6:151807942	400	10	-	√
	Patient No	Mutation	Codons	Amino acids	heterozygous	homozygous	Location	cDNA position	protein position	Novel	Known
	41	T>C	cgT/cgC	R/R	-	√	6:151880740	1099	243	-	√
	Patient No	Mutation	Codons	Amino acids	heterozygous	homozygous	Location	cDNA position	protein position	Novel	Known
	42	T>C	tcT/tcC	S/S	√	-	6:151807942	400	10	-	√
	Patient No	Mutation	Codons	Amino acids	heterozygous	homozygous	Location	cDNA position	protein position	Novel	Known
	42	T>C	cgT/cgC	R/R	-	√	6:151880740	1099	243	-	√
	Patient No	Mutation	Codons	Amino acids	heterozygous	homozygous	Location	cDNA position	protein position	Novel	Known
	42	G>C	ccG/ccC	P/P	√	-	6:151944387	1345	325	-	√
	Patient No	Mutation	Codons	Amino acids	heterozygous	homozygous	Location	cDNA position	protein position	Novel	Known
	43	T>C	tcT/tcC	S/S	√	-	6:151807942	400	10	-	√
	Patient No	Mutation	Codons	Amino acids	heterozygous	homozygous	Location	cDNA position	protein position	Novel	Known
	43	T>C	cgT/cgC	R/R	-	√	6:151880740	1099	243	-	√
	Patient No	Mutation	Codons	Amino acids	heterozygous	homozygous	Location	cDNA position	protein position	Novel	Known
	43	G>C	ccG/ccC	P/P	√	-	6:151944387	1345	325	-	√
	Patient No	Mutation	Codons	Amino acids	heterozygous	homozygous	Location	cDNA position	protein position	Novel	Known
	44	T>C	cgT/cgC	R/R	√	-	6:151880740	1099	243	-	√
	Patient No	Mutation	Codons	Amino acids	heterozygous	homozygous	Location	cDNA position	protein position	Novel	Known
	44	G>C	cGc/cCc	R/P	√	-	6:151944218	1176	269	√	-
	Patient No	Mutation	Codons	Amino acids	heterozygous	homozygous	Location	cDNA position	protein position	Novel	Known
	44	T>C	tcT/tcC	S/S	√	-	6:151807942	400	10	-	√
	Patient No	Mutation	Codons	Amino acids	heterozygous	homozygous	Location	cDNA position	protein position	Novel	Known
	45	T>C	tcT/tcC	S/S	√	-	6:151807942	400	10	-	√
	Patient No	Mutation	Codons	Amino acids	heterozygous	homozygous	Location	cDNA position	protein position	Novel	Known
	45	G>C	ggG/ggC	A/A	√	-	6:151808173	631	87	-	√
	Patient No	Mutation	Codons	Amino acids	heterozygous	homozygous	Location	cDNA position	protein position	Novel	Known
	45	T>C	cgT/cgC	R/R	-	√	6:151880740	1099	243	-	√
	Patient No	Mutation	Codons	Amino acids	heterozygous	homozygous	Location	cDNA position	protein position	Novel	Known
	45	G>C	ccG/ccC	P/P	-	√	6:151944386	1344	325	-	√
	Patient No	Mutation	Codons	Amino acids	heterozygous	homozygous	Location	cDNA position	protein position	Novel	Known
	46	T>C	tcT>tcC	S/S	-	√	6:151807942	400	10	-	√
	Patient No	Mutation	Codons	Amino acids	heterozygous	homozygous	Location	cDNA position	protein position	Novel	Known
	46	T>C	cgT>cgC	R/R	-	√	6:151880740	1099	243	-	√
	Patient No	Mutation	Codons	Amino acids	heterozygous	homozygous	Location	cDNA position	protein position	Novel	Known
	46	G>A	acG/acA	T/T	√	-	6:152098960	2152	594	-	√
	Patient No	Mutation	Codons	Amino acids	heterozygous	homozygous	Location	cDNA position	protein position	Novel	Known
	47	T>C	tcT>tcC	S/S	√	-	6:151807942	400	10	-	√
	Patient No	Mutation	Codons	Amino acids	heterozygous	homozygous	Location	cDNA position	protein position	Novel	Known
	47	T>C	cgT>cgC	R/R	-	√	6:151880740	1099	243	-	√
	Patient No	Mutation	Codons	Amino acids	heterozygous	homozygous	Location	cDNA position	protein position	Novel	Known
	47	G>C	ccG/ccC	P/P	√	-	6:151944387	1345	325	-	√
	Patient No	Mutation	Codons	Amino acids	heterozygous	homozygous	Location	cDNA position	protein position	Novel	Known
	47	G>A	acG/acA	T/T	√	-	6:152098960	2152	594	-	√
	Patient No	Mutation	Codons	Amino acids	heterozygous	homozygous	Location	cDNA position	protein position	Novel	Known
	48	T>C	tcT>tcC	S/S	-	√	6:151807942	400	10	-	√
	Patient No	Mutation	Codons	Amino acids	heterozygous	homozygous	Location	cDNA position	protein position	Novel	Known
	48	A>T	Acg/Tcg	T/S	√	-	6:151808330	788	140	√	-
	Patient No	Mutation	Codons	Amino acids	heterozygous	homozygous	Location	cDNA position	protein position	Novel	Known
	48	T>C	cgT>cgC	R/R	-	√	6:151880740	1099	243	-	√
	Patient No	Mutation	Codons	Amino acids	heterozygous	homozygous	Location	cDNA position	protein position	Novel	Known
	48	G>C	ccG/ccC	P/P	-	√	6:151944387	1345	325	-	√
	Patient No	Mutation	Codons	Amino acids	heterozygous	homozygous	Location	cDNA position	protein position	Novel	Known
	49	T>C	tcT>tcC	S/S	√	-	6:151807942	400	10	-	√
	Patient No	Mutation	Codons	Amino acids	heterozygous	homozygous	Location	cDNA position	protein position	Novel	Known
	49	T>C	cgT>cgC	R/R	-	√	6:151880740	1099	243	-	√
	Patient No	Mutation	Codons	Amino acids	heterozygous	homozygous	Location	cDNA position	protein position	Novel	Known
	49	C>T	tCt/tTt	S/F	√	-	6:151944257	1215	282	√	-
	Patient No	Mutation	Codons	Amino acids	heterozygous	homozygous	Location	cDNA position	protein position	Novel	Known
	49	G>C	ccG/ccC	P/P	√	-	6:151944387	1345	325	-	√
	Patient No	Mutation	Codons	Amino acids	heterozygous	homozygous	Location	cDNA position	protein position	Novel	Known
	49	G>A	acG/acA	T/T	√	-	6:152098960	2152	594	-	√
	Patient No	Mutation	Codons	Amino acids	heterozygous	homozygous	Location	cDNA position	protein position	Novel	Known
	50	T>C	cgT>cgC	R/R	-	√	6:151880740	1099	243	-	√
	Patient No	Mutation	Codons	Amino acids	heterozygous	homozygous	Location	cDNA position	protein position	Novel	Known
	50	G>C	ccG/ccC	P/P	√	-	6:151944387	1345	325	-	√
